# Supplementary material for: Epidemiological characteristics and risk distribution prediction of severe fever with thrombocytopenia syndrome in Zhejiang Province, China
Source: PLoS Negl Trop Dis. 2025 Apr 25;19(4):e0013066. doi: 10.1371/journal.pntd.0013066 (PMC12054904; doi:10.1371/journal.pntd.0013066)
Supplement: S1 Data — (XLSX) [file pntd.0013066.s005.xlsx]

## Sheet: Sheet1
S1 Data. The Epidemiological data of STFS cases.
City	age	Occupation	year	month	survivorORnot	population	Cropland	Forest	Grassland	Water	Barren	Impervious	Shrub	Wetland	Sonw_Ice	bio1	bio2	bio3	bio4	bio5	bio6	bio7	bio8	bio9	bio10	bio11	bio12	bio13	bio14	bio15	bio16	bio17	bio18	bio19
Taizhou	65	farmer	2022	12	1	181.641	0.124136	0.838046	8.63e-05	0.005254	0	0.036324	1.49e-05	0	0	17.1208	7.825	26.0833	808.443	32	2	30	20.4333	9.18333	26.75	7.01667	1400	216	39	47.9143	532	149	506	163
Hangzhou	77	other	2022	12	1	414.988	0.182201	0.709313	2.51e-05	0.02384	4.91e-07	0.082076	0	0	0	16.7792	8.025	25.4762	860.556	32.5	1	31.5	24.75	8.11667	27.0833	5.95	1350	200	42	43.9992	501	153	469	179
Shaoxing	60	farmer	2022	12	1	329.264	0.193745	0.758896	2.45e-05	0.011498	7.41e-07	0.040423	2.97e-06	0	0	16.6583	7.83333	25.0266	857.801	32.2	0.9	31.3	24.5	8.18333	26.9667	5.9	1210	182	42	44.615	449	144	433	166
Ningbo	41	other	2022	11	1	363.652	0.209171	0.584888	1.07e-05	0.037135	2.2e-05	0.06755	4.88e-07	0	0	16.8458	7.525	25.4223	816.382	31.3	1.7	29.6	19.9	9	26.5167	6.63333	1306	192	39	45.5365	472	147	463	159
Taizhou	58	farmer	2022	11	1	181.641	0.124136	0.838046	8.63e-05	0.005254	0	0.036324	1.49e-05	0	0	17.1208	7.825	26.0833	808.443	32	2	30	20.4333	9.18333	26.75	7.01667	1400	216	39	47.9143	532	149	506	163
Quzhou	65	other	2022	11	1	208.727	0.274816	0.645836	4.43e-05	0.025532	0	0.054537	3.09e-06	0	0	17.9167	8.55	27.057	839.817	33.7	2.1	31.6	21.8667	9.31667	27.9333	7.3	1561	272	40	52.8259	671	168	521	209
Lishui	56	farmer	2022	11	1	79.3903	0.048316	0.935059	0.000158	0.005328	4.25e-06	0.008218	5.39e-05	0	0	17.1875	8.825	28.2853	802.85	32.7	1.5	31.2	24.7	8.86667	26.7333	6.98333	1575	277	33	52.1855	661	160	548	195
Taizhou	61	farmer	2022	11	1	283.239	0.192275	0.750546	8.08e-05	0.0088	0	0.045206	5.05e-06	0	0	17.1	7.8	25.7426	823.267	32.1	1.8	30.3	20.4	9	26.9167	6.78333	1378	208	44	45.6328	506	158	501	173
Hangzhou	65	farmer	2022	11	1	190.546	0.094874	0.866111	0.000289	0.004958	2.88e-07	0.029365	6.25e-05	0	0	16.2583	8.11667	25.5241	867.415	32	0.2	31.8	24.3333	7.43333	26.65	5.31667	1377	212	41	46.4001	536	152	514	180
Lishui	78	farmer	2022	10	1	57.1565	0.027811	0.955843	0.000291	0.00511	0	0.005668	4.57e-05	0	0	17.6083	8.53333	28.5396	763.16	32.5	2.6	29.9	21.1167	9.8	26.7	7.93333	1569	266	33	52.5532	642	148	559	178
Lishui	74	farmer	2022	10	1	123.732	0.044806	0.921556	0.000348	0.018537	0	0.014546	4.23e-05	0	0	17.8333	8.88333	29.0305	775.346	33.1	2.5	30.6	21.4333	9.85	27.05	8	1547	265	33	51.5934	631	153	544	182
Ningbo	68	farmer	2022	10	1	701.887	0.331991	0.421385	2.28e-05	0.096651	6.72e-05	0.173487	0	0	0	16.8417	8	25.3968	860.28	32.6	1.1	31.5	24.65	8.38333	27.1833	6.08333	1250	186	48	42.9987	457	160	456	179
Hangzhou	79	farmer	2022	10	1	950.839	0.25325	0.167627	1.27e-06	0.027646	1.58e-05	0.2537	0	0	0	16.7542	8.25833	25.7269	873.352	32.8	0.7	32.1	24.85	7.96667	27.2167	5.76667	1365	190	49	41.205	483	170	476	198
Shaoxing	68	farmer	2022	10	1	329.264	0.193745	0.758896	2.45e-05	0.011498	7.41e-07	0.040423	2.97e-06	0	0	16.6583	7.83333	25.0266	857.801	32.2	0.9	31.3	24.5	8.18333	26.9667	5.9	1210	182	42	44.615	449	144	433	166
Shaoxing	41	farmer	2022	10	1	329.264	0.193745	0.758896	2.45e-05	0.011498	7.41e-07	0.040423	2.97e-06	0	0	16.6583	7.83333	25.0266	857.801	32.2	0.9	31.3	24.5	8.18333	26.9667	5.9	1210	182	42	44.615	449	144	433	166
Taizhou	82	farmer	2022	10	1	283.239	0.192275	0.750546	8.08e-05	0.0088	0	0.045206	5.05e-06	0	0	17.1	7.8	25.7426	823.267	32.1	1.8	30.3	20.4	9	26.9167	6.78333	1378	208	44	45.6328	506	158	501	173
Zhoushan	78	unemployee	2022	10	1	630.468	0.268773	0.326085	7.48e-05	0.044812	8.31e-05	0.172188	0	0	0	16.4333	5.91667	21.8327	785.925	30.1	3	27.1	18.6	9.5	26.0167	6.86667	1140	152	41	38.4096	383	154	362	160
Taizhou	49	farmer	2022	10	1	283.239	0.192275	0.750546	8.08e-05	0.0088	0	0.045206	5.05e-06	0	0	17.1	7.8	25.7426	823.267	32.1	1.8	30.3	20.4	9	26.9167	6.78333	1378	208	44	45.6328	506	158	501	173
Hangzhou	62	other	2022	9	1	190.546	0.094874	0.866111	0.000289	0.004958	2.88e-07	0.029365	6.25e-05	0	0	16.2583	8.11667	25.5241	867.415	32	0.2	31.8	24.3333	7.43333	26.65	5.31667	1377	212	41	46.4001	536	152	514	180
Ningbo	54	farmer	2022	9	1	408.2	0.236841	0.662009	1.92e-05	0.012136	7.1e-07	0.075026	0	0	0	16.825	7.65	25.3311	829.423	31.7	1.5	30.2	24.2	8.76667	26.7167	6.45	1264	187	40	44.9238	455	144	453	160
Ningbo	68	farmer	2022	9	1	1076	0.278095	0.364187	2.26e-05	0.019946	1.2e-05	0.302581	0	0	0	17.1208	7.425	25.1695	820.157	31.8	2.3	29.5	26.85	9.43333	26.9667	6.96667	1266	175	46	41.6998	444	162	434	172
Taizhou	59	farmer	2022	9	1	283.239	0.192275	0.750546	8.08e-05	0.0088	0	0.045206	5.05e-06	0	0	17.1	7.8	25.7426	823.267	32.1	1.8	30.3	20.4	9	26.9167	6.78333	1378	208	44	45.6328	506	158	501	173
Taizhou	49	other	2022	9	1	283.239	0.192275	0.750546	8.08e-05	0.0088	0	0.045206	5.05e-06	0	0	17.1	7.8	25.7426	823.267	32.1	1.8	30.3	20.4	9	26.9167	6.78333	1378	208	44	45.6328	506	158	501	173
Taizhou	54	farmer	2022	9	1	283.239	0.192275	0.750546	8.08e-05	0.0088	0	0.045206	5.05e-06	0	0	17.1	7.8	25.7426	823.267	32.1	1.8	30.3	20.4	9	26.9167	6.78333	1378	208	44	45.6328	506	158	501	173
Shaoxing	45	farmer	2022	9	1	781.818	0.415769	0.350981	1.6e-05	0.0965	6.4e-06	0.134617	0	0	0	15.9458	7.94167	25.4541	842.84	31.5	0.3	31.2	23.6667	7.55	26.0667	5.35	1276	193	40	45.1513	476	142	455	164
Hangzhou	71	farmer	2022	9	1	80.0117	0.050746	0.838468	6.61e-05	0.092785	0	0.010832	2.18e-05	0	0	16.5708	6.94167	23.7728	817.714	31.3	2.1	29.2	20.1667	8.68333	26.35	6.4	1511	252	39	50.3971	629	156	519	193
Taizhou	75	farmer	2022	9	1	181.641	0.124136	0.838046	8.63e-05	0.005254	0	0.036324	1.49e-05	0	0	17.1208	7.825	26.0833	808.443	32	2	30	20.4333	9.18333	26.75	7.01667	1400	216	39	47.9143	532	149	506	163
Huzhou	74	other	2022	9	0	556.14	0.440567	0.322859	0	0.090347	3.84e-06	0.147828	0	0	0	16.25	7.96667	25.0524	877.421	32	0.2	31.8	24.4	7.38333	26.7833	5.21667	1302	204	40	49.883	516	140	516	170
Taizhou	73	farmer	2022	8	0	283.239	0.192275	0.750546	8.08e-05	0.0088	0	0.045206	5.05e-06	0	0	17.1	7.8	25.7426	823.267	32.1	1.8	30.3	20.4	9	26.9167	6.78333	1378	208	44	45.6328	506	158	501	173
Shaoxing	57	farmer	2022	8	1	407.913	0.297175	0.638232	3.07e-05	0.009345	2.52e-06	0.050553	0	0	0	16.8583	8.08333	25.4995	861.359	32.6	0.9	31.7	24.75	8.3	27.2	6.03333	1235	187	42	44.787	459	145	443	168
Ningbo	72	farmer	2022	8	1	363.652	0.209171	0.584888	1.07e-05	0.037135	2.2e-05	0.06755	4.88e-07	0	0	16.8458	7.525	25.4223	816.382	31.3	1.7	29.6	19.9	9	26.5167	6.63333	1306	192	39	45.5365	472	147	463	159
Hangzhou	57	farmer	2022	8	1	80.0117	0.050746	0.838468	6.61e-05	0.092785	0	0.010832	2.18e-05	0	0	16.5708	6.94167	23.7728	817.714	31.3	2.1	29.2	20.1667	8.68333	26.35	6.4	1511	252	39	50.3971	629	156	519	193
Shaoxing	74	farmer	2022	8	1	781.818	0.415769	0.350981	1.6e-05	0.0965	6.4e-06	0.134617	0	0	0	15.9458	7.94167	25.4541	842.84	31.5	0.3	31.2	23.6667	7.55	26.0667	5.35	1276	193	40	45.1513	476	142	455	164
Shaoxing	66	farmer	2022	8	1	781.818	0.415769	0.350981	1.6e-05	0.0965	6.4e-06	0.134617	0	0	0	15.9458	7.94167	25.4541	842.84	31.5	0.3	31.2	23.6667	7.55	26.0667	5.35	1276	193	40	45.1513	476	142	455	164
Shaoxing	79	farmer	2022	8	1	329.264	0.193745	0.758896	2.45e-05	0.011498	7.41e-07	0.040423	2.97e-06	0	0	16.6583	7.83333	25.0266	857.801	32.2	0.9	31.3	24.5	8.18333	26.9667	5.9	1210	182	42	44.615	449	144	433	166
Taizhou	72	other	2022	8	1	1639.74	0.528079	0.36623	6.35e-05	0.024707	7e-05	0.196156	8.83e-05	0	0	17.2833	5.8	22.0532	765.338	30.1	3.8	26.3	26.25	7.81667	26.5167	7.81667	1528	214	50	44.4365	552	185	524	185
Shaoxing	84	farmer	2022	8	1	329.264	0.193745	0.758896	2.45e-05	0.011498	7.41e-07	0.040423	2.97e-06	0	0	16.6583	7.83333	25.0266	857.801	32.2	0.9	31.3	24.5	8.18333	26.9667	5.9	1210	182	42	44.615	449	144	433	166
Lishui	72	farmer	2022	8	1	254.602	0.104416	0.864878	0.000253	0.003364	0	0.03009	1.81e-06	0	0	16.8542	8.525	27.589	802.172	32.2	1.3	30.9	20.4833	8.68333	26.4167	6.71667	1471	239	37	49.3063	591	154	525	175
Shaoxing	82	farmer	2022	8	1	329.264	0.193745	0.758896	2.45e-05	0.011498	7.41e-07	0.040423	2.97e-06	0	0	16.6583	7.83333	25.0266	857.801	32.2	0.9	31.3	24.5	8.18333	26.9667	5.9	1210	182	42	44.615	449	144	433	166
Hangzhou	75	farmer	2022	7	1	80.0117	0.050746	0.838468	6.61e-05	0.092785	0	0.010832	2.18e-05	0	0	16.5708	6.94167	23.7728	817.714	31.3	2.1	29.2	20.1667	8.68333	26.35	6.4	1511	252	39	50.3971	629	156	519	193
Jiaxing	44	other	2022	7	1	1187.34	0.770563	0.000333012	1.24e-06	0.012454	0	0.218376	0	0	0	16.3292	7.74167	24.4217	882.894	31.9	0.2	31.7	26.9333	12.3333	26.9333	5.23333	1180	177	43	46.9692	459	133	459	181
Shaoxing	46	farmer	2022	7	1	329.264	0.193745	0.758896	2.45e-05	0.011498	7.41e-07	0.040423	2.97e-06	0	0	16.6583	7.83333	25.0266	857.801	32.2	0.9	31.3	24.5	8.18333	26.9667	5.9	1210	182	42	44.615	449	144	433	166
Taizhou	74	farmer	2022	7	0	516.887	0.226297	0.674477	5.97e-05	0.022441	7.46e-06	0.070699	5.02e-05	0	0	17.1833	6.93333	24.3275	796.827	31.2	2.7	28.5	26.6167	9.55	26.65	7.25	1422	211	41	47.3263	523	157	481	166
Hangzhou	64	farmer	2022	7	1	80.0117	0.050746	0.838468	6.61e-05	0.092785	0	0.010832	2.18e-05	0	0	16.5708	6.94167	23.7728	817.714	31.3	2.1	29.2	20.1667	8.68333	26.35	6.4	1511	252	39	50.3971	629	156	519	193
Taizhou	56	farmer	2022	7	1	181.641	0.124136	0.838046	8.63e-05	0.005254	0	0.036324	1.49e-05	0	0	17.1208	7.825	26.0833	808.443	32	2	30	20.4333	9.18333	26.75	7.01667	1400	216	39	47.9143	532	149	506	163
Jinhua	60	farmer	2022	7	1	454.687	0.41667	0.455856	4.8e-06	0.037646	9.6e-06	0.084481	0	0	0	17.475	8.78333	27.6205	830.579	33.2	1.4	31.8	25.2333	8.93333	27.3667	6.95	1483	252	36	49.8005	606	159	511	191
Lishui	53	farmer	2022	7	1	123.732	0.044806	0.921556	0.000348	0.018537	0	0.014546	4.23e-05	0	0	17.8333	8.88333	29.0305	775.346	33.1	2.5	30.6	21.4333	9.85	27.05	8	1547	265	33	51.5934	631	153	544	182
Jinhua	73	farmer	2022	7	0	483.257	0.226111	0.667131	1.8e-05	0.008965	0	0.102732	0	0	0	17.1792	8.625	27.0376	841.731	33.1	1.2	31.9	24.9833	8.65	27.2333	6.56667	1405	221	41	46.1059	542	156	500	180
Lishui	55	farmer	2022	7	1	123.732	0.044806	0.921556	0.000348	0.018537	0	0.014546	4.23e-05	0	0	17.8333	8.88333	29.0305	775.346	33.1	2.5	30.6	21.4333	9.85	27.05	8	1547	265	33	51.5934	631	153	544	182
Lishui	44	farmer	2022	7	1	123.732	0.044806	0.921556	0.000348	0.018537	0	0.014546	4.23e-05	0	0	17.8333	8.88333	29.0305	775.346	33.1	2.5	30.6	21.4333	9.85	27.05	8	1547	265	33	51.5934	631	153	544	182
Hangzhou	56	other	2022	7	1	80.0117	0.050746	0.838468	6.61e-05	0.092785	0	0.010832	2.18e-05	0	0	16.5708	6.94167	23.7728	817.714	31.3	2.1	29.2	20.1667	8.68333	26.35	6.4	1511	252	39	50.3971	629	156	519	193
Shaoxing	65	farmer	2022	7	1	329.264	0.193745	0.758896	2.45e-05	0.011498	7.41e-07	0.040423	2.97e-06	0	0	16.6583	7.83333	25.0266	857.801	32.2	0.9	31.3	24.5	8.18333	26.9667	5.9	1210	182	42	44.615	449	144	433	166
Shaoxing	83	farmer	2022	7	1	329.264	0.193745	0.758896	2.45e-05	0.011498	7.41e-07	0.040423	2.97e-06	0	0	16.6583	7.83333	25.0266	857.801	32.2	0.9	31.3	24.5	8.18333	26.9667	5.9	1210	182	42	44.615	449	144	433	166
Jinhua	55	farmer	2022	7	0	1194.83	0.30821	0.48514	4.07e-06	0.014771	1.71e-05	0.193726	0	0	0	16.9458	8.35833	26.4504	834.997	32.7	1.1	31.6	20.7333	8.46667	26.9167	6.38333	1394	221	38	46.8178	548	151	481	175
Zhoushan	61	unemployee	2022	7	1	630.468	0.268773	0.326085	7.48e-05	0.044812	8.31e-05	0.172188	0	0	0	16.4333	5.91667	21.8327	785.925	30.1	3	27.1	18.6	9.5	26.0167	6.86667	1140	152	41	38.4096	383	154	362	160
Shaoxing	64	farmer	2022	7	1	530.166	0.258181	0.628566	9.74e-06	0.018669	2.73e-06	0.096261	0	0	0	14.8667	7.58333	24.8634	824.95	30	-0.5	30.5	22.5333	6.51667	24.7333	4.43333	1463	226	40	46.7913	553	154	524	176
Zhoushan	86	unemployee	2022	6	1	630.468	0.268773	0.326085	7.48e-05	0.044812	8.31e-05	0.172188	0	0	0	16.4333	5.91667	21.8327	785.925	30.1	3	27.1	18.6	9.5	26.0167	6.86667	1140	152	41	38.4096	383	154	362	160
Hangzhou	63	farmer	2022	6	1	80.0117	0.050746	0.838468	6.61e-05	0.092785	0	0.010832	2.18e-05	0	0	16.5708	6.94167	23.7728	817.714	31.3	2.1	29.2	20.1667	8.68333	26.35	6.4	1511	252	39	50.3971	629	156	519	193
Shaoxing	74	farmer	2022	6	0	329.264	0.193745	0.758896	2.45e-05	0.011498	7.41e-07	0.040423	2.97e-06	0	0	16.6583	7.83333	25.0266	857.801	32.2	0.9	31.3	24.5	8.18333	26.9667	5.9	1210	182	42	44.615	449	144	433	166
Taizhou	74	farmer	2022	6	1	516.887	0.226297	0.674477	5.97e-05	0.022441	7.46e-06	0.070699	5.02e-05	0	0	17.1833	6.93333	24.3275	796.827	31.2	2.7	28.5	26.6167	9.55	26.65	7.25	1422	211	41	47.3263	523	157	481	166
Taizhou	61	farmer	2022	6	1	283.239	0.192275	0.750546	8.08e-05	0.0088	0	0.045206	5.05e-06	0	0	17.1	7.8	25.7426	823.267	32.1	1.8	30.3	20.4	9	26.9167	6.78333	1378	208	44	45.6328	506	158	501	173
Huzhou	74	farmer	2022	6	0	921.61	0.490921	0.267212	1.77e-05	0.050618	3.13e-06	0.189986	0	0	0	16.1583	7.51667	23.7869	886.615	31.7	0.1	31.6	26.8333	12.05	26.8333	5.01667	1220	197	41	54.2193	520	128	520	166
Taizhou	74	farmer	2022	6	0	181.641	0.124136	0.838046	8.63e-05	0.005254	0	0.036324	1.49e-05	0	0	17.1208	7.825	26.0833	808.443	32	2	30	20.4333	9.18333	26.75	7.01667	1400	216	39	47.9143	532	149	506	163
Shaoxing	72	farmer	2022	6	1	781.818	0.415769	0.350981	1.6e-05	0.0965	6.4e-06	0.134617	0	0	0	15.9458	7.94167	25.4541	842.84	31.5	0.3	31.2	23.6667	7.55	26.0667	5.35	1276	193	40	45.1513	476	142	455	164
Zhoushan	71	unemployee	2022	6	1	630.468	0.268773	0.326085	7.48e-05	0.044812	8.31e-05	0.172188	0	0	0	16.4333	5.91667	21.8327	785.925	30.1	3	27.1	18.6	9.5	26.0167	6.86667	1140	152	41	38.4096	383	154	362	160
Ningbo	76	farmer	2022	5	1	363.652	0.209171	0.584888	1.07e-05	0.037135	2.2e-05	0.06755	4.88e-07	0	0	16.8458	7.525	25.4223	816.382	31.3	1.7	29.6	19.9	9	26.5167	6.63333	1306	192	39	45.5365	472	147	463	159
Ningbo	66	other	2022	5	1	363.652	0.209171	0.584888	1.07e-05	0.037135	2.2e-05	0.06755	4.88e-07	0	0	16.8458	7.525	25.4223	816.382	31.3	1.7	29.6	19.9	9	26.5167	6.63333	1306	192	39	45.5365	472	147	463	159
Shaoxing	75	farmer	2022	5	1	329.264	0.193745	0.758896	2.45e-05	0.011498	7.41e-07	0.040423	2.97e-06	0	0	16.6583	7.83333	25.0266	857.801	32.2	0.9	31.3	24.5	8.18333	26.9667	5.9	1210	182	42	44.615	449	144	433	166
Jinhua	71	farmer	2022	5	1	1194.83	0.30821	0.48514	4.07e-06	0.014771	1.71e-05	0.193726	0	0	0	16.9458	8.35833	26.4504	834.997	32.7	1.1	31.6	20.7333	8.46667	26.9167	6.38333	1394	221	38	46.8178	548	151	481	175
Shaoxing	55	farmer	2022	5	1	329.264	0.193745	0.758896	2.45e-05	0.011498	7.41e-07	0.040423	2.97e-06	0	0	16.6583	7.83333	25.0266	857.801	32.2	0.9	31.3	24.5	8.18333	26.9667	5.9	1210	182	42	44.615	449	144	433	166
Zhoushan	69	farmer	2022	5	1	630.468	0.268773	0.326085	7.48e-05	0.044812	8.31e-05	0.172188	0	0	0	16.4333	5.91667	21.8327	785.925	30.1	3	27.1	18.6	9.5	26.0167	6.86667	1140	152	41	38.4096	383	154	362	160
Shaoxing	55	other	2022	5	1	781.818	0.415769	0.350981	1.6e-05	0.0965	6.4e-06	0.134617	0	0	0	15.9458	7.94167	25.4541	842.84	31.5	0.3	31.2	23.6667	7.55	26.0667	5.35	1276	193	40	45.1513	476	142	455	164
Shaoxing	70	farmer	2022	5	1	329.264	0.193745	0.758896	2.45e-05	0.011498	7.41e-07	0.040423	2.97e-06	0	0	16.6583	7.83333	25.0266	857.801	32.2	0.9	31.3	24.5	8.18333	26.9667	5.9	1210	182	42	44.615	449	144	433	166
Jinhua	79	farmer	2022	5	1	483.257	0.226111	0.667131	1.8e-05	0.008965	0	0.102732	0	0	0	17.1792	8.625	27.0376	841.731	33.1	1.2	31.9	24.9833	8.65	27.2333	6.56667	1405	221	41	46.1059	542	156	500	180
Jinhua	67	farmer	2022	5	1	483.257	0.226111	0.667131	1.8e-05	0.008965	0	0.102732	0	0	0	17.1792	8.625	27.0376	841.731	33.1	1.2	31.9	24.9833	8.65	27.2333	6.56667	1405	221	41	46.1059	542	156	500	180
Lishui	46	farmer	2022	5	1	78.2908	0.048112	0.942451	0.000635	0.000404	7.11e-06	0.006668	4.17e-05	0	0	17.4208	8.725	29.9828	732.795	31.8	2.7	29.1	20.8333	9.85	26.0667	8.08333	1684	308	36	59.0069	758	148	601	192
Ningbo	65	farmer	2022	5	1	363.652	0.209171	0.584888	1.07e-05	0.037135	2.2e-05	0.06755	4.88e-07	0	0	16.8458	7.525	25.4223	816.382	31.3	1.7	29.6	19.9	9	26.5167	6.63333	1306	192	39	45.5365	472	147	463	159
Taizhou	68	farmer	2022	4	1	181.641	0.124136	0.838046	8.63e-05	0.005254	0	0.036324	1.49e-05	0	0	17.1208	7.825	26.0833	808.443	32	2	30	20.4333	9.18333	26.75	7.01667	1400	216	39	47.9143	532	149	506	163
Jinhua	57	farmer	2022	5	1	483.257	0.226111	0.667131	1.8e-05	0.008965	0	0.102732	0	0	0	17.1792	8.625	27.0376	841.731	33.1	1.2	31.9	24.9833	8.65	27.2333	6.56667	1405	221	41	46.1059	542	156	500	180
Jinhua	61	farmer	2022	5	1	483.257	0.226111	0.667131	1.8e-05	0.008965	0	0.102732	0	0	0	17.1792	8.625	27.0376	841.731	33.1	1.2	31.9	24.9833	8.65	27.2333	6.56667	1405	221	41	46.1059	542	156	500	180
Shaoxing	55	farmer	2022	5	1	329.264	0.193745	0.758896	2.45e-05	0.011498	7.41e-07	0.040423	2.97e-06	0	0	16.6583	7.83333	25.0266	857.801	32.2	0.9	31.3	24.5	8.18333	26.9667	5.9	1210	182	42	44.615	449	144	433	166
Zhoushan	65	other	2022	5	1	630.468	0.268773	0.326085	7.48e-05	0.044812	8.31e-05	0.172188	0	0	0	16.4333	5.91667	21.8327	785.925	30.1	3	27.1	18.6	9.5	26.0167	6.86667	1140	152	41	38.4096	383	154	362	160
Shaoxing	62	farmer	2022	5	1	329.264	0.193745	0.758896	2.45e-05	0.011498	7.41e-07	0.040423	2.97e-06	0	0	16.6583	7.83333	25.0266	857.801	32.2	0.9	31.3	24.5	8.18333	26.9667	5.9	1210	182	42	44.615	449	144	433	166
Shaoxing	67	farmer	2022	4	1	329.264	0.193745	0.758896	2.45e-05	0.011498	7.41e-07	0.040423	2.97e-06	0	0	16.6583	7.83333	25.0266	857.801	32.2	0.9	31.3	24.5	8.18333	26.9667	5.9	1210	182	42	44.615	449	144	433	166
Jinhua	63	farmer	2022	4	1	483.257	0.226111	0.667131	1.8e-05	0.008965	0	0.102732	0	0	0	17.1792	8.625	27.0376	841.731	33.1	1.2	31.9	24.9833	8.65	27.2333	6.56667	1405	221	41	46.1059	542	156	500	180
Hangzhou	70	farmer	2022	4	1	192.834	0.135229	0.802226	4.34e-05	0.017895	4.95e-06	0.0285	7.61e-07	0	0	16.7958	7.925	25.4823	846.65	32.3	1.2	31.1	20.7667	8.16667	26.8833	6.08333	1480	246	39	49.4114	605	156	513	190
Jinhua	53	other	2022	4	1	483.257	0.226111	0.667131	1.8e-05	0.008965	0	0.102732	0	0	0	17.1792	8.625	27.0376	841.731	33.1	1.2	31.9	24.9833	8.65	27.2333	6.56667	1405	221	41	46.1059	542	156	500	180
Ningbo	70	farmer	2022	4	1	363.652	0.209171	0.584888	1.07e-05	0.037135	2.2e-05	0.06755	4.88e-07	0	0	16.8458	7.525	25.4223	816.382	31.3	1.7	29.6	19.9	9	26.5167	6.63333	1306	192	39	45.5365	472	147	463	159
Taizhou	65	farmer	2022	4	1	516.887	0.226297	0.674477	5.97e-05	0.022441	7.46e-06	0.070699	5.02e-05	0	0	17.1833	6.93333	24.3275	796.827	31.2	2.7	28.5	26.6167	9.55	26.65	7.25	1422	211	41	47.3263	523	157	481	166
Shaoxing	70	farmer	2022	4	0	329.264	0.193745	0.758896	2.45e-05	0.011498	7.41e-07	0.040423	2.97e-06	0	0	16.6583	7.83333	25.0266	857.801	32.2	0.9	31.3	24.5	8.18333	26.9667	5.9	1210	182	42	44.615	449	144	433	166
Taizhou	81	farmer	2022	4	1	283.239	0.192275	0.750546	8.08e-05	0.0088	0	0.045206	5.05e-06	0	0	17.1	7.8	25.7426	823.267	32.1	1.8	30.3	20.4	9	26.9167	6.78333	1378	208	44	45.6328	506	158	501	173
Shaoxing	88	farmer	2022	4	0	781.818	0.415769	0.350981	1.6e-05	0.0965	6.4e-06	0.134617	0	0	0	15.9458	7.94167	25.4541	842.84	31.5	0.3	31.2	23.6667	7.55	26.0667	5.35	1276	193	40	45.1513	476	142	455	164
Ningbo	36	other	2022	4	1	363.652	0.209171	0.584888	1.07e-05	0.037135	2.2e-05	0.06755	4.88e-07	0	0	16.8458	7.525	25.4223	816.382	31.3	1.7	29.6	19.9	9	26.5167	6.63333	1306	192	39	45.5365	472	147	463	159
Hangzhou	73	farmer	2022	4	1	80.0117	0.050746	0.838468	6.61e-05	0.092785	0	0.010832	2.18e-05	0	0	16.5708	6.94167	23.7728	817.714	31.3	2.1	29.2	20.1667	8.68333	26.35	6.4	1511	252	39	50.3971	629	156	519	193
Hangzhou	63	farmer	2022	2	1	80.0117	0.050746	0.838468	6.61e-05	0.092785	0	0.010832	2.18e-05	0	0	16.5708	6.94167	23.7728	817.714	31.3	2.1	29.2	20.1667	8.68333	26.35	6.4	1511	252	39	50.3971	629	156	519	193
Jinhua	76	farmer	2022	4	0	483.257	0.226111	0.667131	1.8e-05	0.008965	0	0.102732	0	0	0	17.1792	8.625	27.0376	841.731	33.1	1.2	31.9	24.9833	8.65	27.2333	6.56667	1405	221	41	46.1059	542	156	500	180
Ningbo	75	farmer	2022	4	1	363.652	0.209171	0.584888	1.07e-05	0.037135	2.2e-05	0.06755	4.88e-07	0	0	16.8458	7.525	25.4223	816.382	31.3	1.7	29.6	19.9	9	26.5167	6.63333	1306	192	39	45.5365	472	147	463	159
Jinhua	67	farmer	2022	3	1	483.257	0.226111	0.667131	1.8e-05	0.008965	0	0.102732	0	0	0	17.1792	8.625	27.0376	841.731	33.1	1.2	31.9	24.9833	8.65	27.2333	6.56667	1405	221	41	46.1059	542	156	500	180
Jinhua	59	other	2022	4	1	483.257	0.226111	0.667131	1.8e-05	0.008965	0	0.102732	0	0	0	17.1792	8.625	27.0376	841.731	33.1	1.2	31.9	24.9833	8.65	27.2333	6.56667	1405	221	41	46.1059	542	156	500	180
Shaoxing	63	farmer	2022	3	1	329.264	0.193745	0.758896	2.45e-05	0.011498	7.41e-07	0.040423	2.97e-06	0	0	16.6583	7.83333	25.0266	857.801	32.2	0.9	31.3	24.5	8.18333	26.9667	5.9	1210	182	42	44.615	449	144	433	166
Lishui	53	farmer	2022	3	1	143.498	0.068946	0.89901	0.000142	0.012856	0	0.015423	7.97e-06	0	0	17.8542	7.95833	27.3482	769.299	32.4	3.3	29.1	20.9833	10.35	27	8.21667	1458	226	37	49.6229	568	151	521	165
Hangzhou	78	farmer	2022	3	1	233.86	0.123657	0.821705	3.69e-05	0.01741	9.84e-07	0.041928	2.46e-06	0	0	16.8625	8.00833	25.4233	859.305	32.6	1.1	31.5	20.8333	8.16667	27.1333	6.01667	1379	215	39	45.7875	534	152	476	180
Jinhua	51	farmer	2022	3	1	483.257	0.226111	0.667131	1.8e-05	0.008965	0	0.102732	0	0	0	16.3292	7.74167	24.4217	882.894	31.9	0.2	31.7	26.9333	12.3333	26.9333	5.23333	1180	177	43	46.9692	459	133	459	181
Hangzhou	77	farmer	2021	11	1	79.2949	0.04934	0.839812	7.58e-05	0.09293	0	0.010742	2.04e-05	0	0	17.2833	5.8	22.0532	765.338	30.1	3.8	26.3	26.25	7.81667	26.5167	7.81667	1528	214	50	44.4365	552	185	524	185
Ningbo	66	farmer	2021	11	1	360.39	0.214078	0.579737	1.42e-05	0.039224	1.32e-05	0.065707	2.44e-06	0	0	16.8458	7.525	25.4223	816.382	31.3	1.7	29.6	19.9	9	26.5167	6.63333	1306	192	39	45.5365	472	147	463	159
Taizhou	72	farmer	2021	10	1	280.7	0.194223	0.748999	0.000121	0.009314	0	0.044248	8.2e-06	0	0	17.1	7.8	25.7426	823.267	32.1	1.8	30.3	20.4	9	26.9167	6.78333	1378	208	44	45.6328	506	158	501	173
Jinhua	61	farmer	2021	10	1	555.023	0.476653	0.365494	1.37e-06	0.025546	2.05e-05	0.141973	0	0	0	17.5292	8.95833	27.8209	838.932	33.6	1.4	32.2	21.4167	8.95	27.5333	6.93333	1443	240	37	48.7824	581	154	503	183
Ningbo	58	unemployee	2021	10	1	360.39	0.214078	0.579737	1.42e-05	0.039224	1.32e-05	0.065707	2.44e-06	0	0	16.8458	7.525	25.4223	816.382	31.3	1.7	29.6	19.9	9	26.5167	6.63333	1306	192	39	45.5365	472	147	463	159
Jinhua	67	unemployee	2021	10	1	478.928	0.227988	0.66733	2.52e-05	0.009415	0	0.100198	1.55e-06	0	0	17.1792	8.625	27.0376	841.731	33.1	1.2	31.9	24.9833	8.65	27.2333	6.56667	1405	221	41	46.1059	542	156	500	180
Jinhua	57	farmer	2021	10	1	478.928	0.227988	0.66733	2.52e-05	0.009415	0	0.100198	1.55e-06	0	0	17.1792	8.625	27.0376	841.731	33.1	1.2	31.9	24.9833	8.65	27.2333	6.56667	1405	221	41	46.1059	542	156	500	180
Jinhua	77	farmer	2021	9	1	450.599	0.41152	0.45841	4.12e-06	0.041416	8.92e-06	0.083308	6.86e-07	0	0	17.475	8.78333	27.6205	830.579	33.2	1.4	31.8	25.2333	8.93333	27.3667	6.95	1483	252	36	49.8005	606	159	511	191
Taizhou	79	farmer	2021	9	0	280.7	0.194223	0.748999	0.000121	0.009314	0	0.044248	8.2e-06	0	0	17.1	7.8	25.7426	823.267	32.1	1.8	30.3	20.4	9	26.9167	6.78333	1378	208	44	45.6328	506	158	501	173
Shaoxing	70	farmer	2021	9	1	525.414	0.258615	0.627162	1.13e-05	0.021221	3.89e-06	0.094676	0	0	0	14.8667	7.58333	24.8634	824.95	30	-0.5	30.5	22.5333	6.51667	24.7333	4.43333	1463	226	40	46.7913	553	154	524	176
Hangzhou	66	farmer	2021	9	1	79.2949	0.04934	0.839812	7.58e-05	0.09293	0	0.010742	2.04e-05	0	0	16.5708	6.94167	23.7728	817.714	31.3	2.1	29.2	20.1667	8.68333	26.35	6.4	1511	252	39	50.3971	629	156	519	193
Taizhou	83	farmer	2021	9	1	280.7	0.194223	0.748999	0.000121	0.009314	0	0.044248	8.2e-06	0	0	17.1	7.8	25.7426	823.267	32.1	1.8	30.3	20.4	9	26.9167	6.78333	1378	208	44	45.6328	506	158	501	173
Lishui	39	farmer	2021	9	1	252.321	0.107407	0.862883	0.000252	0.003384	0	0.029075	3.01e-06	0	0	16.8542	8.525	27.589	802.172	32.2	1.3	30.9	20.4833	8.68333	26.4167	6.71667	1471	239	37	49.3063	591	154	525	175
Taizhou	75	farmer	2021	8	1	280.7	0.194223	0.748999	0.000121	0.009314	0	0.044248	8.2e-06	0	0	17.1	7.8	25.7426	823.267	32.1	1.8	30.3	20.4	9	26.9167	6.78333	1378	208	44	45.6328	506	158	501	173
Jinhua	66	farmer	2021	9	1	450.599	0.41152	0.45841	4.12e-06	0.041416	8.92e-06	0.083308	6.86e-07	0	0	17.475	8.78333	27.6205	830.579	33.2	1.4	31.8	25.2333	8.93333	27.3667	6.95	1483	252	36	49.8005	606	159	511	191
Shaoxing	69	farmer	2021	9	1	404.093	0.299895	0.635678	4.28e-05	0.010325	2.01e-06	0.049396	0	0	0	16.8583	8.08333	25.4995	861.359	32.6	0.9	31.7	24.75	8.3	27.2	6.03333	1235	187	42	44.787	459	145	443	168
Taizhou	80	farmer	2021	8	1	280.7	0.194223	0.748999	0.000121	0.009314	0	0.044248	8.2e-06	0	0	17.1	7.8	25.7426	823.267	32.1	1.8	30.3	20.4	9	26.9167	6.78333	1378	208	44	45.6328	506	158	501	173
Hangzhou	68	farmer	2021	8	1	188.832	0.092589	0.869327	0.000326	0.004944	0	0.028383	9.02e-05	0	0	16.2583	8.11667	25.5241	867.415	32	0.2	31.8	24.3333	7.43333	26.65	5.31667	1377	212	41	46.4001	536	152	514	180
Jinhua	60	farmer	2021	8	1	478.928	0.227988	0.66733	2.52e-05	0.009415	0	0.100198	1.55e-06	0	0	17.1792	8.625	27.0376	841.731	33.1	1.2	31.9	24.9833	8.65	27.2333	6.56667	1405	221	41	46.1059	542	156	500	180
Shaoxing	59	farmer	2021	8	1	1013.38	0.240734	0.524061	1.1e-05	0.053852	6.75e-06	0.184761	0	0	0	16.4167	8.05	25.3943	862.845	32.2	0.5	31.7	20.2667	7.73333	26.7667	5.53333	1316	187	42	43.0373	473	151	446	177
Jinhua	57	farmer	2021	8	1	450.599	0.41152	0.45841	4.12e-06	0.041416	8.92e-06	0.083308	6.86e-07	0	0	17.475	8.78333	27.6205	830.579	33.2	1.4	31.8	25.2333	8.93333	27.3667	6.95	1483	252	36	49.8005	606	159	511	191
Shaoxing	58	unemployee	2021	7	1	774.664	0.413675	0.351952	1.73e-05	0.101585	5.76e-06	0.130654	0	0	0	15.9458	7.94167	25.4541	842.84	31.5	0.3	31.2	23.6667	7.55	26.0667	5.35	1276	193	40	45.1513	476	142	455	164
Taizhou	73	farmer	2021	7	1	280.7	0.194223	0.748999	0.000121	0.009314	0	0.044248	8.2e-06	0	0	17.1	7.8	25.7426	823.267	32.1	1.8	30.3	20.4	9	26.9167	6.78333	1378	208	44	45.6328	506	158	501	173
Zhoushan	52	other	2021	7	1	624.877	0.267865	0.328021	9.14e-05	0.049054	0.000784	0.166231	0	0	0	16.4333	5.91667	21.8327	785.925	30.1	3	27.1	18.6	9.5	26.0167	6.86667	1140	152	41	38.4096	383	154	362	160
Taizhou	75	farmer	2021	7	1	180.012	0.123222	0.839228	8.58e-05	0.005536	0	0.035758	3.12e-05	0	0	17.1208	7.825	26.0833	808.443	32	2	30	20.4333	9.18333	26.75	7.01667	1400	216	39	47.9143	532	149	506	163
Huzhou	70	farmer	2021	7	1	551.011	0.417781	0.321267	6.72e-06	0.119208	1.92e-06	0.143341	0	0	0	16.25	7.96667	25.0524	877.421	32	0.2	31.8	24.4	7.38333	26.7833	5.21667	1302	204	40	49.883	516	140	516	170
Ningbo	77	unemployee	2021	7	1	382.627	0.268944	0.458739	2.15e-05	0.04014	4.56e-05	0.089507	0	0	0	16.9875	7.14167	24.6264	806.283	31.2	2.2	29	19.6833	9.43333	26.6833	7.01667	1270	176	42	42.3693	437	155	419	167
Jinhua	75	farmer	2021	7	1	450.599	0.41152	0.45841	4.12e-06	0.041416	8.92e-06	0.083308	6.86e-07	0	0	17.475	8.78333	27.6205	830.579	33.2	1.4	31.8	25.2333	8.93333	27.3667	6.95	1483	252	36	49.8005	606	159	511	191
Taizhou	71	farmer	2021	7	1	280.7	0.194223	0.748999	0.000121	0.009314	0	0.044248	8.2e-06	0	0	17.1	7.8	25.7426	823.267	32.1	1.8	30.3	20.4	9	26.9167	6.78333	1378	208	44	45.6328	506	158	501	173
Taizhou	51	farmer	2021	7	1	512.257	0.229453	0.67132	7.05e-05	0.023342	9.12e-06	0.069825	1.12e-05	0	0	17.1833	6.93333	24.3275	796.827	31.2	2.7	28.5	26.6167	9.55	26.65	7.25	1422	211	41	47.3263	523	157	481	166
Ningbo	65	unemployee	2021	7	1	360.39	0.214078	0.579737	1.42e-05	0.039224	1.32e-05	0.065707	2.44e-06	0	0	16.8458	7.525	25.4223	816.382	31.3	1.7	29.6	19.9	9	26.5167	6.63333	1306	192	39	45.5365	472	147	463	159
Jinhua	55	farmer	2021	7	1	555.023	0.476653	0.365494	1.37e-06	0.025546	2.05e-05	0.141973	0	0	0	17.5292	8.95833	27.8209	838.932	33.6	1.4	32.2	21.4167	8.95	27.5333	6.93333	1443	240	37	48.7824	581	154	503	183
Ningbo	82	unemployee	2021	7	1	360.39	0.214078	0.579737	1.42e-05	0.039224	1.32e-05	0.065707	2.44e-06	0	0	16.8458	7.525	25.4223	816.382	31.3	1.7	29.6	19.9	9	26.5167	6.63333	1306	192	39	45.5365	472	147	463	159
Taizhou	51	farmer	2021	7	1	338.137	0.229555	0.56744	2.69e-05	0.056107	1.09e-05	0.071802	5.04e-06	0	0	16.8792	7.125	24.569	804.808	31.1	2.1	29	19.8	9.21667	26.4667	6.85	1318	194	39	46.1216	480	147	434	158
Taizhou	64	farmer	2021	7	1	280.7	0.194223	0.748999	0.000121	0.009314	0	0.044248	8.2e-06	0	0	17.1	7.8	25.7426	823.267	32.1	1.8	30.3	20.4	9	26.9167	6.78333	1378	208	44	45.6328	506	158	501	173
Taizhou	68	farmer	2021	7	1	180.012	0.123222	0.839228	8.58e-05	0.005536	0	0.035758	3.12e-05	0	0	17.1208	7.825	26.0833	808.443	32	2	30	20.4333	9.18333	26.75	7.01667	1400	216	39	47.9143	532	149	506	163
Jinhua	81	farmer	2021	7	1	478.928	0.227988	0.66733	2.52e-05	0.009415	0	0.100198	1.55e-06	0	0	17.1792	8.625	27.0376	841.731	33.1	1.2	31.9	24.9833	8.65	27.2333	6.56667	1405	221	41	46.1059	542	156	500	180
Jinhua	73	farmer	2021	7	1	1184.13	0.30924	0.487907	8.96e-06	0.016	1.63e-06	0.188711	0	0	0	16.9458	8.35833	26.4504	834.997	32.7	1.1	31.6	20.7333	8.46667	26.9167	6.38333	1394	221	38	46.8178	548	151	481	175
Jinhua	65	farmer	2021	7	1	450.599	0.41152	0.45841	4.12e-06	0.041416	8.92e-06	0.083308	6.86e-07	0	0	17.475	8.78333	27.6205	830.579	33.2	1.4	31.8	25.2333	8.93333	27.3667	6.95	1483	252	36	49.8005	606	159	511	191
Taizhou	60	farmer	2021	7	1	280.7	0.194223	0.748999	0.000121	0.009314	0	0.044248	8.2e-06	0	0	17.1	7.8	25.7426	823.267	32.1	1.8	30.3	20.4	9	26.9167	6.78333	1378	208	44	45.6328	506	158	501	173
Jinhua	83	other	2021	6	1	1184.13	0.30924	0.487907	8.96e-06	0.016	1.63e-06	0.188711	0	0	0	16.9458	8.35833	26.4504	834.997	32.7	1.1	31.6	20.7333	8.46667	26.9167	6.38333	1394	221	38	46.8178	548	151	481	175
Zhoushan	93	unemployee	2021	6	1	624.877	0.267865	0.328021	9.14e-05	0.049054	0.000784	0.166231	0	0	0	16.4333	5.91667	21.8327	785.925	30.1	3	27.1	18.6	9.5	26.0167	6.86667	1140	152	41	38.4096	383	154	362	160
Taizhou	82	other	2021	6	1	180.012	0.123222	0.839228	8.58e-05	0.005536	0	0.035758	3.12e-05	0	0	17.1208	7.825	26.0833	808.443	32	2	30	20.4333	9.18333	26.75	7.01667	1400	216	39	47.9143	532	149	506	163
Jinhua	60	farmer	2021	6	1	450.599	0.41152	0.45841	4.12e-06	0.041416	8.92e-06	0.083308	6.86e-07	0	0	17.475	8.78333	27.6205	830.579	33.2	1.4	31.8	25.2333	8.93333	27.3667	6.95	1483	252	36	49.8005	606	159	511	191
Taizhou	75	farmer	2021	6	1	280.7	0.194223	0.748999	0.000121	0.009314	0	0.044248	8.2e-06	0	0	17.1	7.8	25.7426	823.267	32.1	1.8	30.3	20.4	9	26.9167	6.78333	1378	208	44	45.6328	506	158	501	173
Jinhua	82	farmer	2021	6	0	1184.13	0.30924	0.487907	8.96e-06	0.016	1.63e-06	0.188711	0	0	0	16.9458	8.35833	26.4504	834.997	32.7	1.1	31.6	20.7333	8.46667	26.9167	6.38333	1394	221	38	46.8178	548	151	481	175
Jinhua	59	farmer	2021	6	1	450.599	0.41152	0.45841	4.12e-06	0.041416	8.92e-06	0.083308	6.86e-07	0	0	17.475	8.78333	27.6205	830.579	33.2	1.4	31.8	25.2333	8.93333	27.3667	6.95	1483	252	36	49.8005	606	159	511	191
Ningbo	70	unemployee	2021	6	1	404.546	0.235101	0.666014	2.56e-05	0.012792	7.1e-06	0.072092	0	0	0	16.825	7.65	25.3311	829.423	31.7	1.5	30.2	24.2	8.76667	26.7167	6.45	1264	187	40	44.9238	455	144	453	160
Taizhou	85	farmer	2021	6	0	180.012	0.123222	0.839228	8.58e-05	0.005536	0	0.035758	3.12e-05	0	0	17.1208	7.825	26.0833	808.443	32	2	30	20.4333	9.18333	26.75	7.01667	1400	216	39	47.9143	532	149	506	163
Ningbo	75	unemployee	2021	6	1	382.627	0.268944	0.458739	2.15e-05	0.04014	4.56e-05	0.089507	0	0	0	16.9875	7.14167	24.6264	806.283	31.2	2.2	29	19.6833	9.43333	26.6833	7.01667	1270	176	42	42.3693	437	155	419	167
Ningbo	67	farmer	2021	6	1	382.627	0.268944	0.458739	2.15e-05	0.04014	4.56e-05	0.089507	0	0	0	16.9875	7.14167	24.6264	806.283	31.2	2.2	29	19.6833	9.43333	26.6833	7.01667	1270	176	42	42.3693	437	155	419	167
Jinhua	48	unemployee	2021	6	1	1184.13	0.30924	0.487907	8.96e-06	0.016	1.63e-06	0.188711	0	0	0	16.9458	8.35833	26.4504	834.997	32.7	1.1	31.6	20.7333	8.46667	26.9167	6.38333	1394	221	38	46.8178	548	151	481	175
Zhoushan	49	other	2021	6	1	624.877	0.267865	0.328021	9.14e-05	0.049054	0.000784	0.166231	0	0	0	16.4333	5.91667	21.8327	785.925	30.1	3	27.1	18.6	9.5	26.0167	6.86667	1140	152	41	38.4096	383	154	362	160
Jinhua	67	farmer	2021	6	1	1184.13	0.30924	0.487907	8.96e-06	0.016	1.63e-06	0.188711	0	0	0	16.9458	8.35833	26.4504	834.997	32.7	1.1	31.6	20.7333	8.46667	26.9167	6.38333	1394	221	38	46.8178	548	151	481	175
Jinhua	50	farmer	2021	5	1	450.599	0.41152	0.45841	4.12e-06	0.041416	8.92e-06	0.083308	6.86e-07	0	0	17.475	8.78333	27.6205	830.579	33.2	1.4	31.8	25.2333	8.93333	27.3667	6.95	1483	252	36	49.8005	606	159	511	191
Jinhua	72	farmer	2021	5	1	478.928	0.227988	0.66733	2.52e-05	0.009415	0	0.100198	1.55e-06	0	0	17.1792	8.625	27.0376	841.731	33.1	1.2	31.9	24.9833	8.65	27.2333	6.56667	1405	221	41	46.1059	542	156	500	180
Taizhou	83	farmer	2021	5	1	649.366	0.198215	0.688003	2.73e-05	0.03412	6.38e-06	0.080039	7.29e-06	0	0	17.3333	6.75	24.1935	784.664	31	3.1	27.9	26.5667	9.98333	26.7167	7.56667	1472	216	42	48.0303	545	164	509	167
Jinhua	66	farmer	2021	5	1	555.023	0.476653	0.365494	1.37e-06	0.025546	2.05e-05	0.141973	0	0	0	17.5292	8.95833	27.8209	838.932	33.6	1.4	32.2	21.4167	8.95	27.5333	6.93333	1443	240	37	48.7824	581	154	503	183
Ningbo	66	farmer	2021	5	1	382.627	0.268944	0.458739	2.15e-05	0.04014	4.56e-05	0.089507	0	0	0	16.9875	7.14167	24.6264	806.283	31.2	2.2	29	19.6833	9.43333	26.6833	7.01667	1270	176	42	42.3693	437	155	419	167
Jinhua	76	farmer	2021	5	0	478.928	0.227988	0.66733	2.52e-05	0.009415	0	0.100198	1.55e-06	0	0	17.1792	8.625	27.0376	841.731	33.1	1.2	31.9	24.9833	8.65	27.2333	6.56667	1405	221	41	46.1059	542	156	500	180
Hangzhou	61	other	2021	5	1	231.758	0.124583	0.821961	3.54e-05	0.017849	0	0.040303	8.37e-06	0	0	16.8625	8.00833	25.4233	859.305	32.6	1.1	31.5	20.8333	8.16667	27.1333	6.01667	1379	215	39	45.7875	534	152	476	180
Shaoxing	79	farmer	2021	5	0	404.093	0.299895	0.635678	4.28e-05	0.010325	2.01e-06	0.049396	0	0	0	16.3292	7.74167	24.4217	882.894	31.9	0.2	31.7	26.9333	12.3333	26.9333	5.23333	1180	177	43	46.9692	459	133	459	181
Shaoxing	63	farmer	2021	5	1	1013.38	0.240734	0.524061	1.1e-05	0.053852	6.75e-06	0.184761	0	0	0	17.2833	5.8	22.0532	765.338	30.1	3.8	26.3	26.25	7.81667	26.5167	7.81667	1528	214	50	44.4365	552	185	524	185
Shaoxing	53	farmer	2021	5	1	1013.38	0.240734	0.524061	1.1e-05	0.053852	6.75e-06	0.184761	0	0	0	16.4167	8.05	25.3943	862.845	32.2	0.5	31.7	20.2667	7.73333	26.7667	5.53333	1316	187	42	43.0373	473	151	446	177
Ningbo	78	farmer	2021	5	1	360.39	0.214078	0.579737	1.42e-05	0.039224	1.32e-05	0.065707	2.44e-06	0	0	16.8458	7.525	25.4223	816.382	31.3	1.7	29.6	19.9	9	26.5167	6.63333	1306	192	39	45.5365	472	147	463	159
Taizhou	25	other	2021	5	1	280.7	0.194223	0.748999	0.000121	0.009314	0	0.044248	8.2e-06	0	0	17.1	7.8	25.7426	823.267	32.1	1.8	30.3	20.4	9	26.9167	6.78333	1378	208	44	45.6328	506	158	501	173
Jinhua	62	farmer	2021	5	1	478.928	0.227988	0.66733	2.52e-05	0.009415	0	0.100198	1.55e-06	0	0	17.1792	8.625	27.0376	841.731	33.1	1.2	31.9	24.9833	8.65	27.2333	6.56667	1405	221	41	46.1059	542	156	500	180
Jinhua	52	farmer	2021	5	1	478.928	0.227988	0.66733	2.52e-05	0.009415	0	0.100198	1.55e-06	0	0	17.1792	8.625	27.0376	841.731	33.1	1.2	31.9	24.9833	8.65	27.2333	6.56667	1405	221	41	46.1059	542	156	500	180
Taizhou	61	farmer	2021	5	1	280.7	0.194223	0.748999	0.000121	0.009314	0	0.044248	8.2e-06	0	0	17.1	7.8	25.7426	823.267	32.1	1.8	30.3	20.4	9	26.9167	6.78333	1378	208	44	45.6328	506	158	501	173
Taizhou	71	farmer	2021	5	1	649.366	0.198215	0.688003	2.73e-05	0.03412	6.38e-06	0.080039	7.29e-06	0	0	17.3333	6.75	24.1935	784.664	31	3.1	27.9	26.5667	9.98333	26.7167	7.56667	1472	216	42	48.0303	545	164	509	167
Taizhou	81	farmer	2021	5	0	280.7	0.194223	0.748999	0.000121	0.009314	0	0.044248	8.2e-06	0	0	17.1	7.8	25.7426	823.267	32.1	1.8	30.3	20.4	9	26.9167	6.78333	1378	208	44	45.6328	506	158	501	173
Jinhua	54	farmer	2021	5	0	1184.13	0.30924	0.487907	8.96e-06	0.016	1.63e-06	0.188711	0	0	0	16.9458	8.35833	26.4504	834.997	32.7	1.1	31.6	20.7333	8.46667	26.9167	6.38333	1394	221	38	46.8178	548	151	481	175
Hangzhou	70	farmer	2021	5	1	79.2949	0.04934	0.839812	7.58e-05	0.09293	0	0.010742	2.04e-05	0	0	16.5708	6.94167	23.7728	817.714	31.3	2.1	29.2	20.1667	8.68333	26.35	6.4	1511	252	39	50.3971	629	156	519	193
Jinhua	58	farmer	2021	5	1	478.928	0.227988	0.66733	2.52e-05	0.009415	0	0.100198	1.55e-06	0	0	17.1792	8.625	27.0376	841.731	33.1	1.2	31.9	24.9833	8.65	27.2333	6.56667	1405	221	41	46.1059	542	156	500	180
Zhoushan	79	farmer	2021	4	1	624.877	0.267865	0.328021	9.14e-05	0.049054	0.000784	0.166231	0	0	0	16.4333	5.91667	21.8327	785.925	30.1	3	27.1	18.6	9.5	26.0167	6.86667	1140	152	41	38.4096	383	154	362	160
Jinhua	74	farmer	2021	4	1	1184.13	0.30924	0.487907	8.96e-06	0.016	1.63e-06	0.188711	0	0	0	16.9458	8.35833	26.4504	834.997	32.7	1.1	31.6	20.7333	8.46667	26.9167	6.38333	1394	221	38	46.8178	548	151	481	175
Taizhou	77	farmer	2021	4	1	280.7	0.194223	0.748999	0.000121	0.009314	0	0.044248	8.2e-06	0	0	17.1	7.8	25.7426	823.267	32.1	1.8	30.3	20.4	9	26.9167	6.78333	1378	208	44	45.6328	506	158	501	173
Taizhou	60	other	2021	4	1	338.137	0.229555	0.56744	2.69e-05	0.056107	1.09e-05	0.071802	5.04e-06	0	0	16.8792	7.125	24.569	804.808	31.1	2.1	29	19.8	9.21667	26.4667	6.85	1318	194	39	46.1216	480	147	434	158
Huzhou	55	farmer	2021	4	1	258.325	0.254213	0.68701	3.58e-05	0.01388	4.77e-07	0.045269	2.86e-06	0	0	16.2375	8.275	25.6192	888.382	32.2	-0.1	32.3	24.5667	7.16667	26.9167	5.03333	1301	211	39	51.0951	532	141	528	166
Taizhou	88	farmer	2021	4	1	512.257	0.229453	0.67132	7.05e-05	0.023342	9.12e-06	0.069825	1.12e-05	0	0	17.1833	6.93333	24.3275	796.827	31.2	2.7	28.5	26.6167	9.55	26.65	7.25	1422	211	41	47.3263	523	157	481	166
Hangzhou	63	farmer	2021	3	1	79.2949	0.04934	0.839812	7.58e-05	0.09293	0	0.010742	2.04e-05	0	0	16.5708	6.94167	23.7728	817.714	31.3	2.1	29.2	20.1667	8.68333	26.35	6.4	1511	252	39	50.3971	629	156	519	193
Taizhou	42	farmer	2021	3	1	180.012	0.123222	0.839228	8.58e-05	0.005536	0	0.035758	3.12e-05	0	0	17.1208	7.825	26.0833	808.443	32	2	30	20.4333	9.18333	26.75	7.01667	1400	216	39	47.9143	532	149	506	163
Taizhou	65	farmer	2021	3	1	280.7	0.194223	0.748999	0.000121	0.009314	0	0.044248	8.2e-06	0	0	17.1	7.8	25.7426	823.267	32.1	1.8	30.3	20.4	9	26.9167	6.78333	1378	208	44	45.6328	506	158	501	173
Taizhou	73	farmer	2021	3	1	280.7	0.194223	0.748999	0.000121	0.009314	0	0.044248	8.2e-06	0	0	17.1	7.8	25.7426	823.267	32.1	1.8	30.3	20.4	9	26.9167	6.78333	1378	208	44	45.6328	506	158	501	173
Ningbo	83	farmer	2021	2	1	360.39	0.214078	0.579737	1.42e-05	0.039224	1.32e-05	0.065707	2.44e-06	0	0	16.8458	7.525	25.4223	816.382	31.3	1.7	29.6	19.9	9	26.5167	6.63333	1306	192	39	45.5365	472	147	463	159
Taizhou	48	farmer	2020	12	1	179.512	0.123344	0.839217	9.67e-05	0.005472	0	0.035693	3.98e-05	0	0	17.1208	7.825	26.0833	808.443	32	2	30	20.4333	9.18333	26.75	7.01667	1400	216	39	47.9143	532	149	506	163
Taizhou	68	farmer	2020	11	1	179.512	0.123344	0.839217	9.67e-05	0.005472	0	0.035693	3.98e-05	0	0	17.1208	7.825	26.0833	808.443	32	2	30	20.4333	9.18333	26.75	7.01667	1400	216	39	47.9143	532	149	506	163
Lishui	83	farmer	2020	10	0	141.816	0.069967	0.898427	0.000139	0.012758	0	0.01508	1.38e-05	0	0	17.8542	7.95833	27.3482	769.299	32.4	3.3	29.1	20.9833	10.35	27	8.21667	1458	226	37	49.6229	568	151	521	165
Taizhou	60	farmer	2020	10	1	279.921	0.194266	0.749147	0.000132	0.009376	0	0.043981	9.47e-06	0	0	17.1	7.8	25.7426	823.267	32.1	1.8	30.3	20.4	9	26.9167	6.78333	1378	208	44	45.6328	506	158	501	173
Taizhou	58	farmer	2020	10	1	179.512	0.123344	0.839217	9.67e-05	0.005472	0	0.035693	3.98e-05	0	0	17.1208	7.825	26.0833	808.443	32	2	30	20.4333	9.18333	26.75	7.01667	1400	216	39	47.9143	532	149	506	163
Hangzhou	71	farmer	2020	10	1	79.0752	0.049351	0.839814	8.03e-05	0.092928	0	0.010721	2.55e-05	0	0	16.5708	6.94167	23.7728	817.714	31.3	2.1	29.2	20.1667	8.68333	26.35	6.4	1511	252	39	50.3971	629	156	519	193
Taizhou	77	farmer	2020	10	1	179.512	0.123344	0.839217	9.67e-05	0.005472	0	0.035693	3.98e-05	0	0	17.1208	7.825	26.0833	808.443	32	2	30	20.4333	9.18333	26.75	7.01667	1400	216	39	47.9143	532	149	506	163
Jinhua	46	other	2020	10	1	546.538	0.289468	0.590125	2.85e-05	0.019468	5.82e-06	0.099994	6.47e-07	0	0	14.2667	7.73333	25.2723	823.168	29.3	-1.3	30.6	21.9667	5.86667	24.1	3.83333	1565	248	40	48.0181	613	159	565	187
Jinhua	62	farmer	2020	10	1	449.344	0.411338	0.458324	4.12e-06	0.041796	8.92e-06	0.083197	6.86e-07	0	0	17.475	8.78333	27.6205	830.579	33.2	1.4	31.8	25.2333	8.93333	27.3667	6.95	1483	252	36	49.8005	606	159	511	191
Shaoxing	59	farmer	2020	9	1	772.51	0.41243	0.352351	1.98e-05	0.102715	5.76e-06	0.130368	0	0	0	15.9458	7.94167	25.4541	842.84	31.5	0.3	31.2	23.6667	7.55	26.0667	5.35	1276	193	40	45.1513	476	142	455	164
Ningbo	66	other	2020	9	1	403.422	0.233625	0.667635	2.98e-05	0.012869	7.1e-06	0.071867	0	0	0	16.825	7.65	25.3311	829.423	31.7	1.5	30.2	24.2	8.76667	26.7167	6.45	1264	187	40	44.9238	455	144	453	160
Taizhou	65	farmer	2020	9	1	337.192	0.229049	0.568033	3.53e-05	0.056238	1.09e-05	0.071574	5.88e-06	0	0	16.8792	7.125	24.569	804.808	31.1	2.1	29	19.8	9.21667	26.4667	6.85	1318	194	39	46.1216	480	147	434	158
Hangzhou	50	farmer	2020	9	1	188.308	0.092428	0.869574	0.000339	0.004949	0	0.028266	0.000104	0	0	16.2583	8.11667	25.5241	867.415	32	0.2	31.8	24.3333	7.43333	26.65	5.31667	1377	212	41	46.4001	536	152	514	180
Taizhou	66	farmer	2020	9	1	279.921	0.194266	0.749147	0.000132	0.009376	0	0.043981	9.47e-06	0	0	17.1	7.8	25.7426	823.267	32.1	1.8	30.3	20.4	9	26.9167	6.78333	1378	208	44	45.6328	506	158	501	173
Ningbo	66	farmer	2020	9	1	359.391	0.214098	0.579902	1.47e-05	0.039356	1.32e-05	0.065391	2.44e-06	0	0	16.8458	7.525	25.4223	816.382	31.3	1.7	29.6	19.9	9	26.5167	6.63333	1306	192	39	45.5365	472	147	463	159
Shaoxing	55	farmer	2020	9	1	772.51	0.41243	0.352351	1.98e-05	0.102715	5.76e-06	0.130368	0	0	0	15.9458	7.94167	25.4541	842.84	31.5	0.3	31.2	23.6667	7.55	26.0667	5.35	1276	193	40	45.1513	476	142	455	164
Taizhou	70	farmer	2020	8	1	510.838	0.22883	0.672019	8.04e-05	0.023406	9.95e-06	0.069673	1.2e-05	0	0	17.1833	6.93333	24.3275	796.827	31.2	2.7	28.5	26.6167	9.55	26.65	7.25	1422	211	41	47.3263	523	157	481	166
Taizhou	68	farmer	2020	8	1	279.921	0.194266	0.749147	0.000132	0.009376	0	0.043981	9.47e-06	0	0	17.1	7.8	25.7426	823.267	32.1	1.8	30.3	20.4	9	26.9167	6.78333	1378	208	44	45.6328	506	158	501	173
Huzhou	2	other	2020	8	1	910.834	0.469389	0.272368	1.25e-05	0.074487	3.13e-06	0.182498	0	0	0	16.1583	7.51667	23.7869	886.615	31.7	0.1	31.6	26.8333	12.05	26.8333	5.01667	1220	197	41	54.2193	520	128	520	166
Shaoxing	83	farmer	2020	8	0	402.971	0.298791	0.636811	5.18e-05	0.010395	2.01e-06	0.049288	0	0	0	16.8583	8.08333	25.4995	861.359	32.6	0.9	31.7	24.75	8.3	27.2	6.03333	1235	187	42	44.787	459	145	443	168
Zhoushan	41	unemployee	2020	8	1	796.885	0.242455	0.39989	0.000145	0.068873	0.000214	0.14919	0	0	0	NA	NA	NA	NA	NA	NA	NA	NA	NA	NA	NA	NA	NA	NA	NA	NA	NA	NA	NA
Jinhua	51	farmer	2020	8	1	553.477	0.475899	0.36636	1.37e-06	0.025706	2.05e-05	0.141701	0	0	0	17.5292	8.95833	27.8209	838.932	33.6	1.4	32.2	21.4167	8.95	27.5333	6.93333	1443	240	37	48.7824	581	154	503	183
Huzhou	57	farmer	2020	8	0	910.834	0.469389	0.272368	1.25e-05	0.074487	3.13e-06	0.182498	0	0	0	16.1583	7.51667	23.7869	886.615	31.7	0.1	31.6	26.8333	12.05	26.8333	5.01667	1220	197	41	54.2193	520	128	520	166
Taizhou	68	farmer	2020	8	1	510.838	0.22883	0.672019	8.04e-05	0.023406	9.95e-06	0.069673	1.2e-05	0	0	17.1833	6.93333	24.3275	796.827	31.2	2.7	28.5	26.6167	9.55	26.65	7.25	1422	211	41	47.3263	523	157	481	166
Taizhou	63	farmer	2020	7	1	279.921	0.194266	0.749147	0.000132	0.009376	0	0.043981	9.47e-06	0	0	17.1	7.8	25.7426	823.267	32.1	1.8	30.3	20.4	9	26.9167	6.78333	1378	208	44	45.6328	506	158	501	173
Jinhua	59	farmer	2020	7	0	477.599	0.227756	0.66768	2.58e-05	0.009442	0	0.100053	1.55e-06	0	0	17.1792	8.625	27.0376	841.731	33.1	1.2	31.9	24.9833	8.65	27.2333	6.56667	1405	221	41	46.1059	542	156	500	180
Jinhua	59	farmer	2020	7	1	477.599	0.227756	0.66768	2.58e-05	0.009442	0	0.100053	1.55e-06	0	0	17.1792	8.625	27.0376	841.731	33.1	1.2	31.9	24.9833	8.65	27.2333	6.56667	1405	221	41	46.1059	542	156	500	180
Jinhua	75	farmer	2020	7	1	477.599	0.227756	0.66768	2.58e-05	0.009442	0	0.100053	1.55e-06	0	0	17.1792	8.625	27.0376	841.731	33.1	1.2	31.9	24.9833	8.65	27.2333	6.56667	1405	221	41	46.1059	542	156	500	180
Shaoxing	75	farmer	2020	7	1	402.971	0.298791	0.636811	5.18e-05	0.010395	2.01e-06	0.049288	0	0	0	16.8583	8.08333	25.4995	861.359	32.6	0.9	31.7	24.75	8.3	27.2	6.03333	1235	187	42	44.787	459	145	443	168
Taizhou	64	farmer	2020	7	1	510.838	0.22883	0.672019	8.04e-05	0.023406	9.95e-06	0.069673	1.2e-05	0	0	17.1833	6.93333	24.3275	796.827	31.2	2.7	28.5	26.6167	9.55	26.65	7.25	1422	211	41	47.3263	523	157	481	166
Shaoxing	66	farmer	2020	7	0	402.971	0.298791	0.636811	5.18e-05	0.010395	2.01e-06	0.049288	0	0	0	16.8583	8.08333	25.4995	861.359	32.6	0.9	31.7	24.75	8.3	27.2	6.03333	1235	187	42	44.787	459	145	443	168
Ningbo	67	farmer	2020	6	1	381.564	0.26877	0.458936	1.95e-05	0.040337	4.75e-05	0.089286	0	0	0	16.9875	7.14167	24.6264	806.283	31.2	2.2	29	19.6833	9.43333	26.6833	7.01667	1270	176	42	42.3693	437	155	419	167
Hangzhou	79	farmer	2020	7	1	188.308	0.092428	0.869574	0.000339	0.004949	0	0.028266	0.000104	0	0	16.2583	8.11667	25.5241	867.415	32	0.2	31.8	24.3333	7.43333	26.65	5.31667	1377	212	41	46.4001	536	152	514	180
Lishui	62	farmer	2020	7	1	141.816	0.069967	0.898427	0.000139	0.012758	0	0.01508	1.38e-05	0	0	17.8542	7.95833	27.3482	769.299	32.4	3.3	29.1	20.9833	10.35	27	8.21667	1458	226	37	49.6229	568	151	521	165
Lishui	77	farmer	2020	7	0	141.816	0.069967	0.898427	0.000139	0.012758	0	0.01508	1.38e-05	0	0	17.8542	7.95833	27.3482	769.299	32.4	3.3	29.1	20.9833	10.35	27	8.21667	1458	226	37	49.6229	568	151	521	165
Huzhou	38	other	2020	7	1	468.941	0.566481	0.316609	0.000106	0.022955	4.78e-05	0.095586	0	0	0	16.1375	7.84167	24.4289	897.659	32	-0.1	32.1	26.9333	11.9	26.9333	4.85	1153	195	33	57.4503	509	118	509	141
Jinhua	44	farmer	2020	7	1	1180.85	0.308853	0.488448	7.33e-06	0.016136	1.63e-06	0.188422	0	0	0	16.9458	8.35833	26.4504	834.997	32.7	1.1	31.6	20.7333	8.46667	26.9167	6.38333	1394	221	38	46.8178	548	151	481	175
Zhoushan	61	unemployee	2020	7	1	623.135	0.268419	0.327002	9.69e-05	0.049915	0.000698	0.16539	0	0	0	16.4333	5.91667	21.8327	785.925	30.1	3	27.1	18.6	9.5	26.0167	6.86667	1140	152	41	38.4096	383	154	362	160
Taizhou	80	farmer	2020	7	1	510.838	0.22883	0.672019	8.04e-05	0.023406	9.95e-06	0.069673	1.2e-05	0	0	17.1833	6.93333	24.3275	796.827	31.2	2.7	28.5	26.6167	9.55	26.65	7.25	1422	211	41	47.3263	523	157	481	166
Taizhou	74	farmer	2020	7	1	279.921	0.194266	0.749147	0.000132	0.009376	0	0.043981	9.47e-06	0	0	17.1	7.8	25.7426	823.267	32.1	1.8	30.3	20.4	9	26.9167	6.78333	1378	208	44	45.6328	506	158	501	173
Jinhua	56	farmer	2020	6	1	1180.85	0.308853	0.488448	7.33e-06	0.016136	1.63e-06	0.188422	0	0	0	16.9458	8.35833	26.4504	834.997	32.7	1.1	31.6	20.7333	8.46667	26.9167	6.38333	1394	221	38	46.8178	548	151	481	175
Taizhou	72	farmer	2020	7	1	510.838	0.22883	0.672019	8.04e-05	0.023406	9.95e-06	0.069673	1.2e-05	0	0	17.1833	6.93333	24.3275	796.827	31.2	2.7	28.5	26.6167	9.55	26.65	7.25	1422	211	41	47.3263	523	157	481	166
Zhoushan	71	unemployee	2020	7	1	623.135	0.268419	0.327002	9.69e-05	0.049915	0.000698	0.16539	0	0	0	16.4333	5.91667	21.8327	785.925	30.1	3	27.1	18.6	9.5	26.0167	6.86667	1140	152	41	38.4096	383	154	362	160
Huzhou	67	farmer	2020	6	1	257.605	0.254649	0.68665	3.82e-05	0.01402	4.77e-07	0.045049	3.34e-06	0	0	16.2375	8.275	25.6192	888.382	32.2	-0.1	32.3	24.5667	7.16667	26.9167	5.03333	1301	211	39	51.0951	532	141	528	166
Taizhou	46	farmer	2020	6	1	337.192	0.229049	0.568033	3.53e-05	0.056238	1.09e-05	0.071574	5.88e-06	0	0	16.8792	7.125	24.569	804.808	31.1	2.1	29	19.8	9.21667	26.4667	6.85	1318	194	39	46.1216	480	147	434	158
Zhoushan	67	other	2020	6	1	623.135	0.268419	0.327002	9.69e-05	0.049915	0.000698	0.16539	0	0	0	16.4333	5.91667	21.8327	785.925	30.1	3	27.1	18.6	9.5	26.0167	6.86667	1140	152	41	38.4096	383	154	362	160
Jinhua	79	farmer	2020	6	0	477.599	0.227756	0.66768	2.58e-05	0.009442	0	0.100053	1.55e-06	0	0	17.1792	8.625	27.0376	841.731	33.1	1.2	31.9	24.9833	8.65	27.2333	6.56667	1405	221	41	46.1059	542	156	500	180
Lishui	67	farmer	2020	6	1	56.49	0.026931	0.956704	0.000349	0.005219	0	0.005506	6e-05	0	0	17.6083	8.53333	28.5396	763.16	32.5	2.6	29.9	21.1167	9.8	26.7	7.93333	1569	266	33	52.5532	642	148	559	178
Ningbo	58	farmer	2020	6	1	1134.87	0.406124	0.103891	6.61e-07	0.138792	4.1e-05	0.289375	0	0	0	16.7167	7.76667	24.8136	859.533	32.3	1	31.3	27.0333	8.28333	27.0333	5.95	1228	183	50	43.0031	451	162	451	179
Taizhou	88	farmer	2020	6	1	510.838	0.22883	0.672019	8.04e-05	0.023406	9.95e-06	0.069673	1.2e-05	0	0	17.1833	6.93333	24.3275	796.827	31.2	2.7	28.5	26.6167	9.55	26.65	7.25	1422	211	41	47.3263	523	157	481	166
Taizhou	81	farmer	2020	6	1	279.921	0.194266	0.749147	0.000132	0.009376	0	0.043981	9.47e-06	0	0	17.1	7.8	25.7426	823.267	32.1	1.8	30.3	20.4	9	26.9167	6.78333	1378	208	44	45.6328	506	158	501	173
Taizhou	80	farmer	2020	6	1	279.921	0.194266	0.749147	0.000132	0.009376	0	0.043981	9.47e-06	0	0	17.1	7.8	25.7426	823.267	32.1	1.8	30.3	20.4	9	26.9167	6.78333	1378	208	44	45.6328	506	158	501	173
Shaoxing	72	farmer	2020	6	1	402.971	0.298791	0.636811	5.18e-05	0.010395	2.01e-06	0.049288	0	0	0	16.8583	8.08333	25.4995	861.359	32.6	0.9	31.7	24.75	8.3	27.2	6.03333	1235	187	42	44.787	459	145	443	168
Jinhua	50	farmer	2020	5	1	449.344	0.411338	0.458324	4.12e-06	0.041796	8.92e-06	0.083197	6.86e-07	0	0	17.475	8.78333	27.6205	830.579	33.2	1.4	31.8	25.2333	8.93333	27.3667	6.95	1483	252	36	49.8005	606	159	511	191
Zhoushan	73	other	2020	6	1	623.135	0.268419	0.327002	9.69e-05	0.049915	0.000698	0.16539	0	0	0	16.4333	5.91667	21.8327	785.925	30.1	3	27.1	18.6	9.5	26.0167	6.86667	1140	152	41	38.4096	383	154	362	160
Jinhua	66	farmer	2020	6	1	495.589	0.183691	0.718928	8.82e-06	0.006258	0	0.062355	1.67e-05	0	0	17.275	8.75	27.6025	825.366	33.1	1.4	31.7	21.1167	8.81667	27.1167	6.81667	1430	235	37	48.5587	578	154	492	180
Jinhua	76	farmer	2020	6	1	495.589	0.183691	0.718928	8.82e-06	0.006258	0	0.062355	1.67e-05	0	0	17.275	8.75	27.6025	825.366	33.1	1.4	31.7	21.1167	8.81667	27.1167	6.81667	1430	235	37	48.5587	578	154	492	180
Jinhua	66	farmer	2020	6	1	495.589	0.183691	0.718928	8.82e-06	0.006258	0	0.062355	1.67e-05	0	0	17.275	8.75	27.6025	825.366	33.1	1.4	31.7	21.1167	8.81667	27.1167	6.81667	1430	235	37	48.5587	578	154	492	180
Taizhou	81	other	2020	5	1	279.921	0.194266	0.749147	0.000132	0.009376	0	0.043981	9.47e-06	0	0	17.1	7.8	25.7426	823.267	32.1	1.8	30.3	20.4	9	26.9167	6.78333	1378	208	44	45.6328	506	158	501	173
Ningbo	58	farmer	2020	5	1	381.564	0.26877	0.458936	1.95e-05	0.040337	4.75e-05	0.089286	0	0	0	16.9875	7.14167	24.6264	806.283	31.2	2.2	29	19.6833	9.43333	26.6833	7.01667	1270	176	42	42.3693	437	155	419	167
Shaoxing	48	farmer	2020	5	1	1010.57	0.240259	0.524219	1.27e-05	0.054438	7.6e-06	0.184489	0	0	0	16.4167	8.05	25.3943	862.845	32.2	0.5	31.7	20.2667	7.73333	26.7667	5.53333	1316	187	42	43.0373	473	151	446	177
Shaoxing	54	unemployee	2020	5	1	1010.57	0.240259	0.524219	1.27e-05	0.054438	7.6e-06	0.184489	0	0	0	16.4167	8.05	25.3943	862.845	32.2	0.5	31.7	20.2667	7.73333	26.7667	5.53333	1316	187	42	43.0373	473	151	446	177
Shaoxing	72	farmer	2020	5	1	1010.57	0.240259	0.524219	1.27e-05	0.054438	7.6e-06	0.184489	0	0	0	16.4167	8.05	25.3943	862.845	32.2	0.5	31.7	20.2667	7.73333	26.7667	5.53333	1316	187	42	43.0373	473	151	446	177
Taizhou	34	other	2020	5	1	2501.42	0.51274	0.138552	1.29e-05	0.118684	0.000196	0.346719	0	0	0	17.2583	6.2	22.7941	778.638	30.6	3.4	27.2	26.3667	10.1167	26.6167	7.63333	1449	211	41	47.6401	529	162	498	164
Jinhua	81	farmer	2020	5	0	477.599	0.227756	0.66768	2.58e-05	0.009442	0	0.100053	1.55e-06	0	0	17.1792	8.625	27.0376	841.731	33.1	1.2	31.9	24.9833	8.65	27.2333	6.56667	1405	221	41	46.1059	542	156	500	180
Hangzhou	46	other	2020	5	1	79.0752	0.049351	0.839814	8.03e-05	0.092928	0	0.010721	2.55e-05	0	0	16.5708	6.94167	23.7728	817.714	31.3	2.1	29.2	20.1667	8.68333	26.35	6.4	1511	252	39	50.3971	629	156	519	193
Taizhou	53	farmer	2020	5	1	279.921	0.194266	0.749147	0.000132	0.009376	0	0.043981	9.47e-06	0	0	17.1	7.8	25.7426	823.267	32.1	1.8	30.3	20.4	9	26.9167	6.78333	1378	208	44	45.6328	506	158	501	173
Jinhua	68	farmer	2020	5	1	553.477	0.475899	0.36636	1.37e-06	0.025706	2.05e-05	0.141701	0	0	0	17.5292	8.95833	27.8209	838.932	33.6	1.4	32.2	21.4167	8.95	27.5333	6.93333	1443	240	37	48.7824	581	154	503	183
Shaoxing	80	farmer	2020	5	0	1010.57	0.240259	0.524219	1.27e-05	0.054438	7.6e-06	0.184489	0	0	0	16.4167	8.05	25.3943	862.845	32.2	0.5	31.7	20.2667	7.73333	26.7667	5.53333	1316	187	42	43.0373	473	151	446	177
Taizhou	75	farmer	2020	5	1	279.921	0.194266	0.749147	0.000132	0.009376	0	0.043981	9.47e-06	0	0	17.1	7.8	25.7426	823.267	32.1	1.8	30.3	20.4	9	26.9167	6.78333	1378	208	44	45.6328	506	158	501	173
Zhoushan	74	farmer	2020	5	1	796.885	0.242455	0.39989	0.000145	0.068873	0.000214	0.14919	0	0	0	NA	NA	NA	NA	NA	NA	NA	NA	NA	NA	NA	NA	NA	NA	NA	NA	NA	NA	NA
Taizhou	52	farmer	2020	5	0	510.838	0.22883	0.672019	8.04e-05	0.023406	9.95e-06	0.069673	1.2e-05	0	0	17.1833	6.93333	24.3275	796.827	31.2	2.7	28.5	26.6167	9.55	26.65	7.25	1422	211	41	47.3263	523	157	481	166
Taizhou	70	farmer	2020	5	1	279.921	0.194266	0.749147	0.000132	0.009376	0	0.043981	9.47e-06	0	0	17.1	7.8	25.7426	823.267	32.1	1.8	30.3	20.4	9	26.9167	6.78333	1378	208	44	45.6328	506	158	501	173
Hangzhou	72	farmer	2020	4	1	79.0752	0.049351	0.839814	8.03e-05	0.092928	0	0.010721	2.55e-05	0	0	16.5708	6.94167	23.7728	817.714	31.3	2.1	29.2	20.1667	8.68333	26.35	6.4	1511	252	39	50.3971	629	156	519	193
Ningbo	74	farmer	2020	4	1	359.391	0.214098	0.579902	1.47e-05	0.039356	1.32e-05	0.065391	2.44e-06	0	0	16.8458	7.525	25.4223	816.382	31.3	1.7	29.6	19.9	9	26.5167	6.63333	1306	192	39	45.5365	472	147	463	159
Jinhua	79	farmer	2020	4	1	449.344	0.411338	0.458324	4.12e-06	0.041796	8.92e-06	0.083197	6.86e-07	0	0	17.475	8.78333	27.6205	830.579	33.2	1.4	31.8	25.2333	8.93333	27.3667	6.95	1483	252	36	49.8005	606	159	511	191
Jinhua	73	farmer	2020	4	0	449.344	0.411338	0.458324	4.12e-06	0.041796	8.92e-06	0.083197	6.86e-07	0	0	17.475	8.78333	27.6205	830.579	33.2	1.4	31.8	25.2333	8.93333	27.3667	6.95	1483	252	36	49.8005	606	159	511	191
Zhoushan	62	unemployee	2020	4	1	623.135	0.268419	0.327002	9.69e-05	0.049915	0.000698	0.16539	0	0	0	16.4333	5.91667	21.8327	785.925	30.1	3	27.1	18.6	9.5	26.0167	6.86667	1140	152	41	38.4096	383	154	362	160
Zhoushan	75	unemployee	2020	4	1	623.135	0.268419	0.327002	9.69e-05	0.049915	0.000698	0.16539	0	0	0	16.4333	5.91667	21.8327	785.925	30.1	3	27.1	18.6	9.5	26.0167	6.86667	1140	152	41	38.4096	383	154	362	160
Taizhou	77	farmer	2020	4	1	279.921	0.194266	0.749147	0.000132	0.009376	0	0.043981	9.47e-06	0	0	17.1	7.8	25.7426	823.267	32.1	1.8	30.3	20.4	9	26.9167	6.78333	1378	208	44	45.6328	506	158	501	173
Taizhou	78	farmer	2020	4	1	510.838	0.22883	0.672019	8.04e-05	0.023406	9.95e-06	0.069673	1.2e-05	0	0	17.1833	6.93333	24.3275	796.827	31.2	2.7	28.5	26.6167	9.55	26.65	7.25	1422	211	41	47.3263	523	157	481	166
Taizhou	78	farmer	2020	2	1	279.921	0.194266	0.749147	0.000132	0.009376	0	0.043981	9.47e-06	0	0	17.1	7.8	25.7426	823.267	32.1	1.8	30.3	20.4	9	26.9167	6.78333	1378	208	44	45.6328	506	158	501	173
Taizhou	85	farmer	2020	4	1	510.838	0.22883	0.672019	8.04e-05	0.023406	9.95e-06	0.069673	1.2e-05	0	0	17.1833	6.93333	24.3275	796.827	31.2	2.7	28.5	26.6167	9.55	26.65	7.25	1422	211	41	47.3263	523	157	481	166
Lishui	45	farmer	2020	3	1	78.4588	0.046949	0.936538	0.000229	0.005387	2.13e-06	0.007956	7.59e-05	0	0	17.1875	8.825	28.2853	802.85	32.7	1.5	31.2	24.7	8.86667	26.7333	6.98333	1575	277	33	52.1855	661	160	548	195
Taizhou	61	farmer	2020	3	1	279.921	0.194266	0.749147	0.000132	0.009376	0	0.043981	9.47e-06	0	0	17.1	7.8	25.7426	823.267	32.1	1.8	30.3	20.4	9	26.9167	6.78333	1378	208	44	45.6328	506	158	501	173
Hangzhou	62	farmer	2020	2	1	79.0752	0.049351	0.839814	8.03e-05	0.092928	0	0.010721	2.55e-05	0	0	16.5708	6.94167	23.7728	817.714	31.3	2.1	29.2	20.1667	8.68333	26.35	6.4	1511	252	39	50.3971	629	156	519	193
Hangzhou	66	farmer	2019	12	1	78.7907	0.04846	0.840842	8.75e-05	0.092886	0	0.01062	2.53e-05	0	0	16.5708	6.94167	23.7728	817.714	31.3	2.1	29.2	20.1667	8.68333	26.35	6.4	1511	252	39	50.3971	629	156	519	193
Jinhua	69	farmer	2019	12	1	576.248	0.476767	0.36944	1.37e-06	0.026166	2.05e-05	0.137292	0	0	0	17.5292	8.95833	27.8209	838.932	33.6	1.4	32.2	21.4167	8.95	27.5333	6.93333	1443	240	37	48.7824	581	154	503	183
Hangzhou	57	farmer	2019	11	1	188.375	0.090801	0.871947	0.000366	0.004987	0	0.027446	0.000113	0	0	16.2583	8.11667	25.5241	867.415	32	0.2	31.8	24.3333	7.43333	26.65	5.31667	1377	212	41	46.4001	536	152	514	180
Taizhou	55	farmer	2019	10	1	279.322	0.189169	0.75493	0.000146	0.009457	0	0.043199	1.14e-05	0	0	17.1	7.8	25.7426	823.267	32.1	1.8	30.3	20.4	9	26.9167	6.78333	1378	208	44	45.6328	506	158	501	173
Zhoushan	82	unemployee	2019	10	1	628.298	0.265334	0.330937	0.00013	0.053612	0.000324	0.161183	0	0	0	16.4333	5.91667	21.8327	785.925	30.1	3	27.1	18.6	9.5	26.0167	6.86667	1140	152	41	38.4096	383	154	362	160
Hangzhou	16	other	2019	10	1	188.375	0.090801	0.871947	0.000366	0.004987	0	0.027446	0.000113	0	0	16.2583	8.11667	25.5241	867.415	32	0.2	31.8	24.3333	7.43333	26.65	5.31667	1377	212	41	46.4001	536	152	514	180
Jinhua	63	farmer	2019	10	1	495.186	0.182247	0.72101	8.82e-06	0.006324	0	0.061651	1.76e-05	0	0	17.275	8.75	27.6025	825.366	33.1	1.4	31.7	21.1167	8.81667	27.1167	6.81667	1430	235	37	48.5587	578	154	492	180
Hangzhou	64	farmer	2019	10	1	78.7907	0.04846	0.840842	8.75e-05	0.092886	0	0.01062	2.53e-05	0	0	16.5708	6.94167	23.7728	817.714	31.3	2.1	29.2	20.1667	8.68333	26.35	6.4	1511	252	39	50.3971	629	156	519	193
Zhoushan	74	farmer	2019	10	1	628.298	0.265334	0.330937	0.00013	0.053612	0.000324	0.161183	0	0	0	16.4333	5.91667	21.8327	785.925	30.1	3	27.1	18.6	9.5	26.0167	6.86667	1140	152	41	38.4096	383	154	362	160
Ningbo	65	farmer	2019	8	1	357.371	0.208225	0.586373	2e-05	0.03997	1.12e-05	0.064176	2.44e-06	0	0	16.8458	7.525	25.4223	816.382	31.3	1.7	29.6	19.9	9	26.5167	6.63333	1306	192	39	45.5365	472	147	463	159
Ningbo	72	farmer	2019	8	1	357.371	0.208225	0.586373	2e-05	0.03997	1.12e-05	0.064176	2.44e-06	0	0	16.8458	7.525	25.4223	816.382	31.3	1.7	29.6	19.9	9	26.5167	6.63333	1306	192	39	45.5365	472	147	463	159
Taizhou	70	farmer	2019	9	1	179.183	0.119324	0.843684	0.000119	0.005513	0	0.035174	4.74e-05	0	0	17.1208	7.825	26.0833	808.443	32	2	30	20.4333	9.18333	26.75	7.01667	1400	216	39	47.9143	532	149	506	163
Jinhua	62	farmer	2019	8	1	476.438	0.22525	0.671625	3.14e-05	0.009528	0	0.098524	0	0	0	17.1792	8.625	27.0376	841.731	33.1	1.2	31.9	24.9833	8.65	27.2333	6.56667	1405	221	41	46.1059	542	156	500	180
Jinhua	60	farmer	2019	7	1	1175.22	0.309626	0.492478	5.7e-06	0.016475	1.63e-06	0.183282	0	0	0	16.9458	8.35833	26.4504	834.997	32.7	1.1	31.6	20.7333	8.46667	26.9167	6.38333	1394	221	38	46.8178	548	151	481	175
Taizhou	74	farmer	2019	7	1	510.496	0.223578	0.677923	9.7e-05	0.02366	1.04e-05	0.06875	1.33e-05	0	0	17.1833	6.93333	24.3275	796.827	31.2	2.7	28.5	26.6167	9.55	26.65	7.25	1422	211	41	47.3263	523	157	481	166
Hangzhou	56	farmer	2019	7	1	78.7907	0.04846	0.840842	8.75e-05	0.092886	0	0.01062	2.53e-05	0	0	16.5708	6.94167	23.7728	817.714	31.3	2.1	29.2	20.1667	8.68333	26.35	6.4	1511	252	39	50.3971	629	156	519	193
Jinhua	76	other	2019	7	0	1175.22	0.309626	0.492478	5.7e-06	0.016475	1.63e-06	0.183282	0	0	0	16.9458	8.35833	26.4504	834.997	32.7	1.1	31.6	20.7333	8.46667	26.9167	6.38333	1394	221	38	46.8178	548	151	481	175
Taizhou	82	farmer	2019	7	1	510.496	0.223578	0.677923	9.7e-05	0.02366	1.04e-05	0.06875	1.33e-05	0	0	17.1833	6.93333	24.3275	796.827	31.2	2.7	28.5	26.6167	9.55	26.65	7.25	1422	211	41	47.3263	523	157	481	166
Shaoxing	71	other	2019	7	1	522.555	0.258629	0.627652	1.44e-05	0.022287	3.89e-06	0.093103	3.89e-07	0	0	14.8667	7.58333	24.8634	824.95	30	-0.5	30.5	22.5333	6.51667	24.7333	4.43333	1463	226	40	46.7913	553	154	524	176
Taizhou	48	farmer	2019	7	1	279.322	0.189169	0.75493	0.000146	0.009457	0	0.043199	1.14e-05	0	0	17.1	7.8	25.7426	823.267	32.1	1.8	30.3	20.4	9	26.9167	6.78333	1378	208	44	45.6328	506	158	501	173
Hangzhou	63	farmer	2019	6	1	78.7907	0.04846	0.840842	8.75e-05	0.092886	0	0.01062	2.53e-05	0	0	16.5708	6.94167	23.7728	817.714	31.3	2.1	29.2	20.1667	8.68333	26.35	6.4	1511	252	39	50.3971	629	156	519	193
Zhoushan	66	farmer	2019	6	1	628.298	0.265334	0.330937	0.00013	0.053612	0.000324	0.161183	0	0	0	16.4333	5.91667	21.8327	785.925	30.1	3	27.1	18.6	9.5	26.0167	6.86667	1140	152	41	38.4096	383	154	362	160
Ningbo	55	farmer	2019	6	1	380.848	0.264623	0.463387	2.08e-05	0.041589	5.34e-05	0.087724	0	0	0	16.9875	7.14167	24.6264	806.283	31.2	2.2	29	19.6833	9.43333	26.6833	7.01667	1270	176	42	42.3693	437	155	419	167
Ningbo	49	farmer	2019	6	1	692.549	0.328537	0.428138	3.12e-05	0.104966	8.75e-05	0.161845	0	0	0	16.8417	8	25.3968	860.28	32.6	1.1	31.5	24.65	8.38333	27.1833	6.08333	1250	186	48	42.9987	457	160	456	179
Taizhou	72	farmer	2019	6	1	510.496	0.223578	0.677923	9.7e-05	0.02366	1.04e-05	0.06875	1.33e-05	0	0	17.1833	6.93333	24.3275	796.827	31.2	2.7	28.5	26.6167	9.55	26.65	7.25	1422	211	41	47.3263	523	157	481	166
Taizhou	62	farmer	2019	6	1	510.496	0.223578	0.677923	9.7e-05	0.02366	1.04e-05	0.06875	1.33e-05	0	0	17.1833	6.93333	24.3275	796.827	31.2	2.7	28.5	26.6167	9.55	26.65	7.25	1422	211	41	47.3263	523	157	481	166
Jinhua	53	farmer	2019	6	1	495.186	0.182247	0.72101	8.82e-06	0.006324	0	0.061651	1.76e-05	0	0	17.275	8.75	27.6025	825.366	33.1	1.4	31.7	21.1167	8.81667	27.1167	6.81667	1430	235	37	48.5587	578	154	492	180
Taizhou	79	farmer	2019	6	1	510.496	0.223578	0.677923	9.7e-05	0.02366	1.04e-05	0.06875	1.33e-05	0	0	17.1833	6.93333	24.3275	796.827	31.2	2.7	28.5	26.6167	9.55	26.65	7.25	1422	211	41	47.3263	523	157	481	166
Taizhou	69	farmer	2019	6	0	510.496	0.223578	0.677923	9.7e-05	0.02366	1.04e-05	0.06875	1.33e-05	0	0	17.1833	6.93333	24.3275	796.827	31.2	2.7	28.5	26.6167	9.55	26.65	7.25	1422	211	41	47.3263	523	157	481	166
Ningbo	65	unemployee	2019	6	1	357.371	0.208225	0.586373	2e-05	0.03997	1.12e-05	0.064176	2.44e-06	0	0	16.8458	7.525	25.4223	816.382	31.3	1.7	29.6	19.9	9	26.5167	6.63333	1306	192	39	45.5365	472	147	463	159
Jinhua	90	farmer	2019	5	0	1175.22	0.309626	0.492478	5.7e-06	0.016475	1.63e-06	0.183282	0	0	0	16.9458	8.35833	26.4504	834.997	32.7	1.1	31.6	20.7333	8.46667	26.9167	6.38333	1394	221	38	46.8178	548	151	481	175
Lishui	67	farmer	2019	5	1	56.4084	0.024617	0.959107	0.000357	0.005282	4.62e-07	0.005359	4.62e-05	0	0	17.6083	8.53333	28.5396	763.16	32.5	2.6	29.9	21.1167	9.8	26.7	7.93333	1569	266	33	52.5532	642	148	559	178
Taizhou	64	farmer	2019	6	1	510.496	0.223578	0.677923	9.7e-05	0.02366	1.04e-05	0.06875	1.33e-05	0	0	17.1833	6.93333	24.3275	796.827	31.2	2.7	28.5	26.6167	9.55	26.65	7.25	1422	211	41	47.3263	523	157	481	166
Taizhou	62	other	2019	6	1	279.322	0.189169	0.75493	0.000146	0.009457	0	0.043199	1.14e-05	0	0	17.1	7.8	25.7426	823.267	32.1	1.8	30.3	20.4	9	26.9167	6.78333	1378	208	44	45.6328	506	158	501	173
Taizhou	67	other	2019	5	1	279.322	0.189169	0.75493	0.000146	0.009457	0	0.043199	1.14e-05	0	0	17.1	7.8	25.7426	823.267	32.1	1.8	30.3	20.4	9	26.9167	6.78333	1378	208	44	45.6328	506	158	501	173
Jinhua	70	farmer	2019	5	1	476.438	0.22525	0.671625	3.14e-05	0.009528	0	0.098524	0	0	0	17.1792	8.625	27.0376	841.731	33.1	1.2	31.9	24.9833	8.65	27.2333	6.56667	1405	221	41	46.1059	542	156	500	180
Taizhou	73	farmer	2019	5	0	2452.87	0.515237	0.143299	1.29e-05	0.119488	0.000196	0.33867	0	0	0	17.2583	6.2	22.7941	778.638	30.6	3.4	27.2	26.3667	10.1167	26.6167	7.63333	1449	211	41	47.6401	529	162	498	164
Taizhou	74	farmer	2019	5	1	337.093	0.221099	0.576059	3.95e-05	0.056723	1.09e-05	0.071007	8.4e-06	0	0	16.8792	7.125	24.569	804.808	31.1	2.1	29	19.8	9.21667	26.4667	6.85	1318	194	39	46.1216	480	147	434	158
Taizhou	81	farmer	2019	5	1	510.496	0.223578	0.677923	9.7e-05	0.02366	1.04e-05	0.06875	1.33e-05	0	0	17.1833	6.93333	24.3275	796.827	31.2	2.7	28.5	26.6167	9.55	26.65	7.25	1422	211	41	47.3263	523	157	481	166
Wenzhou	56	unemployee	2019	5	1	139.258	0.080762	0.906997	0.000191	0.00357	3.67e-05	0.008725	1.63e-05	0	0	16.2125	8.25833	29.0786	724.293	30.3	1.9	28.4	19.35	8.98333	24.85	7.06667	1722	277	37	54.0522	687	152	634	184
Wenzhou	75	farmer	2019	5	1	307.391	0.088647	0.868433	7.03e-05	0.012563	0	0.03036	5.14e-05	0	0	17.4042	7.14167	25.7822	758.619	31.1	3.4	27.7	20.1333	10.2833	26.45	7.98333	1469	216	41	47.773	542	164	486	167
Jinhua	62	farmer	2019	5	1	1175.22	0.309626	0.492478	5.7e-06	0.016475	1.63e-06	0.183282	0	0	0	16.9458	8.35833	26.4504	834.997	32.7	1.1	31.6	20.7333	8.46667	26.9167	6.38333	1394	221	38	46.8178	548	151	481	175
Taizhou	59	farmer	2019	5	1	510.496	0.223578	0.677923	9.7e-05	0.02366	1.04e-05	0.06875	1.33e-05	0	0	17.1833	6.93333	24.3275	796.827	31.2	2.7	28.5	26.6167	9.55	26.65	7.25	1422	211	41	47.3263	523	157	481	166
Taizhou	33	farmer	2019	5	1	279.322	0.189169	0.75493	0.000146	0.009457	0	0.043199	1.14e-05	0	0	17.1	7.8	25.7426	823.267	32.1	1.8	30.3	20.4	9	26.9167	6.78333	1378	208	44	45.6328	506	158	501	173
Hangzhou	52	unemployee	2019	4	1	188.375	0.090801	0.871947	0.000366	0.004987	0	0.027446	0.000113	0	0	16.2583	8.11667	25.5241	867.415	32	0.2	31.8	24.3333	7.43333	26.65	5.31667	1377	212	41	46.4001	536	152	514	180
Ningbo	80	farmer	2019	4	1	357.371	0.208225	0.586373	2e-05	0.03997	1.12e-05	0.064176	2.44e-06	0	0	16.8458	7.525	25.4223	816.382	31.3	1.7	29.6	19.9	9	26.5167	6.63333	1306	192	39	45.5365	472	147	463	159
Taizhou	55	farmer	2019	4	1	279.322	0.189169	0.75493	0.000146	0.009457	0	0.043199	1.14e-05	0	0	17.1	7.8	25.7426	823.267	32.1	1.8	30.3	20.4	9	26.9167	6.78333	1378	208	44	45.6328	506	158	501	173
Taizhou	52	farmer	2019	4	1	279.322	0.189169	0.75493	0.000146	0.009457	0	0.043199	1.14e-05	0	0	17.1	7.8	25.7426	823.267	32.1	1.8	30.3	20.4	9	26.9167	6.78333	1378	208	44	45.6328	506	158	501	173
Taizhou	81	farmer	2018	12	1	278.333	0.186406	0.758699	0.000174	0.009435	0	0.042186	1.2e-05	0	0	17.1	7.8	25.7426	823.267	32.1	1.8	30.3	20.4	9	26.9167	6.78333	1378	208	44	45.6328	506	158	501	173
Taizhou	47	farmer	2018	12	1	508.789	0.220301	0.682282	0.000122	0.023698	5.8e-06	0.067608	1.41e-05	0	0	17.1833	6.93333	24.3275	796.827	31.2	2.7	28.5	26.6167	9.55	26.65	7.25	1422	211	41	47.3263	523	157	481	166
Ningbo	68	farmer	2018	11	1	356.104	0.203964	0.591609	2.73e-05	0.040387	5.37e-06	0.062783	2.44e-06	0	0	16.8458	7.525	25.4223	816.382	31.3	1.7	29.6	19.9	9	26.5167	6.63333	1306	192	39	45.5365	472	147	463	159
Taizhou	69	farmer	2018	11	1	645.76	0.194927	0.695256	3.83e-05	0.03428	6.38e-06	0.075897	1.18e-05	0	0	17.3333	6.75	24.1935	784.664	31	3.1	27.9	26.5667	9.98333	26.7167	7.56667	1472	216	42	48.0303	545	164	509	167
Taizhou	79	farmer	2018	11	1	335.735	0.214316	0.583176	7.22e-05	0.057315	1.76e-05	0.070038	1.26e-05	0	0	16.8792	7.125	24.569	804.808	31.1	2.1	29	19.8	9.21667	26.4667	6.85	1318	194	39	46.1216	480	147	434	158
Zhoushan	72	unemployee	2018	11	1	626.098	0.264293	0.331923	0.000138	0.058187	0.000216	0.156763	0	0	0	16.4333	5.91667	21.8327	785.925	30.1	3	27.1	18.6	9.5	26.0167	6.86667	1140	152	41	38.4096	383	154	362	160
Taizhou	77	farmer	2018	10	1	278.333	0.186406	0.758699	0.000174	0.009435	0	0.042186	1.2e-05	0	0	17.1	7.8	25.7426	823.267	32.1	1.8	30.3	20.4	9	26.9167	6.78333	1378	208	44	45.6328	506	158	501	173
Jinhua	80	farmer	2018	10	0	1171.05	0.311229	0.493921	5.7e-06	0.016554	8.14e-07	0.180157	0	0	0	16.9458	8.35833	26.4504	834.997	32.7	1.1	31.6	20.7333	8.46667	26.9167	6.38333	1394	221	38	46.8178	548	151	481	175
Taizhou	69	farmer	2018	10	0	645.76	0.194927	0.695256	3.83e-05	0.03428	6.38e-06	0.075897	1.18e-05	0	0	17.3333	6.75	24.1935	784.664	31	3.1	27.9	26.5667	9.98333	26.7167	7.56667	1472	216	42	48.0303	545	164	509	167
Taizhou	79	farmer	2018	10	1	278.333	0.186406	0.758699	0.000174	0.009435	0	0.042186	1.2e-05	0	0	17.1	7.8	25.7426	823.267	32.1	1.8	30.3	20.4	9	26.9167	6.78333	1378	208	44	45.6328	506	158	501	173
Shaoxing	67	farmer	2018	10	1	759.862	0.404759	0.359538	2.82e-05	0.108097	6.4e-07	0.125467	0	0	0	15.9458	7.94167	25.4541	842.84	31.5	0.3	31.2	23.6667	7.55	26.0667	5.35	1276	193	40	45.1513	476	142	455	164
Hangzhou	81	farmer	2018	8	1	78.5092	0.047782	0.841769	8.73e-05	0.092858	0	0.010398	2.61e-05	0	0	16.5708	6.94167	23.7728	817.714	31.3	2.1	29.2	20.1667	8.68333	26.35	6.4	1511	252	39	50.3971	629	156	519	193
Hangzhou	53	other	2018	9	1	487.103	0.340347	0.306173	2.93e-06	0.017527	0	0.108321	0	0	0	16.6542	8.19167	25.5192	878.642	32.6	0.5	32.1	27.2167	12.5667	27.2167	5.61667	1298	189	47	44.478	483	156	483	191
Zhoushan	70	farmer	2018	9	1	626.098	0.264293	0.331923	0.000138	0.058187	0.000216	0.156763	0	0	0	16.4333	5.91667	21.8327	785.925	30.1	3	27.1	18.6	9.5	26.0167	6.86667	1140	152	41	38.4096	383	154	362	160
Ningbo	25	unemployee	2018	9	1	1796.38	0.300565	0.50266	3.18e-05	0.017347	1.36e-05	0.175992	0	0	0	17.2292	7.725	25.2451	838.612	32.5	1.9	30.6	27.25	9.16667	27.25	6.76667	1289	183	51	40.4801	456	173	456	188
Shaoxing	84	farmer	2018	9	1	324.09	0.177942	0.778954	4.74e-05	0.011594	7.41e-07	0.036044	7.41e-06	0	0	16.6583	7.83333	25.0266	857.801	32.2	0.9	31.3	24.5	8.18333	26.9667	5.9	1210	182	42	44.615	449	144	433	166
Huzhou	56	farmer	2018	8	1	254.997	0.258116	0.68527	7.35e-05	0.014766	0	0.042181	3.34e-06	0	0	16.2375	8.275	25.6192	888.382	32.2	-0.1	32.3	24.5667	7.16667	26.9167	5.03333	1301	211	39	51.0951	532	141	528	166
Ningbo	34	unemployee	2018	9	1	1338.43	0.298426	0.399284	1.77e-05	0.044235	8.85e-06	0.227853	0	0	0	17.225	7.81667	25.4614	839.479	32.5	1.8	30.7	27.25	9.13333	27.25	6.75	1277	185	48	42.4941	457	162	457	177
Hangzhou	24	farmer	2018	8	1	78.5092	0.047782	0.841769	8.73e-05	0.092858	0	0.010398	2.61e-05	0	0	16.5708	6.94167	23.7728	817.714	31.3	2.1	29.2	20.1667	8.68333	26.35	6.4	1511	252	39	50.3971	629	156	519	193
Shaoxing	62	other	2018	8	1	324.09	0.177942	0.778954	4.74e-05	0.011594	7.41e-07	0.036044	7.41e-06	0	0	16.6583	7.83333	25.0266	857.801	32.2	0.9	31.3	24.5	8.18333	26.9667	5.9	1210	182	42	44.615	449	144	433	166
Hangzhou	71	farmer	2018	8	1	78.5092	0.047782	0.841769	8.73e-05	0.092858	0	0.010398	2.61e-05	0	0	16.5708	6.94167	23.7728	817.714	31.3	2.1	29.2	20.1667	8.68333	26.35	6.4	1511	252	39	50.3971	629	156	519	193
Shaoxing	52	unemployee	2018	8	1	403.802	0.28731	0.649906	0.000117	0.010553	5.03e-07	0.047451	0	0	0	16.8583	8.08333	25.4995	861.359	32.6	0.9	31.7	24.75	8.3	27.2	6.03333	1235	187	42	44.787	459	145	443	168
Taizhou	49	farmer	2018	8	1	278.333	0.186406	0.758699	0.000174	0.009435	0	0.042186	1.2e-05	0	0	17.1	7.8	25.7426	823.267	32.1	1.8	30.3	20.4	9	26.9167	6.78333	1378	208	44	45.6328	506	158	501	173
Shaoxing	60	farmer	2018	8	1	403.802	0.28731	0.649906	0.000117	0.010553	5.03e-07	0.047451	0	0	0	16.8583	8.08333	25.4995	861.359	32.6	0.9	31.7	24.75	8.3	27.2	6.03333	1235	187	42	44.787	459	145	443	168
Taizhou	64	farmer	2018	8	0	2441.33	0.520981	0.146893	3.21e-05	0.119816	0.000199	0.328982	0	0	0	17.2583	6.2	22.7941	778.638	30.6	3.4	27.2	26.3667	10.1167	26.6167	7.63333	1449	211	41	47.6401	529	162	498	164
Taizhou	82	farmer	2018	6	1	508.789	0.220301	0.682282	0.000122	0.023698	5.8e-06	0.067608	1.41e-05	0	0	17.1833	6.93333	24.3275	796.827	31.2	2.7	28.5	26.6167	9.55	26.65	7.25	1422	211	41	47.3263	523	157	481	166
Taizhou	73	farmer	2018	7	1	645.76	0.194927	0.695256	3.83e-05	0.03428	6.38e-06	0.075897	1.18e-05	0	0	17.3333	6.75	24.1935	784.664	31	3.1	27.9	26.5667	9.98333	26.7167	7.56667	1472	216	42	48.0303	545	164	509	167
Shaoxing	73	farmer	2018	7	1	1006.49	0.240581	0.526723	2.03e-05	0.057231	9.29e-06	0.178861	0	0	0	16.4167	8.05	25.3943	862.845	32.2	0.5	31.7	20.2667	7.73333	26.7667	5.53333	1316	187	42	43.0373	473	151	446	177
Huzhou	64	farmer	2018	7	0	921.788	0.47556	0.26925	2.19e-05	0.084897	3.13e-06	0.169026	0	0	0	16.1583	7.51667	23.7869	886.615	31.7	0.1	31.6	26.8333	12.05	26.8333	5.01667	1220	197	41	54.2193	520	128	520	166
Taizhou	66	farmer	2018	7	1	335.735	0.214316	0.583176	7.22e-05	0.057315	1.76e-05	0.070038	1.26e-05	0	0	16.8792	7.125	24.569	804.808	31.1	2.1	29	19.8	9.21667	26.4667	6.85	1318	194	39	46.1216	480	147	434	158
Zhoushan	53	unemployee	2018	7	1	626.098	0.264293	0.331923	0.000138	0.058187	0.000216	0.156763	0	0	0	16.4333	5.91667	21.8327	785.925	30.1	3	27.1	18.6	9.5	26.0167	6.86667	1140	152	41	38.4096	383	154	362	160
Taizhou	61	farmer	2018	7	1	508.789	0.220301	0.682282	0.000122	0.023698	5.8e-06	0.067608	1.41e-05	0	0	17.1833	6.93333	24.3275	796.827	31.2	2.7	28.5	26.6167	9.55	26.65	7.25	1422	211	41	47.3263	523	157	481	166
Hangzhou	77	farmer	2018	7	1	78.5092	0.047782	0.841769	8.73e-05	0.092858	0	0.010398	2.61e-05	0	0	16.5708	6.94167	23.7728	817.714	31.3	2.1	29.2	20.1667	8.68333	26.35	6.4	1511	252	39	50.3971	629	156	519	193
Shaoxing	70	farmer	2018	6	0	759.862	0.404759	0.359538	2.82e-05	0.108097	6.4e-07	0.125467	0	0	0	15.9458	7.94167	25.4541	842.84	31.5	0.3	31.2	23.6667	7.55	26.0667	5.35	1276	193	40	45.1513	476	142	455	164
Shaoxing	66	other	2018	7	0	759.862	0.404759	0.359538	2.82e-05	0.108097	6.4e-07	0.125467	0	0	0	15.9458	7.94167	25.4541	842.84	31.5	0.3	31.2	23.6667	7.55	26.0667	5.35	1276	193	40	45.1513	476	142	455	164
Taizhou	75	farmer	2018	7	1	508.789	0.220301	0.682282	0.000122	0.023698	5.8e-06	0.067608	1.41e-05	0	0	17.1833	6.93333	24.3275	796.827	31.2	2.7	28.5	26.6167	9.55	26.65	7.25	1422	211	41	47.3263	523	157	481	166
Shaoxing	20	other	2018	7	1	759.862	0.404759	0.359538	2.82e-05	0.108097	6.4e-07	0.125467	0	0	0	15.9458	7.94167	25.4541	842.84	31.5	0.3	31.2	23.6667	7.55	26.0667	5.35	1276	193	40	45.1513	476	142	455	164
Taizhou	50	farmer	2018	7	1	278.333	0.186406	0.758699	0.000174	0.009435	0	0.042186	1.2e-05	0	0	17.1	7.8	25.7426	823.267	32.1	1.8	30.3	20.4	9	26.9167	6.78333	1378	208	44	45.6328	506	158	501	173
Zhoushan	62	unemployee	2018	7	1	626.098	0.264293	0.331923	0.000138	0.058187	0.000216	0.156763	0	0	0	16.4333	5.91667	21.8327	785.925	30.1	3	27.1	18.6	9.5	26.0167	6.86667	1140	152	41	38.4096	383	154	362	160
Taizhou	78	farmer	2018	7	1	508.789	0.220301	0.682282	0.000122	0.023698	5.8e-06	0.067608	1.41e-05	0	0	17.1833	6.93333	24.3275	796.827	31.2	2.7	28.5	26.6167	9.55	26.65	7.25	1422	211	41	47.3263	523	157	481	166
Ningbo	60	farmer	2018	6	1	356.104	0.203964	0.591609	2.73e-05	0.040387	5.37e-06	0.062783	2.44e-06	0	0	16.8458	7.525	25.4223	816.382	31.3	1.7	29.6	19.9	9	26.5167	6.63333	1306	192	39	45.5365	472	147	463	159
Jinhua	44	farmer	2018	6	1	493.431	0.18192	0.721962	1.18e-05	0.006347	0	0.061	1.76e-05	0	0	17.275	8.75	27.6025	825.366	33.1	1.4	31.7	21.1167	8.81667	27.1167	6.81667	1430	235	37	48.5587	578	154	492	180
Taizhou	66	farmer	2018	7	0	508.789	0.220301	0.682282	0.000122	0.023698	5.8e-06	0.067608	1.41e-05	0	0	17.1833	6.93333	24.3275	796.827	31.2	2.7	28.5	26.6167	9.55	26.65	7.25	1422	211	41	47.3263	523	157	481	166
Taizhou	53	farmer	2018	6	1	508.789	0.220301	0.682282	0.000122	0.023698	5.8e-06	0.067608	1.41e-05	0	0	17.1833	6.93333	24.3275	796.827	31.2	2.7	28.5	26.6167	9.55	26.65	7.25	1422	211	41	47.3263	523	157	481	166
Shaoxing	56	farmer	2018	6	1	324.09	0.177942	0.778954	4.74e-05	0.011594	7.41e-07	0.036044	7.41e-06	0	0	16.6583	7.83333	25.0266	857.801	32.2	0.9	31.3	24.5	8.18333	26.9667	5.9	1210	182	42	44.615	449	144	433	166
Taizhou	61	unemployee	2018	6	1	508.789	0.220301	0.682282	0.000122	0.023698	5.8e-06	0.067608	1.41e-05	0	0	17.1833	6.93333	24.3275	796.827	31.2	2.7	28.5	26.6167	9.55	26.65	7.25	1422	211	41	47.3263	523	157	481	166
Zhoushan	75	farmer	2018	6	1	626.098	0.264293	0.331923	0.000138	0.058187	0.000216	0.156763	0	0	0	16.4333	5.91667	21.8327	785.925	30.1	3	27.1	18.6	9.5	26.0167	6.86667	1140	152	41	38.4096	383	154	362	160
Hangzhou	60	farmer	2018	5	1	78.5092	0.047782	0.841769	8.73e-05	0.092858	0	0.010398	2.61e-05	0	0	16.5708	6.94167	23.7728	817.714	31.3	2.1	29.2	20.1667	8.68333	26.35	6.4	1511	252	39	50.3971	629	156	519	193
Taizhou	73	farmer	2018	6	0	178.549	0.117783	0.845875	0.000136	0.005494	0	0.034512	6.23e-05	0	0	17.1208	7.825	26.0833	808.443	32	2	30	20.4333	9.18333	26.75	7.01667	1400	216	39	47.9143	532	149	506	163
Jinhua	69	farmer	2018	6	1	233.043	0.171672	0.786563	9.7e-05	0.006033	1.72e-06	0.044129	2.3e-06	0	0	16.975	8.46667	26.9639	826.761	32.6	1.2	31.4	20.8	8.51667	26.85	6.51667	1435	235	37	48.3413	576	153	495	180
Zhoushan	55	unemployee	2018	6	1	626.098	0.264293	0.331923	0.000138	0.058187	0.000216	0.156763	0	0	0	16.4333	5.91667	21.8327	785.925	30.1	3	27.1	18.6	9.5	26.0167	6.86667	1140	152	41	38.4096	383	154	362	160
Hangzhou	61	farmer	2018	6	1	78.5092	0.047782	0.841769	8.73e-05	0.092858	0	0.010398	2.61e-05	0	0	16.5708	6.94167	23.7728	817.714	31.3	2.1	29.2	20.1667	8.68333	26.35	6.4	1511	252	39	50.3971	629	156	519	193
Hangzhou	65	farmer	2018	6	1	78.5092	0.047782	0.841769	8.73e-05	0.092858	0	0.010398	2.61e-05	0	0	16.5708	6.94167	23.7728	817.714	31.3	2.1	29.2	20.1667	8.68333	26.35	6.4	1511	252	39	50.3971	629	156	519	193
Taizhou	75	farmer	2018	6	1	278.333	0.186406	0.758699	0.000174	0.009435	0	0.042186	1.2e-05	0	0	17.1	7.8	25.7426	823.267	32.1	1.8	30.3	20.4	9	26.9167	6.78333	1378	208	44	45.6328	506	158	501	173
Taizhou	36	farmer	2018	6	1	508.789	0.220301	0.682282	0.000122	0.023698	5.8e-06	0.067608	1.41e-05	0	0	17.1833	6.93333	24.3275	796.827	31.2	2.7	28.5	26.6167	9.55	26.65	7.25	1422	211	41	47.3263	523	157	481	166
Hangzhou	59	farmer	2018	6	1	78.5092	0.047782	0.841769	8.73e-05	0.092858	0	0.010398	2.61e-05	0	0	16.5708	6.94167	23.7728	817.714	31.3	2.1	29.2	20.1667	8.68333	26.35	6.4	1511	252	39	50.3971	629	156	519	193
Zhoushan	59	farmer	2018	6	1	626.098	0.264293	0.331923	0.000138	0.058187	0.000216	0.156763	0	0	0	16.4333	5.91667	21.8327	785.925	30.1	3	27.1	18.6	9.5	26.0167	6.86667	1140	152	41	38.4096	383	154	362	160
Taizhou	62	farmer	2018	6	1	278.333	0.186406	0.758699	0.000174	0.009435	0	0.042186	1.2e-05	0	0	17.1	7.8	25.7426	823.267	32.1	1.8	30.3	20.4	9	26.9167	6.78333	1378	208	44	45.6328	506	158	501	173
Taizhou	64	farmer	2018	6	1	278.333	0.186406	0.758699	0.000174	0.009435	0	0.042186	1.2e-05	0	0	17.1	7.8	25.7426	823.267	32.1	1.8	30.3	20.4	9	26.9167	6.78333	1378	208	44	45.6328	506	158	501	173
Taizhou	71	farmer	2018	6	1	508.789	0.220301	0.682282	0.000122	0.023698	5.8e-06	0.067608	1.41e-05	0	0	17.1833	6.93333	24.3275	796.827	31.2	2.7	28.5	26.6167	9.55	26.65	7.25	1422	211	41	47.3263	523	157	481	166
Taizhou	64	farmer	2018	5	1	335.735	0.214316	0.583176	7.22e-05	0.057315	1.76e-05	0.070038	1.26e-05	0	0	16.8792	7.125	24.569	804.808	31.1	2.1	29	19.8	9.21667	26.4667	6.85	1318	194	39	46.1216	480	147	434	158
Taizhou	62	farmer	2018	5	1	278.333	0.186406	0.758699	0.000174	0.009435	0	0.042186	1.2e-05	0	0	17.1	7.8	25.7426	823.267	32.1	1.8	30.3	20.4	9	26.9167	6.78333	1378	208	44	45.6328	506	158	501	173
Ningbo	39	farmer	2018	5	1	356.104	0.203964	0.591609	2.73e-05	0.040387	5.37e-06	0.062783	2.44e-06	0	0	16.8458	7.525	25.4223	816.382	31.3	1.7	29.6	19.9	9	26.5167	6.63333	1306	192	39	45.5365	472	147	463	159
Hangzhou	82	farmer	2018	5	1	78.5092	0.047782	0.841769	8.73e-05	0.092858	0	0.010398	2.61e-05	0	0	16.5708	6.94167	23.7728	817.714	31.3	2.1	29.2	20.1667	8.68333	26.35	6.4	1511	252	39	50.3971	629	156	519	193
Hangzhou	64	farmer	2018	5	1	78.5092	0.047782	0.841769	8.73e-05	0.092858	0	0.010398	2.61e-05	0	0	16.5708	6.94167	23.7728	817.714	31.3	2.1	29.2	20.1667	8.68333	26.35	6.4	1511	252	39	50.3971	629	156	519	193
Ningbo	39	other	2018	5	1	356.104	0.203964	0.591609	2.73e-05	0.040387	5.37e-06	0.062783	2.44e-06	0	0	16.8458	7.525	25.4223	816.382	31.3	1.7	29.6	19.9	9	26.5167	6.63333	1306	192	39	45.5365	472	147	463	159
Taizhou	64	farmer	2018	5	1	278.333	0.186406	0.758699	0.000174	0.009435	0	0.042186	1.2e-05	0	0	17.1	7.8	25.7426	823.267	32.1	1.8	30.3	20.4	9	26.9167	6.78333	1378	208	44	45.6328	506	158	501	173
Taizhou	47	farmer	2018	5	1	508.789	0.220301	0.682282	0.000122	0.023698	5.8e-06	0.067608	1.41e-05	0	0	17.1833	6.93333	24.3275	796.827	31.2	2.7	28.5	26.6167	9.55	26.65	7.25	1422	211	41	47.3263	523	157	481	166
Zhoushan	57	other	2018	5	1	801.564	0.240349	0.404849	0.000165	0.071084	0.000198	0.144122	0	0	0	NA	NA	NA	NA	NA	NA	NA	NA	NA	NA	NA	NA	NA	NA	NA	NA	NA	NA	NA
Jinhua	70	farmer	2018	5	0	474.747	0.224065	0.674156	5.51e-05	0.009609	0	0.097072	0	0	0	17.1792	8.625	27.0376	841.731	33.1	1.2	31.9	24.9833	8.65	27.2333	6.56667	1405	221	41	46.1059	542	156	500	180
Zhoushan	78	unemployee	2018	5	1	626.098	0.264293	0.331923	0.000138	0.058187	0.000216	0.156763	0	0	0	16.4333	5.91667	21.8327	785.925	30.1	3	27.1	18.6	9.5	26.0167	6.86667	1140	152	41	38.4096	383	154	362	160
Taizhou	78	other	2018	5	1	278.333	0.186406	0.758699	0.000174	0.009435	0	0.042186	1.2e-05	0	0	17.1	7.8	25.7426	823.267	32.1	1.8	30.3	20.4	9	26.9167	6.78333	1378	208	44	45.6328	506	158	501	173
Ningbo	60	farmer	2018	5	1	356.104	0.203964	0.591609	2.73e-05	0.040387	5.37e-06	0.062783	2.44e-06	0	0	16.8458	7.525	25.4223	816.382	31.3	1.7	29.6	19.9	9	26.5167	6.63333	1306	192	39	45.5365	472	147	463	159
Hangzhou	59	farmer	2018	5	1	78.5092	0.047782	0.841769	8.73e-05	0.092858	0	0.010398	2.61e-05	0	0	16.5708	6.94167	23.7728	817.714	31.3	2.1	29.2	20.1667	8.68333	26.35	6.4	1511	252	39	50.3971	629	156	519	193
Ningbo	62	other	2018	4	1	356.104	0.203964	0.591609	2.73e-05	0.040387	5.37e-06	0.062783	2.44e-06	0	0	16.8458	7.525	25.4223	816.382	31.3	1.7	29.6	19.9	9	26.5167	6.63333	1306	192	39	45.5365	472	147	463	159
Jinhua	55	farmer	2018	4	1	474.747	0.224065	0.674156	5.51e-05	0.009609	0	0.097072	0	0	0	17.1792	8.625	27.0376	841.731	33.1	1.2	31.9	24.9833	8.65	27.2333	6.56667	1405	221	41	46.1059	542	156	500	180
Taizhou	73	farmer	2018	4	0	278.333	0.186406	0.758699	0.000174	0.009435	0	0.042186	1.2e-05	0	0	17.1	7.8	25.7426	823.267	32.1	1.8	30.3	20.4	9	26.9167	6.78333	1378	208	44	45.6328	506	158	501	173
Lishui	52	farmer	2018	3	1	56.2073	0.023702	0.960203	0.000344	0.005304	4.62e-07	0.00517	4.48e-05	0	0	17.6083	8.53333	28.5396	763.16	32.5	2.6	29.9	21.1167	9.8	26.7	7.93333	1569	266	33	52.5532	642	148	559	178
Ningbo	66	other	2018	4	1	356.104	0.203964	0.591609	2.73e-05	0.040387	5.37e-06	0.062783	2.44e-06	0	0	16.8458	7.525	25.4223	816.382	31.3	1.7	29.6	19.9	9	26.5167	6.63333	1306	192	39	45.5365	472	147	463	159
Hangzhou	69	other	2018	4	1	78.5092	0.047782	0.841769	8.73e-05	0.092858	0	0.010398	2.61e-05	0	0	16.5708	6.94167	23.7728	817.714	31.3	2.1	29.2	20.1667	8.68333	26.35	6.4	1511	252	39	50.3971	629	156	519	193
Hangzhou	60	farmer	2018	3	1	78.5092	0.047782	0.841769	8.73e-05	0.092858	0	0.010398	2.61e-05	0	0	16.5708	6.94167	23.7728	817.714	31.3	2.1	29.2	20.1667	8.68333	26.35	6.4	1511	252	39	50.3971	629	156	519	193
Taizhou	67	farmer	2018	4	1	508.789	0.220301	0.682282	0.000122	0.023698	5.8e-06	0.067608	1.41e-05	0	0	17.1833	6.93333	24.3275	796.827	31.2	2.7	28.5	26.6167	9.55	26.65	7.25	1422	211	41	47.3263	523	157	481	166
Taizhou	66	farmer	2018	3	1	278.333	0.186406	0.758699	0.000174	0.009435	0	0.042186	1.2e-05	0	0	17.1	7.8	25.7426	823.267	32.1	1.8	30.3	20.4	9	26.9167	6.78333	1378	208	44	45.6328	506	158	501	173
Taizhou	47	other	2018	3	1	278.333	0.186406	0.758699	0.000174	0.009435	0	0.042186	1.2e-05	0	0	17.1	7.8	25.7426	823.267	32.1	1.8	30.3	20.4	9	26.9167	6.78333	1378	208	44	45.6328	506	158	501	173
Jinhua	64	farmer	2017	12	0	472.899	0.221925	0.67735	6.03e-05	0.00975	0	0.095873	5.15e-07	0	0	17.1792	8.625	27.0376	841.731	33.1	1.2	31.9	24.9833	8.65	27.2333	6.56667	1405	221	41	46.1059	542	156	500	180
Wenzhou	63	farmer	2017	11	1	305.112	0.083662	0.873906	8.14e-05	0.013001	0	0.029408	6.62e-05	0	0	17.4042	7.14167	25.7822	758.619	31.1	3.4	27.7	20.1333	10.2833	26.45	7.98333	1469	216	41	47.773	542	164	486	167
Wenzhou	59	farmer	2017	11	1	305.112	0.083662	0.873906	8.14e-05	0.013001	0	0.029408	6.62e-05	0	0	17.4042	7.14167	25.7822	758.619	31.1	3.4	27.7	20.1333	10.2833	26.45	7.98333	1469	216	41	47.773	542	164	486	167
Zhoushan	85	unemployee	2017	11	1	623.643	0.260094	0.334329	0.000144	0.068979	0.000208	0.147766	0	0	0	16.4333	5.91667	21.8327	785.925	30.1	3	27.1	18.6	9.5	26.0167	6.86667	1140	152	41	38.4096	383	154	362	160
Taizhou	72	farmer	2017	11	1	277.25	0.184606	0.761425	0.00019	0.009539	0	0.041137	1.51e-05	0	0	17.1	7.8	25.7426	823.267	32.1	1.8	30.3	20.4	9	26.9167	6.78333	1378	208	44	45.6328	506	158	501	173
Taizhou	75	farmer	2017	11	1	277.25	0.184606	0.761425	0.00019	0.009539	0	0.041137	1.51e-05	0	0	17.1	7.8	25.7426	823.267	32.1	1.8	30.3	20.4	9	26.9167	6.78333	1378	208	44	45.6328	506	158	501	173
Taizhou	55	farmer	2017	11	1	277.25	0.184606	0.761425	0.00019	0.009539	0	0.041137	1.51e-05	0	0	17.1	7.8	25.7426	823.267	32.1	1.8	30.3	20.4	9	26.9167	6.78333	1378	208	44	45.6328	506	158	501	173
Taizhou	53	farmer	2017	10	0	506.808	0.219372	0.68441	0.000136	0.02404	5.8e-06	0.066051	1.49e-05	0	0	17.1833	6.93333	24.3275	796.827	31.2	2.7	28.5	26.6167	9.55	26.65	7.25	1422	211	41	47.3263	523	157	481	166
Hangzhou	63	farmer	2017	10	1	78.2296	0.047973	0.841712	9.28e-05	0.092853	0	0.01026	2.81e-05	0	0	16.5708	6.94167	23.7728	817.714	31.3	2.1	29.2	20.1667	8.68333	26.35	6.4	1511	252	39	50.3971	629	156	519	193
Ningbo	70	farmer	2017	9	1	1789.38	0.301849	0.50362	3.48e-05	0.017758	1.36e-05	0.173332	0	0	0	17.2292	7.725	25.2451	838.612	32.5	1.9	30.6	27.25	9.16667	27.25	6.76667	1289	183	51	40.4801	456	173	456	188
Ningbo	74	farmer	2017	9	1	354.717	0.201888	0.594403	3.22e-05	0.041373	1.61e-05	0.061061	3.42e-06	0	0	16.8458	7.525	25.4223	816.382	31.3	1.7	29.6	19.9	9	26.5167	6.63333	1306	192	39	45.5365	472	147	463	159
Jinhua	58	farmer	2017	9	1	472.899	0.221925	0.67735	6.03e-05	0.00975	0	0.095873	5.15e-07	0	0	17.1792	8.625	27.0376	841.731	33.1	1.2	31.9	24.9833	8.65	27.2333	6.56667	1405	221	41	46.1059	542	156	500	180
Taizhou	67	farmer	2017	8	1	334.431	0.210437	0.587137	9.91e-05	0.058443	3.27e-05	0.068779	1.85e-05	0	0	16.8792	7.125	24.569	804.808	31.1	2.1	29	19.8	9.21667	26.4667	6.85	1318	194	39	46.1216	480	147	434	158
Zhoushan	81	unemployee	2017	8	1	623.643	0.260094	0.334329	0.000144	0.068979	0.000208	0.147766	0	0	0	16.4333	5.91667	21.8327	785.925	30.1	3	27.1	18.6	9.5	26.0167	6.86667	1140	152	41	38.4096	383	154	362	160
Taizhou	76	farmer	2017	8	1	277.25	0.184606	0.761425	0.00019	0.009539	0	0.041137	1.51e-05	0	0	17.1	7.8	25.7426	823.267	32.1	1.8	30.3	20.4	9	26.9167	6.78333	1378	208	44	45.6328	506	158	501	173
Shaoxing	65	farmer	2017	8	1	1002.58	0.242038	0.526729	2.45e-05	0.059395	9.29e-06	0.17523	0	0	0	16.4167	8.05	25.3943	862.845	32.2	0.5	31.7	20.2667	7.73333	26.7667	5.53333	1316	187	42	43.0373	473	151	446	177
Jinhua	58	other	2017	8	1	572.017	0.479725	0.370621	1.37e-06	0.027393	1.91e-05	0.131929	0	0	0	17.5292	8.95833	27.8209	838.932	33.6	1.4	32.2	21.4167	8.95	27.5333	6.93333	1443	240	37	48.7824	581	154	503	183
Jinhua	69	farmer	2017	8	0	1166.5	0.31319	0.495021	1.06e-05	0.016986	8.14e-07	0.176659	0	0	0	16.9458	8.35833	26.4504	834.997	32.7	1.1	31.6	20.7333	8.46667	26.9167	6.38333	1394	221	38	46.8178	548	151	481	175
Taizhou	63	farmer	2017	8	1	277.25	0.184606	0.761425	0.00019	0.009539	0	0.041137	1.51e-05	0	0	17.1	7.8	25.7426	823.267	32.1	1.8	30.3	20.4	9	26.9167	6.78333	1378	208	44	45.6328	506	158	501	173
Jinhua	74	farmer	2017	8	1	472.899	0.221925	0.67735	6.03e-05	0.00975	0	0.095873	5.15e-07	0	0	17.1792	8.625	27.0376	841.731	33.1	1.2	31.9	24.9833	8.65	27.2333	6.56667	1405	221	41	46.1059	542	156	500	180
Jinhua	44	farmer	2017	8	1	714.687	0.283639	0.581043	3.61e-05	0.014073	2.58e-06	0.116026	8.6e-07	0	0	17.2875	8.75833	27.1998	844.856	33.4	1.2	32.2	25.15	8.7	27.3833	6.63333	1435	229	41	46.6162	562	159	511	185
Ningbo	77	farmer	2017	7	1	354.717	0.201888	0.594403	3.22e-05	0.041373	1.61e-05	0.061061	3.42e-06	0	0	16.8458	7.525	25.4223	816.382	31.3	1.7	29.6	19.9	9	26.5167	6.63333	1306	192	39	45.5365	472	147	463	159
Taizhou	67	farmer	2017	8	1	506.808	0.219372	0.68441	0.000136	0.02404	5.8e-06	0.066051	1.49e-05	0	0	17.1833	6.93333	24.3275	796.827	31.2	2.7	28.5	26.6167	9.55	26.65	7.25	1422	211	41	47.3263	523	157	481	166
Ningbo	69	farmer	2017	7	1	354.717	0.201888	0.594403	3.22e-05	0.041373	1.61e-05	0.061061	3.42e-06	0	0	16.8458	7.525	25.4223	816.382	31.3	1.7	29.6	19.9	9	26.5167	6.63333	1306	192	39	45.5365	472	147	463	159
Taizhou	86	farmer	2017	7	1	177.856	0.118073	0.846084	0.000147	0.005494	0	0.033999	6.46e-05	0	0	17.1208	7.825	26.0833	808.443	32	2	30	20.4333	9.18333	26.75	7.01667	1400	216	39	47.9143	532	149	506	163
Ningbo	75	farmer	2017	7	1	378.065	0.258781	0.469641	2.15e-05	0.04519	6.19e-05	0.083702	6.51e-07			16.9875	7.14167	24.6264	806.283	31.2	2.2	29	19.6833	9.43333	26.6833	7.01667	1270	176	42	42.3693	437	155	419	167
Zhoushan	85	unemployee	2017	7	1	623.643	0.260094	0.334329	0.000144	0.068979	0.000208	0.147766	0	0	0	16.4333	5.91667	21.8327	785.925	30.1	3	27.1	18.6	9.5	26.0167	6.86667	1140	152	41	38.4096	383	154	362	160
Zhoushan	66	unemployee	2017	7	1	623.643	0.260094	0.334329	0.000144	0.068979	0.000208	0.147766	0	0	0	16.4333	5.91667	21.8327	785.925	30.1	3	27.1	18.6	9.5	26.0167	6.86667	1140	152	41	38.4096	383	154	362	160
Taizhou	67	farmer	2017	7	1	506.808	0.219372	0.68441	0.000136	0.02404	5.8e-06	0.066051	1.49e-05	0	0	17.1833	6.93333	24.3275	796.827	31.2	2.7	28.5	26.6167	9.55	26.65	7.25	1422	211	41	47.3263	523	157	481	166
Taizhou	68	farmer	2017	7	1	506.808	0.219372	0.68441	0.000136	0.02404	5.8e-06	0.066051	1.49e-05	0	0	17.1833	6.93333	24.3275	796.827	31.2	2.7	28.5	26.6167	9.55	26.65	7.25	1422	211	41	47.3263	523	157	481	166
Taizhou	49	farmer	2017	7	1	506.808	0.219372	0.68441	0.000136	0.02404	5.8e-06	0.066051	1.49e-05	0	0	17.1833	6.93333	24.3275	796.827	31.2	2.7	28.5	26.6167	9.55	26.65	7.25	1422	211	41	47.3263	523	157	481	166
Zhoushan	59	unemployee	2017	7	1	623.643	0.260094	0.334329	0.000144	0.068979	0.000208	0.147766	0	0	0	16.4333	5.91667	21.8327	785.925	30.1	3	27.1	18.6	9.5	26.0167	6.86667	1140	152	41	38.4096	383	154	362	160
Taizhou	68	farmer	2017	7	1	2431.84	0.525234	0.150965	3.21e-05	0.120169	0.000122	0.320381	0	0	0	17.2583	6.2	22.7941	778.638	30.6	3.4	27.2	26.3667	10.1167	26.6167	7.63333	1449	211	41	47.6401	529	162	498	164
Taizhou	61	farmer	2017	7	1	177.856	0.118073	0.846084	0.000147	0.005494	0	0.033999	6.46e-05	0	0	17.1208	7.825	26.0833	808.443	32	2	30	20.4333	9.18333	26.75	7.01667	1400	216	39	47.9143	532	149	506	163
Taizhou	62	farmer	2017	6	1	177.856	0.118073	0.846084	0.000147	0.005494	0	0.033999	6.46e-05	0	0	17.1208	7.825	26.0833	808.443	32	2	30	20.4333	9.18333	26.75	7.01667	1400	216	39	47.9143	532	149	506	163
Taizhou	55	farmer	2017	6	1	177.856	0.118073	0.846084	0.000147	0.005494	0	0.033999	6.46e-05	0	0	17.1208	7.825	26.0833	808.443	32	2	30	20.4333	9.18333	26.75	7.01667	1400	216	39	47.9143	532	149	506	163
Zhoushan	88	farmer	2017	6	1	623.643	0.260094	0.334329	0.000144	0.068979	0.000208	0.147766	0	0	0	16.4333	5.91667	21.8327	785.925	30.1	3	27.1	18.6	9.5	26.0167	6.86667	1140	152	41	38.4096	383	154	362	160
Taizhou	70	farmer	2017	6	1	334.431	0.210437	0.587137	9.91e-05	0.058443	3.27e-05	0.068779	1.85e-05	0	0	16.8792	7.125	24.569	804.808	31.1	2.1	29	19.8	9.21667	26.4667	6.85	1318	194	39	46.1216	480	147	434	158
Taizhou	61	farmer	2017	6	1	506.808	0.219372	0.68441	0.000136	0.02404	5.8e-06	0.066051	1.49e-05	0	0	17.1833	6.93333	24.3275	796.827	31.2	2.7	28.5	26.6167	9.55	26.65	7.25	1422	211	41	47.3263	523	157	481	166
Taizhou	81	farmer	2017	6	0	277.25	0.184606	0.761425	0.00019	0.009539	0	0.041137	1.51e-05	0	0	17.1	7.8	25.7426	823.267	32.1	1.8	30.3	20.4	9	26.9167	6.78333	1378	208	44	45.6328	506	158	501	173
Jinhua	64	farmer	2017	6	1	491.514	0.181104	0.723368	1.37e-05	0.006476	0	0.060278	1.76e-05	0	0	17.275	8.75	27.6025	825.366	33.1	1.4	31.7	21.1167	8.81667	27.1167	6.81667	1430	235	37	48.5587	578	154	492	180
Jinhua	67	farmer	2017	6	1	491.514	0.181104	0.723368	1.37e-05	0.006476	0	0.060278	1.76e-05	0	0	17.275	8.75	27.6025	825.366	33.1	1.4	31.7	21.1167	8.81667	27.1167	6.81667	1430	235	37	48.5587	578	154	492	180
Zhoushan	42	unemployee	2017	6	1	623.643	0.260094	0.334329	0.000144	0.068979	0.000208	0.147766	0	0	0	16.4333	5.91667	21.8327	785.925	30.1	3	27.1	18.6	9.5	26.0167	6.86667	1140	152	41	38.4096	383	154	362	160
Jinhua	68	farmer	2017	6	0	1166.5	0.31319	0.495021	1.06e-05	0.016986	8.14e-07	0.176659	0	0	0	16.9458	8.35833	26.4504	834.997	32.7	1.1	31.6	20.7333	8.46667	26.9167	6.38333	1394	221	38	46.8178	548	151	481	175
Zhoushan	49	unemployee	2017	6	1	623.643	0.260094	0.334329	0.000144	0.068979	0.000208	0.147766	0	0	0	16.4333	5.91667	21.8327	785.925	30.1	3	27.1	18.6	9.5	26.0167	6.86667	1140	152	41	38.4096	383	154	362	160
Taizhou	72	farmer	2017	6	1	506.808	0.219372	0.68441	0.000136	0.02404	5.8e-06	0.066051	1.49e-05	0	0	17.1833	6.93333	24.3275	796.827	31.2	2.7	28.5	26.6167	9.55	26.65	7.25	1422	211	41	47.3263	523	157	481	166
Taizhou	84	farmer	2017	6	1	506.808	0.219372	0.68441	0.000136	0.02404	5.8e-06	0.066051	1.49e-05	0	0	17.1833	6.93333	24.3275	796.827	31.2	2.7	28.5	26.6167	9.55	26.65	7.25	1422	211	41	47.3263	523	157	481	166
Lishui	60	farmer	2017	5	0	55.9892	0.023434	0.960611	0.000356	0.005323	4.62e-07	0.004999	4.53e-05	0	0	17.6083	8.53333	28.5396	763.16	32.5	2.6	29.9	21.1167	9.8	26.7	7.93333	1569	266	33	52.5532	642	148	559	178
Zhoushan	56	farmer	2017	5	1	623.643	0.260094	0.334329	0.000144	0.068979	0.000208	0.147766	0	0	0	16.4333	5.91667	21.8327	785.925	30.1	3	27.1	18.6	9.5	26.0167	6.86667	1140	152	41	38.4096	383	154	362	160
Zhoushan	86	farmer	2017	5	0	835.359	0.279599	0.465563	0	0.026505	9.17e-05	0.16147	0	0	0	16.6917	6.56667	23.4524	795.375	30.6	2.6	28	26.3167	9.43333	26.3167	6.91667	1251	169	45	39.3982	418	167	418	173
Taizhou	60	other	2017	5	1	334.431	0.210437	0.587137	9.91e-05	0.058443	3.27e-05	0.068779	1.85e-05	0	0	16.8792	7.125	24.569	804.808	31.1	2.1	29	19.8	9.21667	26.4667	6.85	1318	194	39	46.1216	480	147	434	158
Ningbo	55	farmer	2017	5	1	354.717	0.201888	0.594403	3.22e-05	0.041373	1.61e-05	0.061061	3.42e-06	0	0	16.8458	7.525	25.4223	816.382	31.3	1.7	29.6	19.9	9	26.5167	6.63333	1306	192	39	45.5365	472	147	463	159
Taizhou	61	farmer	2017	5	1	506.808	0.219372	0.68441	0.000136	0.02404	5.8e-06	0.066051	1.49e-05	0	0	17.1833	6.93333	24.3275	796.827	31.2	2.7	28.5	26.6167	9.55	26.65	7.25	1422	211	41	47.3263	523	157	481	166
Ningbo	88	farmer	2017	5	1	378.065	0.258781	0.469641	2.15e-05	0.04519	6.19e-05	0.083702	6.51e-07	0	0	16.9875	7.14167	24.6264	806.283	31.2	2.2	29	19.6833	9.43333	26.6833	7.01667	1270	176	42	42.3693	437	155	419	167
Zhoushan	79	unemployee	2017	5	1	623.643	0.260094	0.334329	0.000144	0.068979	0.000208	0.147766	0	0	0	16.4333	5.91667	21.8327	785.925	30.1	3	27.1	18.6	9.5	26.0167	6.86667	1140	152	41	38.4096	383	154	362	160
Shaoxing	48	other	2017	5	1	5559.75	0.369149	0.20789	5.02e-06	0.073281	1.34e-05	0.262288	0	0	0	16.9792	8.24167	25.675	866.263	33	0.9	32.1	24.9833	8.31667	27.3667	6.05	1334	194	52	41.1385	487	174	473	201
Taizhou	72	farmer	2017	5	1	277.25	0.184606	0.761425	0.00019	0.009539	0	0.041137	1.51e-05	0	0	17.1	7.8	25.7426	823.267	32.1	1.8	30.3	20.4	9	26.9167	6.78333	1378	208	44	45.6328	506	158	501	173
Taizhou	70	farmer	2017	5	1	277.25	0.184606	0.761425	0.00019	0.009539	0	0.041137	1.51e-05	0	0	17.1	7.8	25.7426	823.267	32.1	1.8	30.3	20.4	9	26.9167	6.78333	1378	208	44	45.6328	506	158	501	173
Zhoushan	70	unemployee	2017	5	1	835.359	0.279599	0.465563	0	0.026505	9.17e-05	0.16147	0	0	0	16.6917	6.56667	23.4524	795.375	30.6	2.6	28	26.3167	9.43333	26.3167	6.91667	1251	169	45	39.3982	418	167	418	173
Zhoushan	80	unemployee	2017	5	1	623.643	0.260094	0.334329	0.000144	0.068979	0.000208	0.147766	0	0	0	16.4333	5.91667	21.8327	785.925	30.1	3	27.1	18.6	9.5	26.0167	6.86667	1140	152	41	38.4096	383	154	362	160
Taizhou	64	farmer	2017	5	1	506.808	0.219372	0.68441	0.000136	0.02404	5.8e-06	0.066051	1.49e-05	0	0	17.1833	6.93333	24.3275	796.827	31.2	2.7	28.5	26.6167	9.55	26.65	7.25	1422	211	41	47.3263	523	157	481	166
Ningbo	68	farmer	2017	4	1	378.065	0.258781	0.469641	2.15e-05	0.04519	6.19e-05	0.083702	6.51e-07	0	0	16.9875	7.14167	24.6264	806.283	31.2	2.2	29	19.6833	9.43333	26.6833	7.01667	1270	176	42	42.3693	437	155	419	167
Taizhou	39	farmer	2017	4	1	334.431	0.210437	0.587137	9.91e-05	0.058443	3.27e-05	0.068779	1.85e-05	0	0	16.8792	7.125	24.569	804.808	31.1	2.1	29	19.8	9.21667	26.4667	6.85	1318	194	39	46.1216	480	147	434	158
Taizhou	73	farmer	2017	5	1	506.808	0.219372	0.68441	0.000136	0.02404	5.8e-06	0.066051	1.49e-05	0	0	17.1833	6.93333	24.3275	796.827	31.2	2.7	28.5	26.6167	9.55	26.65	7.25	1422	211	41	47.3263	523	157	481	166
Taizhou	69	farmer	2017	4	1	506.808	0.219372	0.68441	0.000136	0.02404	5.8e-06	0.066051	1.49e-05	0	0	17.1833	6.93333	24.3275	796.827	31.2	2.7	28.5	26.6167	9.55	26.65	7.25	1422	211	41	47.3263	523	157	481	166
Taizhou	75	farmer	2017	4	0	177.856	0.118073	0.846084	0.000147	0.005494	0	0.033999	6.46e-05	0	0	17.1208	7.825	26.0833	808.443	32	2	30	20.4333	9.18333	26.75	7.01667	1400	216	39	47.9143	532	149	506	163
Taizhou	71	farmer	2017	4	1	506.808	0.219372	0.68441	0.000136	0.02404	5.8e-06	0.066051	1.49e-05	0	0	17.1833	6.93333	24.3275	796.827	31.2	2.7	28.5	26.6167	9.55	26.65	7.25	1422	211	41	47.3263	523	157	481	166
Zhoushan	75	other	2017	4	1	623.643	0.260094	0.334329	0.000144	0.068979	0.000208	0.147766	0	0	0	16.4333	5.91667	21.8327	785.925	30.1	3	27.1	18.6	9.5	26.0167	6.86667	1140	152	41	38.4096	383	154	362	160
Taizhou	79	farmer	2017	4	1	277.25	0.184606	0.761425	0.00019	0.009539	0	0.041137	1.51e-05	0	0	17.1	7.8	25.7426	823.267	32.1	1.8	30.3	20.4	9	26.9167	6.78333	1378	208	44	45.6328	506	158	501	173
Taizhou	59	farmer	2017	1	1	506.808	0.219372	0.68441	0.000136	0.02404	5.8e-06	0.066051	1.49e-05	0	0	17.1833	6.93333	24.3275	796.827	31.2	2.7	28.5	26.6167	9.55	26.65	7.25	1422	211	41	47.3263	523	157	481	166
Jinhua	46	other	2017	1	1	714.687	0.283639	0.581043	3.61e-05	0.014073	2.58e-06	0.116026	8.6e-07	0	0	17.2875	8.75833	27.1998	844.856	33.4	1.2	32.2	25.15	8.7	27.3833	6.63333	1435	229	41	46.6162	562	159	511	185
Zhoushan	82	unemployee	2016	11	1	680.141	0.26131	0.329948	0.000163	0.083924	6.92e-05	0.136105	0	0	0	16.4333	5.91667	21.8327	785.925	30.1	3	27.1	18.6	9.5	26.0167	6.86667	1140	152	41	38.4096	383	154	362	160
Shaoxing	78	farmer	2016	10	1	738.262	0.403903	0.358527	4.16e-05	0.113785	1.92e-06	0.121631	0	0	0	15.9458	7.94167	25.4541	842.84	31.5	0.3	31.2	23.6667	7.55	26.0667	5.35	1276	193	40	45.1513	476	142	455	164
Taizhou	60	farmer	2016	10	0	278.01	0.188352	0.757868	0.000196	0.009663	0	0.040812	2.08e-05	0	0	17.1	7.8	25.7426	823.267	32.1	1.8	30.3	20.4	9	26.9167	6.78333	1378	208	44	45.6328	506	158	501	173
Jinhua	27	other	2016	10	1	1138.61	0.314063	0.496609	1.3e-05	0.017298	8.14e-07	0.173883	0	0	0	16.9458	8.35833	26.4504	834.997	32.7	1.1	31.6	20.7333	8.46667	26.9167	6.38333	1394	221	38	46.8178	548	151	481	175
Zhoushan	85	unemployee	2016	10	1	680.141	0.26131	0.329948	0.000163	0.083924	6.92e-05	0.136105	0	0	0	16.4333	5.91667	21.8327	785.925	30.1	3	27.1	18.6	9.5	26.0167	6.86667	1140	152	41	38.4096	383	154	362	160
Hangzhou	24	farmer	2016	10	1	1114.87	0.264568	0.170755	2.66e-05	0.035097	2.98e-05	0.231764	0	0	0	16.7542	8.25833	25.7269	873.352	32.8	0.7	32.1	24.85	7.96667	27.2167	5.76667	1365	190	49	41.205	483	170	476	198
Zhoushan	78	unemployee	2016	10	1	680.141	0.26131	0.329948	0.000163	0.083924	6.92e-05	0.136105	0	0	0	16.4333	5.91667	21.8327	785.925	30.1	3	27.1	18.6	9.5	26.0167	6.86667	1140	152	41	38.4096	383	154	362	160
Zhoushan	59	farmer	2016	9	1	680.141	0.26131	0.329948	0.000163	0.083924	6.92e-05	0.136105	0	0	0	16.4333	5.91667	21.8327	785.925	30.1	3	27.1	18.6	9.5	26.0167	6.86667	1140	152	41	38.4096	383	154	362	160
Zhoushan	63	farmer	2016	9	1	680.141	0.26131	0.329948	0.000163	0.083924	6.92e-05	0.136105	0	0	0	16.4333	5.91667	21.8327	785.925	30.1	3	27.1	18.6	9.5	26.0167	6.86667	1140	152	41	38.4096	383	154	362	160
Ningbo	63	farmer	2016	9	1	353.551	0.204339	0.592271	3.56e-05	0.041846	1.76e-05	0.060264	3.42e-06	0	0	16.8458	7.525	25.4223	816.382	31.3	1.7	29.6	19.9	9	26.5167	6.63333	1306	192	39	45.5365	472	147	463	159
Taizhou	52	farmer	2016	8	1	278.01	0.188352	0.757868	0.000196	0.009663	0	0.040812	2.08e-05	0	0	17.1	7.8	25.7426	823.267	32.1	1.8	30.3	20.4	9	26.9167	6.78333	1378	208	44	45.6328	506	158	501	173
Zhoushan	80	unemployee	2016	8	1	680.141	0.26131	0.329948	0.000163	0.083924	6.92e-05	0.136105	0	0	0	16.4333	5.91667	21.8327	785.925	30.1	3	27.1	18.6	9.5	26.0167	6.86667	1140	152	41	38.4096	383	154	362	160
Taizhou	62	farmer	2016	8	1	492.422	0.223006	0.681366	0.000149	0.024343	5.8e-06	0.065145	1.7e-05	0	0	17.1833	6.93333	24.3275	796.827	31.2	2.7	28.5	26.6167	9.55	26.65	7.25	1422	211	41	47.3263	523	157	481	166
Taizhou	69	farmer	2016	8	1	327.196	0.21273	0.584782	0.00017	0.059513	3.95e-05	0.067692	2.01e-05	0	0	16.8792	7.125	24.569	804.808	31.1	2.1	29	19.8	9.21667	26.4667	6.85	1318	194	39	46.1216	480	147	434	158
Ningbo	63	farmer	2016	8	1	376.115	0.259739	0.468623	3e-05	0.046752	5.21e-05	0.0822	6.51e-07	0	0	16.9875	7.14167	24.6264	806.283	31.2	2.2	29	19.6833	9.43333	26.6833	7.01667	1270	176	42	42.3693	437	155	419	167
Zhoushan	62	unemployee	2016	7	1	680.141	0.26131	0.329948	0.000163	0.083924	6.92e-05	0.136105	0	0	0	16.4333	5.91667	21.8327	785.925	30.1	3	27.1	18.6	9.5	26.0167	6.86667	1140	152	41	38.4096	383	154	362	160
Zhoushan	58	unemployee	2016	7	1	680.141	0.26131	0.329948	0.000163	0.083924	6.92e-05	0.136105	0	0	0	16.4333	5.91667	21.8327	785.925	30.1	3	27.1	18.6	9.5	26.0167	6.86667	1140	152	41	38.4096	383	154	362	160
Taizhou	88	farmer	2016	7	1	176.888	0.121082	0.843297	0.000145	0.005496	0	0.033768	7.32e-05	0	0	17.1208	7.825	26.0833	808.443	32	2	30	20.4333	9.18333	26.75	7.01667	1400	216	39	47.9143	532	149	506	163
Taizhou	45	farmer	2016	7	1	492.422	0.223006	0.681366	0.000149	0.024343	5.8e-06	0.065145	1.7e-05	0	0	17.1833	6.93333	24.3275	796.827	31.2	2.7	28.5	26.6167	9.55	26.65	7.25	1422	211	41	47.3263	523	157	481	166
Taizhou	53	farmer	2016	7	1	278.01	0.188352	0.757868	0.000196	0.009663	0	0.040812	2.08e-05	0	0	17.1	7.8	25.7426	823.267	32.1	1.8	30.3	20.4	9	26.9167	6.78333	1378	208	44	45.6328	506	158	501	173
Taizhou	84	farmer	2016	7	1	278.01	0.188352	0.757868	0.000196	0.009663	0	0.040812	2.08e-05	0	0	17.1	7.8	25.7426	823.267	32.1	1.8	30.3	20.4	9	26.9167	6.78333	1378	208	44	45.6328	506	158	501	173
Ningbo	71	farmer	2016	7	1	376.115	0.259739	0.468623	3e-05	0.046752	5.21e-05	0.0822	6.51e-07	0	0	16.9875	7.14167	24.6264	806.283	31.2	2.2	29	19.6833	9.43333	26.6833	7.01667	1270	176	42	42.3693	437	155	419	167
Taizhou	70	farmer	2016	7	1	278.01	0.188352	0.757868	0.000196	0.009663	0	0.040812	2.08e-05	0	0	17.1	7.8	25.7426	823.267	32.1	1.8	30.3	20.4	9	26.9167	6.78333	1378	208	44	45.6328	506	158	501	173
Taizhou	79	farmer	2016	7	1	278.01	0.188352	0.757868	0.000196	0.009663	0	0.040812	2.08e-05	0	0	17.1	7.8	25.7426	823.267	32.1	1.8	30.3	20.4	9	26.9167	6.78333	1378	208	44	45.6328	506	158	501	173
Taizhou	65	farmer	2016	7	1	492.422	0.223006	0.681366	0.000149	0.024343	5.8e-06	0.065145	1.7e-05	0	0	17.1833	6.93333	24.3275	796.827	31.2	2.7	28.5	26.6167	9.55	26.65	7.25	1422	211	41	47.3263	523	157	481	166
Zhoushan	46	other	2016	7	1	680.141	0.26131	0.329948	0.000163	0.083924	6.92e-05	0.136105	0	0	0	16.4333	5.91667	21.8327	785.925	30.1	3	27.1	18.6	9.5	26.0167	6.86667	1140	152	41	38.4096	383	154	362	160
Ningbo	62	farmer	2016	7	1	353.551	0.204339	0.592271	3.56e-05	0.041846	1.76e-05	0.060264	3.42e-06	0	0	16.8458	7.525	25.4223	816.382	31.3	1.7	29.6	19.9	9	26.5167	6.63333	1306	192	39	45.5365	472	147	463	159
Ningbo	73	farmer	2016	6	1	376.115	0.259739	0.468623	3e-05	0.046752	5.21e-05	0.0822	6.51e-07	0	0	16.9875	7.14167	24.6264	806.283	31.2	2.2	29	19.6833	9.43333	26.6833	7.01667	1270	176	42	42.3693	437	155	419	167
Zhoushan	58	other	2016	6	1	680.141	0.26131	0.329948	0.000163	0.083924	6.92e-05	0.136105	0	0	0	16.4333	5.91667	21.8327	785.925	30.1	3	27.1	18.6	9.5	26.0167	6.86667	1140	152	41	38.4096	383	154	362	160
Jinhua	59	farmer	2016	6	1	487.034	0.299331	0.584648	5.5e-05	0.02049	0	0.094566	6.47e-07	0	0	14.2667	7.73333	25.2723	823.168	29.3	-1.3	30.6	21.9667	5.86667	24.1	3.83333	1565	248	40	48.0181	613	159	565	187
Taizhou	73	farmer	2016	6	1	278.01	0.188352	0.757868	0.000196	0.009663	0	0.040812	2.08e-05	0	0	17.1	7.8	25.7426	823.267	32.1	1.8	30.3	20.4	9	26.9167	6.78333	1378	208	44	45.6328	506	158	501	173
Taizhou	51	farmer	2016	6	1	278.01	0.188352	0.757868	0.000196	0.009663	0	0.040812	2.08e-05	0	0	17.1	7.8	25.7426	823.267	32.1	1.8	30.3	20.4	9	26.9167	6.78333	1378	208	44	45.6328	506	158	501	173
Zhoushan	52	unemployee	2016	6	1	680.141	0.26131	0.329948	0.000163	0.083924	6.92e-05	0.136105	0	0	0	16.4333	5.91667	21.8327	785.925	30.1	3	27.1	18.6	9.5	26.0167	6.86667	1140	152	41	38.4096	383	154	362	160
Taizhou	77	farmer	2016	6	1	492.422	0.223006	0.681366	0.000149	0.024343	5.8e-06	0.065145	1.7e-05	0	0	17.1833	6.93333	24.3275	796.827	31.2	2.7	28.5	26.6167	9.55	26.65	7.25	1422	211	41	47.3263	523	157	481	166
Zhoushan	72	unemployee	2016	6	1	680.141	0.26131	0.329948	0.000163	0.083924	6.92e-05	0.136105	0	0	0	16.4333	5.91667	21.8327	785.925	30.1	3	27.1	18.6	9.5	26.0167	6.86667	1140	152	41	38.4096	383	154	362	160
Zhoushan	78	unemployee	2016	6	1	680.141	0.26131	0.329948	0.000163	0.083924	6.92e-05	0.136105	0	0	0	16.4333	5.91667	21.8327	785.925	30.1	3	27.1	18.6	9.5	26.0167	6.86667	1140	152	41	38.4096	383	154	362	160
Ningbo	49	farmer	2016	6	1	376.115	0.259739	0.468623	3e-05	0.046752	5.21e-05	0.0822	6.51e-07	0	0	16.9875	7.14167	24.6264	806.283	31.2	2.2	29	19.6833	9.43333	26.6833	7.01667	1270	176	42	42.3693	437	155	419	167
Zhoushan	66	farmer	2016	5	1	803.805	0.282279	0.464729	0	0.027326	0.000133	0.158762	0	0	0	16.6917	6.56667	23.4524	795.375	30.6	2.6	28	26.3167	9.43333	26.3167	6.91667	1251	169	45	39.3982	418	167	418	173
Zhoushan	69	farmer	2016	6	0	803.805	0.282279	0.464729	0	0.027326	0.000133	0.158762	0	0	0	16.6917	6.56667	23.4524	795.375	30.6	2.6	28	26.3167	9.43333	26.3167	6.91667	1251	169	45	39.3982	418	167	418	173
Zhoushan	76	unemployee	2016	6	1	680.141	0.26131	0.329948	0.000163	0.083924	6.92e-05	0.136105	0	0	0	16.4333	5.91667	21.8327	785.925	30.1	3	27.1	18.6	9.5	26.0167	6.86667	1140	152	41	38.4096	383	154	362	160
Zhoushan	68	farmer	2016	6	1	680.141	0.26131	0.329948	0.000163	0.083924	6.92e-05	0.136105	0	0	0	16.4333	5.91667	21.8327	785.925	30.1	3	27.1	18.6	9.5	26.0167	6.86667	1140	152	41	38.4096	383	154	362	160
Taizhou	56	farmer	2016	6	1	2525.56	0.529075	0.150943	5.14e-05	0.121034	6.11e-05	0.315739	0	0	0	17.2583	6.2	22.7941	778.638	30.6	3.4	27.2	26.3667	10.1167	26.6167	7.63333	1449	211	41	47.6401	529	162	498	164
Shaoxing	77	farmer	2016	5	1	738.262	0.403903	0.358527	4.16e-05	0.113785	1.92e-06	0.121631	0	0	0	15.9458	7.94167	25.4541	842.84	31.5	0.3	31.2	23.6667	7.55	26.0667	5.35	1276	193	40	45.1513	476	142	455	164
Huzhou	50	farmer	2016	5	1	464.506	0.571525	0.318033	0.00023	0.026433	4.4e-05	0.085518	6.29e-07	0	0	16.1375	7.84167	24.4289	897.659	32	-0.1	32.1	26.9333	11.9	26.9333	4.85	1153	195	33	57.4503	509	118	509	141
Taizhou	62	farmer	2016	5	1	327.196	0.21273	0.584782	0.00017	0.059513	3.95e-05	0.067692	2.01e-05	0	0	16.8792	7.125	24.569	804.808	31.1	2.1	29	19.8	9.21667	26.4667	6.85	1318	194	39	46.1216	480	147	434	158
Zhoushan	59	unemployee	2016	5	1	680.141	0.26131	0.329948	0.000163	0.083924	6.92e-05	0.136105	0	0	0	16.4333	5.91667	21.8327	785.925	30.1	3	27.1	18.6	9.5	26.0167	6.86667	1140	152	41	38.4096	383	154	362	160
Zhoushan	67	unemployee	2016	5	1	680.141	0.26131	0.329948	0.000163	0.083924	6.92e-05	0.136105	0	0	0	16.4333	5.91667	21.8327	785.925	30.1	3	27.1	18.6	9.5	26.0167	6.86667	1140	152	41	38.4096	383	154	362	160
Zhoushan	83	farmer	2016	5	1	680.141	0.26131	0.329948	0.000163	0.083924	6.92e-05	0.136105	0	0	0	16.4333	5.91667	21.8327	785.925	30.1	3	27.1	18.6	9.5	26.0167	6.86667	1140	152	41	38.4096	383	154	362	160
Ningbo	81	farmer	2016	5	0	376.115	0.259739	0.468623	3e-05	0.046752	5.21e-05	0.0822	6.51e-07	0	0	16.9875	7.14167	24.6264	806.283	31.2	2.2	29	19.6833	9.43333	26.6833	7.01667	1270	176	42	42.3693	437	155	419	167
Taizhou	38	farmer	2016	5	1	492.422	0.223006	0.681366	0.000149	0.024343	5.8e-06	0.065145	1.7e-05	0	0	17.1833	6.93333	24.3275	796.827	31.2	2.7	28.5	26.6167	9.55	26.65	7.25	1422	211	41	47.3263	523	157	481	166
Taizhou	68	farmer	2016	5	1	327.196	0.21273	0.584782	0.00017	0.059513	3.95e-05	0.067692	2.01e-05	0	0	16.8792	7.125	24.569	804.808	31.1	2.1	29	19.8	9.21667	26.4667	6.85	1318	194	39	46.1216	480	147	434	158
Taizhou	69	farmer	2016	5	1	492.422	0.223006	0.681366	0.000149	0.024343	5.8e-06	0.065145	1.7e-05	0	0	17.1833	6.93333	24.3275	796.827	31.2	2.7	28.5	26.6167	9.55	26.65	7.25	1422	211	41	47.3263	523	157	481	166
Shaoxing	79	farmer	2016	5	1	403.179	0.290136	0.64901	0.000194	0.010563	5.03e-07	0.045435	0	0	0	16.8583	8.08333	25.4995	861.359	32.6	0.9	31.7	24.75	8.3	27.2	6.03333	1235	187	42	44.787	459	145	443	168
Taizhou	51	farmer	2016	5	1	278.01	0.188352	0.757868	0.000196	0.009663	0	0.040812	2.08e-05	0	0	17.1	7.8	25.7426	823.267	32.1	1.8	30.3	20.4	9	26.9167	6.78333	1378	208	44	45.6328	506	158	501	173
Zhoushan	51	unemployee	2016	5	1	680.141	0.26131	0.329948	0.000163	0.083924	6.92e-05	0.136105	0	0	0	16.4333	5.91667	21.8327	785.925	30.1	3	27.1	18.6	9.5	26.0167	6.86667	1140	152	41	38.4096	383	154	362	160
Zhoushan	81	unemployee	2016	5	1	680.141	0.26131	0.329948	0.000163	0.083924	6.92e-05	0.136105	0	0	0	16.4333	5.91667	21.8327	785.925	30.1	3	27.1	18.6	9.5	26.0167	6.86667	1140	152	41	38.4096	383	154	362	160
Taizhou	71	farmer	2016	5	1	492.422	0.223006	0.681366	0.000149	0.024343	5.8e-06	0.065145	1.7e-05	0	0	17.1833	6.93333	24.3275	796.827	31.2	2.7	28.5	26.6167	9.55	26.65	7.25	1422	211	41	47.3263	523	157	481	166
Zhoushan	67	farmer	2016	5	1	680.141	0.26131	0.329948	0.000163	0.083924	6.92e-05	0.136105	0	0	0	16.4333	5.91667	21.8327	785.925	30.1	3	27.1	18.6	9.5	26.0167	6.86667	1140	152	41	38.4096	383	154	362	160
Zhoushan	71	unemployee	2016	5	0	803.805	0.282279	0.464729	0	0.027326	0.000133	0.158762	0	0	0	16.6917	6.56667	23.4524	795.375	30.6	2.6	28	26.3167	9.43333	26.3167	6.91667	1251	169	45	39.3982	418	167	418	173
Taizhou	45	farmer	2016	4	1	327.196	0.21273	0.584782	0.00017	0.059513	3.95e-05	0.067692	2.01e-05	0	0	16.8792	7.125	24.569	804.808	31.1	2.1	29	19.8	9.21667	26.4667	6.85	1318	194	39	46.1216	480	147	434	158
Jinhua	67	farmer	2016	4	0	1138.61	0.314063	0.496609	1.3e-05	0.017298	8.14e-07	0.173883	0	0	0	16.9458	8.35833	26.4504	834.997	32.7	1.1	31.6	20.7333	8.46667	26.9167	6.38333	1394	221	38	46.8178	548	151	481	175
Taizhou	50	farmer	2016	4	1	492.422	0.223006	0.681366	0.000149	0.024343	5.8e-06	0.065145	1.7e-05	0	0	17.1833	6.93333	24.3275	796.827	31.2	2.7	28.5	26.6167	9.55	26.65	7.25	1422	211	41	47.3263	523	157	481	166
Taizhou	56	farmer	2016	3	1	492.422	0.223006	0.681366	0.000149	0.024343	5.8e-06	0.065145	1.7e-05	0	0	17.1833	6.93333	24.3275	796.827	31.2	2.7	28.5	26.6167	9.55	26.65	7.25	1422	211	41	47.3263	523	157	481	166
Taizhou	69	farmer	2016	3	1	492.422	0.223006	0.681366	0.000149	0.024343	5.8e-06	0.065145	1.7e-05	0	0	17.1833	6.93333	24.3275	796.827	31.2	2.7	28.5	26.6167	9.55	26.65	7.25	1422	211	41	47.3263	523	157	481	166
Zhoushan	69	unemployee	2016	3	0	680.141	0.26131	0.329948	0.000163	0.083924	6.92e-05	0.136105	0	0	0	16.4333	5.91667	21.8327	785.925	30.1	3	27.1	18.6	9.5	26.0167	6.86667	1140	152	41	38.4096	383	154	362	160
Zhoushan	81	unemployee	2016	3	1	680.141	0.26131	0.329948	0.000163	0.083924	6.92e-05	0.136105	0	0	0	16.4333	5.91667	21.8327	785.925	30.1	3	27.1	18.6	9.5	26.0167	6.86667	1140	152	41	38.4096	383	154	362	160
Zhoushan	45	other	2015	11	1	677.126	0.265193	0.323922	0.000169	0.090352	0.000111	0.131774	0	0	0	16.4333	5.91667	21.8327	785.925	30.1	3	27.1	18.6	9.5	26.0167	6.86667	1140	152	41	38.4096	383	154	362	160
Zhoushan	59	unemployee	2015	11	1	677.126	0.265193	0.323922	0.000169	0.090352	0.000111	0.131774	0	0	0	16.4333	5.91667	21.8327	785.925	30.1	3	27.1	18.6	9.5	26.0167	6.86667	1140	152	41	38.4096	383	154	362	160
Jinhua	61	farmer	2015	11	0	488.686	0.175475	0.730844	1.76e-05	0.006723	0	0.05818	1.76e-05	0	0	17.275	8.75	27.6025	825.366	33.1	1.4	31.7	21.1167	8.81667	27.1167	6.81667	1430	235	37	48.5587	578	154	492	180
Taizhou	83	farmer	2015	10	0	490.253	0.224866	0.680305	0.000172	0.02453	5.8e-06	0.064134	1.87e-05	0	0	17.1833	6.93333	24.3275	796.827	31.2	2.7	28.5	26.6167	9.55	26.65	7.25	1422	211	41	47.3263	523	157	481	166
Zhoushan	80	farmer	2015	10	1	677.126	0.265193	0.323922	0.000169	0.090352	0.000111	0.131774	0	0	0	16.4333	5.91667	21.8327	785.925	30.1	3	27.1	18.6	9.5	26.0167	6.86667	1140	152	41	38.4096	383	154	362	160
Zhoushan	49	unemployee	2015	10	1	677.126	0.265193	0.323922	0.000169	0.090352	0.000111	0.131774	0	0	0	16.4333	5.91667	21.8327	785.925	30.1	3	27.1	18.6	9.5	26.0167	6.86667	1140	152	41	38.4096	383	154	362	160
Taizhou	70	farmer	2015	10	1	490.253	0.224866	0.680305	0.000172	0.02453	5.8e-06	0.064134	1.87e-05	0	0	17.1833	6.93333	24.3275	796.827	31.2	2.7	28.5	26.6167	9.55	26.65	7.25	1422	211	41	47.3263	523	157	481	166
Zhoushan	75	farmer	2015	10	1	677.126	0.265193	0.323922	0.000169	0.090352	0.000111	0.131774	0	0	0	16.4333	5.91667	21.8327	785.925	30.1	3	27.1	18.6	9.5	26.0167	6.86667	1140	152	41	38.4096	383	154	362	160
Taizhou	62	farmer	2015	10	1	490.253	0.224866	0.680305	0.000172	0.02453	5.8e-06	0.064134	1.87e-05	0	0	17.1833	6.93333	24.3275	796.827	31.2	2.7	28.5	26.6167	9.55	26.65	7.25	1422	211	41	47.3263	523	157	481	166
Zhoushan	75	unemployee	2015	9	1	677.126	0.265193	0.323922	0.000169	0.090352	0.000111	0.131774	0	0	0	16.4333	5.91667	21.8327	785.925	30.1	3	27.1	18.6	9.5	26.0167	6.86667	1140	152	41	38.4096	383	154	362	160
Zhoushan	66	unemployee	2015	9	1	677.126	0.265193	0.323922	0.000169	0.090352	0.000111	0.131774	0	0	0	16.4333	5.91667	21.8327	785.925	30.1	3	27.1	18.6	9.5	26.0167	6.86667	1140	152	41	38.4096	383	154	362	160
Zhoushan	49	other	2015	9	1	677.126	0.265193	0.323922	0.000169	0.090352	0.000111	0.131774	0	0	0	16.4333	5.91667	21.8327	785.925	30.1	3	27.1	18.6	9.5	26.0167	6.86667	1140	152	41	38.4096	383	154	362	160
Zhoushan	51	unemployee	2015	10	1	677.126	0.265193	0.323922	0.000169	0.090352	0.000111	0.131774	0	0	0	16.4333	5.91667	21.8327	785.925	30.1	3	27.1	18.6	9.5	26.0167	6.86667	1140	152	41	38.4096	383	154	362	160
Zhoushan	88	farmer	2015	9	1	677.126	0.265193	0.323922	0.000169	0.090352	0.000111	0.131774	0	0	0	16.4333	5.91667	21.8327	785.925	30.1	3	27.1	18.6	9.5	26.0167	6.86667	1140	152	41	38.4096	383	154	362	160
Zhoushan	57	unemployee	2015	9	1	677.126	0.265193	0.323922	0.000169	0.090352	0.000111	0.131774	0	0	0	16.4333	5.91667	21.8327	785.925	30.1	3	27.1	18.6	9.5	26.0167	6.86667	1140	152	41	38.4096	383	154	362	160
Taizhou	56	farmer	2015	8	0	490.253	0.224866	0.680305	0.000172	0.02453	5.8e-06	0.064134	1.87e-05	0	0	17.1833	6.93333	24.3275	796.827	31.2	2.7	28.5	26.6167	9.55	26.65	7.25	1422	211	41	47.3263	523	157	481	166
Taizhou	54	farmer	2015	8	1	276.788	0.189573	0.756991	0.000198	0.009754	0	0.040375	2.21e-05	0	0	17.1	7.8	25.7426	823.267	32.1	1.8	30.3	20.4	9	26.9167	6.78333	1378	208	44	45.6328	506	158	501	173
Zhoushan	61	farmer	2015	8	1	677.126	0.265193	0.323922	0.000169	0.090352	0.000111	0.131774	0	0	0	16.4333	5.91667	21.8327	785.925	30.1	3	27.1	18.6	9.5	26.0167	6.86667	1140	152	41	38.4096	383	154	362	160
Taizhou	72	farmer	2015	8	1	490.253	0.224866	0.680305	0.000172	0.02453	5.8e-06	0.064134	1.87e-05	0	0	17.1833	6.93333	24.3275	796.827	31.2	2.7	28.5	26.6167	9.55	26.65	7.25	1422	211	41	47.3263	523	157	481	166
Taizhou	61	farmer	2015	7	1	490.253	0.224866	0.680305	0.000172	0.02453	5.8e-06	0.064134	1.87e-05	0	0	17.1833	6.93333	24.3275	796.827	31.2	2.7	28.5	26.6167	9.55	26.65	7.25	1422	211	41	47.3263	523	157	481	166
Hangzhou	59	farmer	2015	7	1	366.386	0.346187	0.306257	2.64e-05	0.021474	0	0.098427	0	0	0	16.6542	8.19167	25.5192	878.642	32.6	0.5	32.1	27.2167	12.5667	27.2167	5.61667	1298	189	47	44.478	483	156	483	191
Zhoushan	62	unemployee	2015	7	1	677.126	0.265193	0.323922	0.000169	0.090352	0.000111	0.131774	0	0	0	16.4333	5.91667	21.8327	785.925	30.1	3	27.1	18.6	9.5	26.0167	6.86667	1140	152	41	38.4096	383	154	362	160
Taizhou	48	farmer	2015	7	1	490.253	0.224866	0.680305	0.000172	0.02453	5.8e-06	0.064134	1.87e-05	0	0	17.1833	6.93333	24.3275	796.827	31.2	2.7	28.5	26.6167	9.55	26.65	7.25	1422	211	41	47.3263	523	157	481	166
Hangzhou	49	farmer	2015	7	0	77.4414	0.048863	0.841301	9.68e-05	0.092954	0	0.009667	3.76e-05	0	0	16.5708	6.94167	23.7728	817.714	31.3	2.1	29.2	20.1667	8.68333	26.35	6.4	1511	252	39	50.3971	629	156	519	193
Zhoushan	85	farmer	2015	7	1	677.126	0.265193	0.323922	0.000169	0.090352	0.000111	0.131774	0	0	0	16.4333	5.91667	21.8327	785.925	30.1	3	27.1	18.6	9.5	26.0167	6.86667	1140	152	41	38.4096	383	154	362	160
Ningbo	70	farmer	2015	7	1	351.992	0.207813	0.589973	3.91e-05	0.041595	1.76e-05	0.059336	3.42e-06	0	0	16.8458	7.525	25.4223	816.382	31.3	1.7	29.6	19.9	9	26.5167	6.63333	1306	192	39	45.5365	472	147	463	159
Zhoushan	73	unemployee	2015	7	1	582.577	0.187163	0.18039	0.000863	0.041836	0.000232	0.126	0.000937	0	0	NA	NA	NA	NA	NA	NA	NA	NA	NA	NA	NA	NA	NA	NA	NA	NA	NA	NA	NA
Zhoushan	78	unemployee	2015	7	1	582.577	0.187163	0.18039	0.000863	0.041836	0.000232	0.126	0.000937	0	0	NA	NA	NA	NA	NA	NA	NA	NA	NA	NA	NA	NA	NA	NA	NA	NA	NA	NA	NA
Hangzhou	33	other	2015	7	1	185.376	0.130166	0.811409	5.52e-05	0.018526	3.81e-06	0.023738	1.14e-06	0	0	16.7958	7.925	25.4823	846.65	32.3	1.2	31.1	20.7667	8.16667	26.8833	6.08333	1480	246	39	49.4114	605	156	513	190
Taizhou	55	farmer	2015	7	1	325.754	0.213622	0.584636	0.000209	0.059282	4.37e-05	0.067132	2.1e-05	0	0	16.8792	7.125	24.569	804.808	31.1	2.1	29	19.8	9.21667	26.4667	6.85	1318	194	39	46.1216	480	147	434	158
Taizhou	71	farmer	2015	7	1	276.788	0.189573	0.756991	0.000198	0.009754	0	0.040375	2.21e-05	0	0	17.1	7.8	25.7426	823.267	32.1	1.8	30.3	20.4	9	26.9167	6.78333	1378	208	44	45.6328	506	158	501	173
Zhoushan	80	farmer	2015	7	1	677.126	0.265193	0.323922	0.000169	0.090352	0.000111	0.131774	0	0	0	16.4333	5.91667	21.8327	785.925	30.1	3	27.1	18.6	9.5	26.0167	6.86667	1140	152	41	38.4096	383	154	362	160
Taizhou	73	farmer	2015	7	1	276.788	0.189573	0.756991	0.000198	0.009754	0	0.040375	2.21e-05	0	0	17.1	7.8	25.7426	823.267	32.1	1.8	30.3	20.4	9	26.9167	6.78333	1378	208	44	45.6328	506	158	501	173
Taizhou	57	farmer	2015	7	1	490.253	0.224866	0.680305	0.000172	0.02453	5.8e-06	0.064134	1.87e-05	0	0	17.1833	6.93333	24.3275	796.827	31.2	2.7	28.5	26.6167	9.55	26.65	7.25	1422	211	41	47.3263	523	157	481	166
Taizhou	55	farmer	2015	7	1	276.788	0.189573	0.756991	0.000198	0.009754	0	0.040375	2.21e-05	0	0	17.1	7.8	25.7426	823.267	32.1	1.8	30.3	20.4	9	26.9167	6.78333	1378	208	44	45.6328	506	158	501	173
Zhoushan	68	farmer	2015	7	1	677.126	0.265193	0.323922	0.000169	0.090352	0.000111	0.131774	0	0	0	16.4333	5.91667	21.8327	785.925	30.1	3	27.1	18.6	9.5	26.0167	6.86667	1140	152	41	38.4096	383	154	362	160
Zhoushan	80	farmer	2015	6	1	677.126	0.265193	0.323922	0.000169	0.090352	0.000111	0.131774	0	0	0	16.4333	5.91667	21.8327	785.925	30.1	3	27.1	18.6	9.5	26.0167	6.86667	1140	152	41	38.4096	383	154	362	160
Taizhou	82	farmer	2015	6	1	325.754	0.213622	0.584636	0.000209	0.059282	4.37e-05	0.067132	2.1e-05	0	0	16.8792	7.125	24.569	804.808	31.1	2.1	29	19.8	9.21667	26.4667	6.85	1318	194	39	46.1216	480	147	434	158
Zhoushan	67	unemployee	2015	6	1	677.126	0.265193	0.323922	0.000169	0.090352	0.000111	0.131774	0	0	0	16.4333	5.91667	21.8327	785.925	30.1	3	27.1	18.6	9.5	26.0167	6.86667	1140	152	41	38.4096	383	154	362	160
Zhoushan	80	unemployee	2015	6	1	677.126	0.265193	0.323922	0.000169	0.090352	0.000111	0.131774	0	0	0	16.4333	5.91667	21.8327	785.925	30.1	3	27.1	18.6	9.5	26.0167	6.86667	1140	152	41	38.4096	383	154	362	160
Zhoushan	56	unemployee	2015	6	1	677.126	0.265193	0.323922	0.000169	0.090352	0.000111	0.131774	0	0	0	16.4333	5.91667	21.8327	785.925	30.1	3	27.1	18.6	9.5	26.0167	6.86667	1140	152	41	38.4096	383	154	362	160
Taizhou	75	farmer	2015	6	1	176.108	0.122005	0.842703	0.000155	0.005371	0	0.033548	8.09e-05	0	0	17.1208	7.825	26.0833	808.443	32	2	30	20.4333	9.18333	26.75	7.01667	1400	216	39	47.9143	532	149	506	163
Taizhou	79	farmer	2015	6	0	490.253	0.224866	0.680305	0.000172	0.02453	5.8e-06	0.064134	1.87e-05	0	0	17.1833	6.93333	24.3275	796.827	31.2	2.7	28.5	26.6167	9.55	26.65	7.25	1422	211	41	47.3263	523	157	481	166
Zhoushan	79	unemployee	2015	6	1	677.126	0.265193	0.323922	0.000169	0.090352	0.000111	0.131774	0	0	0	16.4333	5.91667	21.8327	785.925	30.1	3	27.1	18.6	9.5	26.0167	6.86667	1140	152	41	38.4096	383	154	362	160
Zhoushan	84	unemployee	2015	6	1	677.126	0.265193	0.323922	0.000169	0.090352	0.000111	0.131774	0	0	0	16.4333	5.91667	21.8327	785.925	30.1	3	27.1	18.6	9.5	26.0167	6.86667	1140	152	41	38.4096	383	154	362	160
Taizhou	64	farmer	2015	6	1	490.253	0.224866	0.680305	0.000172	0.02453	5.8e-06	0.064134	1.87e-05	0	0	17.1833	6.93333	24.3275	796.827	31.2	2.7	28.5	26.6167	9.55	26.65	7.25	1422	211	41	47.3263	523	157	481	166
Taizhou	62	farmer	2015	6	1	276.788	0.189573	0.756991	0.000198	0.009754	0	0.040375	2.21e-05	0	0	17.1	7.8	25.7426	823.267	32.1	1.8	30.3	20.4	9	26.9167	6.78333	1378	208	44	45.6328	506	158	501	173
Zhoushan	61	unemployee	2015	6	0	677.126	0.265193	0.323922	0.000169	0.090352	0.000111	0.131774	0	0	0	16.4333	5.91667	21.8327	785.925	30.1	3	27.1	18.6	9.5	26.0167	6.86667	1140	152	41	38.4096	383	154	362	160
Zhoushan	65	farmer	2015	6	1	677.126	0.265193	0.323922	0.000169	0.090352	0.000111	0.131774	0	0	0	16.4333	5.91667	21.8327	785.925	30.1	3	27.1	18.6	9.5	26.0167	6.86667	1140	152	41	38.4096	383	154	362	160
Taizhou	68	farmer	2015	6	1	490.253	0.224866	0.680305	0.000172	0.02453	5.8e-06	0.064134	1.87e-05	0	0	17.1833	6.93333	24.3275	796.827	31.2	2.7	28.5	26.6167	9.55	26.65	7.25	1422	211	41	47.3263	523	157	481	166
Taizhou	56	farmer	2015	6	1	490.253	0.224866	0.680305	0.000172	0.02453	5.8e-06	0.064134	1.87e-05	0	0	17.1833	6.93333	24.3275	796.827	31.2	2.7	28.5	26.6167	9.55	26.65	7.25	1422	211	41	47.3263	523	157	481	166
Taizhou	45	farmer	2015	6	1	325.754	0.213622	0.584636	0.000209	0.059282	4.37e-05	0.067132	2.1e-05	0	0	16.8792	7.125	24.569	804.808	31.1	2.1	29	19.8	9.21667	26.4667	6.85	1318	194	39	46.1216	480	147	434	158
Zhoushan	48	unemployee	2015	6	1	677.126	0.265193	0.323922	0.000169	0.090352	0.000111	0.131774	0	0	0	16.4333	5.91667	21.8327	785.925	30.1	3	27.1	18.6	9.5	26.0167	6.86667	1140	152	41	38.4096	383	154	362	160
Zhoushan	71	unemployee	2015	5	1	677.126	0.265193	0.323922	0.000169	0.090352	0.000111	0.131774	0	0	0	16.4333	5.91667	21.8327	785.925	30.1	3	27.1	18.6	9.5	26.0167	6.86667	1140	152	41	38.4096	383	154	362	160
Jinhua	73	farmer	2015	6	0	488.686	0.175475	0.730844	1.76e-05	0.006723	0	0.05818	1.76e-05	0	0	17.275	8.75	27.6025	825.366	33.1	1.4	31.7	21.1167	8.81667	27.1167	6.81667	1430	235	37	48.5587	578	154	492	180
Taizhou	64	farmer	2015	5	1	490.253	0.224866	0.680305	0.000172	0.02453	5.8e-06	0.064134	1.87e-05	0	0	17.1833	6.93333	24.3275	796.827	31.2	2.7	28.5	26.6167	9.55	26.65	7.25	1422	211	41	47.3263	523	157	481	166
Zhoushan	77	unemployee	2015	5	1	677.126	0.265193	0.323922	0.000169	0.090352	0.000111	0.131774	0	0	0	16.4333	5.91667	21.8327	785.925	30.1	3	27.1	18.6	9.5	26.0167	6.86667	1140	152	41	38.4096	383	154	362	160
Zhoushan	59	unemployee	2015	5	1	677.126	0.265193	0.323922	0.000169	0.090352	0.000111	0.131774	0	0	0	16.4333	5.91667	21.8327	785.925	30.1	3	27.1	18.6	9.5	26.0167	6.86667	1140	152	41	38.4096	383	154	362	160
Taizhou	39	farmer	2015	5	1	276.788	0.189573	0.756991	0.000198	0.009754	0	0.040375	2.21e-05	0	0	17.1	7.8	25.7426	823.267	32.1	1.8	30.3	20.4	9	26.9167	6.78333	1378	208	44	45.6328	506	158	501	173
Taizhou	56	farmer	2015	5	1	276.788	0.189573	0.756991	0.000198	0.009754	0	0.040375	2.21e-05	0	0	17.1	7.8	25.7426	823.267	32.1	1.8	30.3	20.4	9	26.9167	6.78333	1378	208	44	45.6328	506	158	501	173
Taizhou	67	farmer	2015	5	1	276.788	0.189573	0.756991	0.000198	0.009754	0	0.040375	2.21e-05	0	0	17.1	7.8	25.7426	823.267	32.1	1.8	30.3	20.4	9	26.9167	6.78333	1378	208	44	45.6328	506	158	501	173
Taizhou	76	farmer	2015	5	1	490.253	0.224866	0.680305	0.000172	0.02453	5.8e-06	0.064134	1.87e-05	0	0	17.1833	6.93333	24.3275	796.827	31.2	2.7	28.5	26.6167	9.55	26.65	7.25	1422	211	41	47.3263	523	157	481	166
Taizhou	74	farmer	2015	5	1	276.788	0.189573	0.756991	0.000198	0.009754	0	0.040375	2.21e-05	0	0	17.1	7.8	25.7426	823.267	32.1	1.8	30.3	20.4	9	26.9167	6.78333	1378	208	44	45.6328	506	158	501	173
Ningbo	65	farmer	2015	4	1	351.992	0.207813	0.589973	3.91e-05	0.041595	1.76e-05	0.059336	3.42e-06	0	0	16.8458	7.525	25.4223	816.382	31.3	1.7	29.6	19.9	9	26.5167	6.63333	1306	192	39	45.5365	472	147	463	159
Taizhou	62	farmer	2015	4	1	490.253	0.224866	0.680305	0.000172	0.02453	5.8e-06	0.064134	1.87e-05	0	0	17.1833	6.93333	24.3275	796.827	31.2	2.7	28.5	26.6167	9.55	26.65	7.25	1422	211	41	47.3263	523	157	481	166
Taizhou	77	farmer	2015	4	1	490.253	0.224866	0.680305	0.000172	0.02453	5.8e-06	0.064134	1.87e-05	0	0	17.1833	6.93333	24.3275	796.827	31.2	2.7	28.5	26.6167	9.55	26.65	7.25	1422	211	41	47.3263	523	157	481	166
Ningbo	69	unemployee	2015	4	1	1536.38	0.306077	0.399795	3.98e-05	0.04615	1.11e-05	0.217751	0	0	0	17.225	7.81667	25.4614	839.479	32.5	1.8	30.7	27.25	9.13333	27.25	6.75	1277	185	48	42.4941	457	162	457	177
Jinhua	63	farmer	2015	4	0	1133.59	0.313856	0.50034	2.2e-05	0.018119	0	0.169531	0	0	0	16.9458	8.35833	26.4504	834.997	32.7	1.1	31.6	20.7333	8.46667	26.9167	6.38333	1394	221	38	46.8178	548	151	481	175
Taizhou	63	farmer	2015	4	1	490.253	0.224866	0.680305	0.000172	0.02453	5.8e-06	0.064134	1.87e-05	0	0	17.1833	6.93333	24.3275	796.827	31.2	2.7	28.5	26.6167	9.55	26.65	7.25	1422	211	41	47.3263	523	157	481	166
Taizhou	62	farmer	2015	4	1	276.788	0.189573	0.756991	0.000198	0.009754	0	0.040375	2.21e-05	0	0	17.1	7.8	25.7426	823.267	32.1	1.8	30.3	20.4	9	26.9167	6.78333	1378	208	44	45.6328	506	158	501	173
Zhoushan	71	unemployee	2015	3	1	677.126	0.265193	0.323922	0.000169	0.090352	0.000111	0.131774	0	0	0	16.4333	5.91667	21.8327	785.925	30.1	3	27.1	18.6	9.5	26.0167	6.86667	1140	152	41	38.4096	383	154	362	160
Taizhou	56	farmer	2015	3	1	176.108	0.122005	0.842703	0.000155	0.005371	0	0.033548	8.09e-05	0	0	17.1208	7.825	26.0833	808.443	32	2	30	20.4333	9.18333	26.75	7.01667	1400	216	39	47.9143	532	149	506	163
Ningbo	76	farmer	2014	12	1	638.993	0.327682	0.42976	5.7e-05	0.116989	1.2e-06	0.149115	0	0	0	16.8417	8	25.3968	860.28	32.6	1.1	31.5	24.65	8.38333	27.1833	6.08333	1250	186	48	42.9987	457	160	456	179
Taizhou	46	farmer	2014	11	1	486.041	0.223725	0.682338	0.000171	0.024702	5.39e-06	0.063069	2.03e-05	0	0	17.1833	6.93333	24.3275	796.827	31.2	2.7	28.5	26.6167	9.55	26.65	7.25	1422	211	41	47.3263	523	157	481	166
Taizhou	63	farmer	2014	10	1	322.841	0.211848	0.586957	0.00022	0.059676	4.28e-05	0.066181	2.1e-05	0	0	16.8792	7.125	24.569	804.808	31.1	2.1	29	19.8	9.21667	26.4667	6.85	1318	194	39	46.1216	480	147	434	158
Ningbo	5	other	2014	9	1	638.993	0.327682	0.42976	5.7e-05	0.116989	1.2e-06	0.149115	0	0	0	16.8417	8	25.3968	860.28	32.6	1.1	31.5	24.65	8.38333	27.1833	6.08333	1250	186	48	42.9987	457	160	456	179
Zhoushan	79	unemployee	2014	9	1	671.302	0.269346	0.317805	0.000152	0.095123	0.000125	0.128969	0	0	0	16.4333	5.91667	21.8327	785.925	30.1	3	27.1	18.6	9.5	26.0167	6.86667	1140	152	41	38.4096	383	154	362	160
Jinhua	84	farmer	2014	9	0	486.041	0.314005	0.503094	2.44e-05	0.018446	0	0.166298	0	0	0	16.9458	8.35833	26.4504	834.997	32.7	1.1	31.6	20.7333	8.46667	26.9167	6.38333	1394	221	38	46.8178	548	151	481	175
Hangzhou	66	farmer	2014	8	1	76.772	0.047687	0.842845	8.49e-05	0.09297	0	0.009289	4.35e-05	0	0	16.5708	6.94167	23.7728	817.714	31.3	2.1	29.2	20.1667	8.68333	26.35	6.4	1511	252	39	50.3971	629	156	519	193
Ningbo	28	other	2014	8	1	1523.14	0.308844	0.400606	4.86e-05	0.04645	1.22e-05	0.213864	0	0	0	17.225	7.81667	25.4614	839.479	32.5	1.8	30.7	27.25	9.13333	27.25	6.75	1277	185	48	42.4941	457	162	457	177
Ningbo	18	unemployee	2014	8	1	1153.69	0.396561	0.107199	3.77e-05	0.187712	1.79e-05	0.246697	0	0	0	16.7167	7.76667	24.8136	859.533	32.3	1	31.3	27.0333	8.28333	27.0333	5.95	1228	183	50	43.0031	451	162	451	179
Taizhou	59	farmer	2014	8	1	486.041	0.223725	0.682338	0.000171	0.024702	5.39e-06	0.063069	2.03e-05	0	0	17.1833	6.93333	24.3275	796.827	31.2	2.7	28.5	26.6167	9.55	26.65	7.25	1422	211	41	47.3263	523	157	481	166
Zhoushan	60	other	2014	8	1	671.302	0.269346	0.317805	0.000152	0.095123	0.000125	0.128969	0	0	0	16.4333	5.91667	21.8327	785.925	30.1	3	27.1	18.6	9.5	26.0167	6.86667	1140	152	41	38.4096	383	154	362	160
Ningbo	71	unemployee	2014	8	1	349.014	0.208046	0.590994	3.13e-05	0.041536	1.71e-05	0.05815	2.93e-06	0	0	16.8458	7.525	25.4223	816.382	31.3	1.7	29.6	19.9	9	26.5167	6.63333	1306	192	39	45.5365	472	147	463	159
Zhoushan	49	unemployee	2014	8	1	671.302	0.269346	0.317805	0.000152	0.095123	0.000125	0.128969	0	0	0	16.4333	5.91667	21.8327	785.925	30.1	3	27.1	18.6	9.5	26.0167	6.86667	1140	152	41	38.4096	383	154	362	160
Ningbo	6月	other	2014	8	1	638.993	0.327682	0.42976	5.7e-05	0.116989	1.2e-06	0.149115	0	0	0	16.8417	8	25.3968	860.28	32.6	1.1	31.5	24.65	8.38333	27.1833	6.08333	1250	186	48	42.9987	457	160	456	179
Taizhou	76	farmer	2014	8	1	274.402	0.189918	0.75726	0.000188	0.009786	0	0.039738	2.27e-05	0	0	17.1	7.8	25.7426	823.267	32.1	1.8	30.3	20.4	9	26.9167	6.78333	1378	208	44	45.6328	506	158	501	173
Zhoushan	65	unemployee	2014	8	1	671.302	0.269346	0.317805	0.000152	0.095123	0.000125	0.128969	0	0	0	16.4333	5.91667	21.8327	785.925	30.1	3	27.1	18.6	9.5	26.0167	6.86667	1140	152	41	38.4096	383	154	362	160
Taizhou	69	farmer	2014	8	1	486.041	0.223725	0.682338	0.000171	0.024702	5.39e-06	0.063069	2.03e-05	0	0	17.1833	6.93333	24.3275	796.827	31.2	2.7	28.5	26.6167	9.55	26.65	7.25	1422	211	41	47.3263	523	157	481	166
Zhoushan	69	farmer	2014	8	0	671.302	0.269346	0.317805	0.000152	0.095123	0.000125	0.128969	0	0	0	16.4333	5.91667	21.8327	785.925	30.1	3	27.1	18.6	9.5	26.0167	6.86667	1140	152	41	38.4096	383	154	362	160
Zhoushan	58	unemployee	2014	7	1	793.35	0.291695	0.460357	3.16e-06	0.029393	0.00012	0.15166	0	0	0	16.6917	6.56667	23.4524	795.375	30.6	2.6	28	26.3167	9.43333	26.3167	6.91667	1251	169	45	39.3982	418	167	418	173
Zhoushan	71	farmer	2014	7	0	671.302	0.269346	0.317805	0.000152	0.095123	0.000125	0.128969	0	0	0	16.4333	5.91667	21.8327	785.925	30.1	3	27.1	18.6	9.5	26.0167	6.86667	1140	152	41	38.4096	383	154	362	160
Zhoushan	67	unemployee	2014	7	1	671.302	0.269346	0.317805	0.000152	0.095123	0.000125	0.128969	0	0	0	16.4333	5.91667	21.8327	785.925	30.1	3	27.1	18.6	9.5	26.0167	6.86667	1140	152	41	38.4096	383	154	362	160
Jinhua	76	farmer	2014	7	1	486.041	0.314005	0.503094	2.44e-05	0.018446	0	0.166298	0	0	0	16.9458	8.35833	26.4504	834.997	32.7	1.1	31.6	20.7333	8.46667	26.9167	6.38333	1394	221	38	46.8178	548	151	481	175
Ningbo	55	farmer	2014	7	1	638.993	0.327682	0.42976	5.7e-05	0.116989	1.2e-06	0.149115	0	0	0	16.8417	8	25.3968	860.28	32.6	1.1	31.5	24.65	8.38333	27.1833	6.08333	1250	186	48	42.9987	457	160	456	179
Zhoushan	61	unemployee	2014	6	1	793.35	0.291695	0.460357	3.16e-06	0.029393	0.00012	0.15166	0	0	0	16.6917	6.56667	23.4524	795.375	30.6	2.6	28	26.3167	9.43333	26.3167	6.91667	1251	169	45	39.3982	418	167	418	173
Jinhua	68	farmer	2014	6	0	486.041	0.314005	0.503094	2.44e-05	0.018446	0	0.166298	0	0	0	16.9458	8.35833	26.4504	834.997	32.7	1.1	31.6	20.7333	8.46667	26.9167	6.38333	1394	221	38	46.8178	548	151	481	175
Jinhua	63	farmer	2014	6	1	486.041	0.314005	0.503094	2.44e-05	0.018446	0	0.166298	0	0	0	16.9458	8.35833	26.4504	834.997	32.7	1.1	31.6	20.7333	8.46667	26.9167	6.38333	1394	221	38	46.8178	548	151	481	175
Zhoushan	67	unemployee	2014	6	1	671.302	0.269346	0.317805	0.000152	0.095123	0.000125	0.128969	0	0	0	16.4333	5.91667	21.8327	785.925	30.1	3	27.1	18.6	9.5	26.0167	6.86667	1140	152	41	38.4096	383	154	362	160
Zhoushan	77	farmer	2014	6	0	671.302	0.269346	0.317805	0.000152	0.095123	0.000125	0.128969	0	0	0	16.4333	5.91667	21.8327	785.925	30.1	3	27.1	18.6	9.5	26.0167	6.86667	1140	152	41	38.4096	383	154	362	160
Zhoushan	70	unemployee	2014	6	1	671.302	0.269346	0.317805	0.000152	0.095123	0.000125	0.128969	0	0	0	16.4333	5.91667	21.8327	785.925	30.1	3	27.1	18.6	9.5	26.0167	6.86667	1140	152	41	38.4096	383	154	362	160
Zhoushan	47	other	2014	5	1	671.302	0.269346	0.317805	0.000152	0.095123	0.000125	0.128969	0	0	0	16.4333	5.91667	21.8327	785.925	30.1	3	27.1	18.6	9.5	26.0167	6.86667	1140	152	41	38.4096	383	154	362	160
Shaoxing	51	unemployee	2014	6	1	507.243	0.249434	0.636701	3.39e-05	0.029703	3.5e-06	0.085814	7.79e-07	0	0	14.8667	7.58333	24.8634	824.95	30	-0.5	30.5	22.5333	6.51667	24.7333	4.43333	1463	226	40	46.7913	553	154	524	176
Zhoushan	50	unemployee	2014	6	1	671.302	0.269346	0.317805	0.000152	0.095123	0.000125	0.128969	0	0	0	16.4333	5.91667	21.8327	785.925	30.1	3	27.1	18.6	9.5	26.0167	6.86667	1140	152	41	38.4096	383	154	362	160
Zhoushan	55	unemployee	2014	6	1	671.302	0.269346	0.317805	0.000152	0.095123	0.000125	0.128969	0	0	0	16.4333	5.91667	21.8327	785.925	30.1	3	27.1	18.6	9.5	26.0167	6.86667	1140	152	41	38.4096	383	154	362	160
Zhoushan	73	unemployee	2014	5	1	671.302	0.269346	0.317805	0.000152	0.095123	0.000125	0.128969	0	0	0	16.4333	5.91667	21.8327	785.925	30.1	3	27.1	18.6	9.5	26.0167	6.86667	1140	152	41	38.4096	383	154	362	160
Huzhou	48	farmer	2014	5	1	249.243	0.260535	0.687853	9.69e-05	0.01621	0	0.035711	4.29e-06	0	0	16.2375	8.275	25.6192	888.382	32.2	-0.1	32.3	24.5667	7.16667	26.9167	5.03333	1301	211	39	51.0951	532	141	528	166
Huzhou	66	farmer	2014	4	0	249.243	0.260535	0.687853	9.69e-05	0.01621	0	0.035711	4.29e-06	0	0	16.2375	8.275	25.6192	888.382	32.2	-0.1	32.3	24.5667	7.16667	26.9167	5.03333	1301	211	39	51.0951	532	141	528	166
Huzhou	68	farmer	2014	5	1	249.243	0.260535	0.687853	9.69e-05	0.01621	0	0.035711	4.29e-06	0	0	16.2375	8.275	25.6192	888.382	32.2	-0.1	32.3	24.5667	7.16667	26.9167	5.03333	1301	211	39	51.0951	532	141	528	166
Huzhou	65	farmer	2014	5	1	249.243	0.260535	0.687853	9.69e-05	0.01621	0	0.035711	4.29e-06	0	0	16.2375	8.275	25.6192	888.382	32.2	-0.1	32.3	24.5667	7.16667	26.9167	5.03333	1301	211	39	51.0951	532	141	528	166
Huzhou	72	other	2014	5	1	249.243	0.260535	0.687853	9.69e-05	0.01621	0	0.035711	4.29e-06	0	0	16.2375	8.275	25.6192	888.382	32.2	-0.1	32.3	24.5667	7.16667	26.9167	5.03333	1301	211	39	51.0951	532	141	528	166
Huzhou	61	farmer	2014	5	1	249.243	0.260535	0.687853	9.69e-05	0.01621	0	0.035711	4.29e-06	0	0	16.2375	8.275	25.6192	888.382	32.2	-0.1	32.3	24.5667	7.16667	26.9167	5.03333	1301	211	39	51.0951	532	141	528	166
Huzhou	45	farmer	2014	5	1	249.243	0.260535	0.687853	9.69e-05	0.01621	0	0.035711	4.29e-06	0	0	16.2375	8.275	25.6192	888.382	32.2	-0.1	32.3	24.5667	7.16667	26.9167	5.03333	1301	211	39	51.0951	532	141	528	166
Huzhou	66	farmer	2014	5	1	249.243	0.260535	0.687853	9.69e-05	0.01621	0	0.035711	4.29e-06	0	0	16.2375	8.275	25.6192	888.382	32.2	-0.1	32.3	24.5667	7.16667	26.9167	5.03333	1301	211	39	51.0951	532	141	528	166
Huzhou	74	farmer	2014	5	1	249.243	0.260535	0.687853	9.69e-05	0.01621	0	0.035711	4.29e-06	0	0	16.2375	8.275	25.6192	888.382	32.2	-0.1	32.3	24.5667	7.16667	26.9167	5.03333	1301	211	39	51.0951	532	141	528	166
Huzhou	48	other	2014	5	1	249.243	0.260535	0.687853	9.69e-05	0.01621	0	0.035711	4.29e-06	0	0	16.2375	8.275	25.6192	888.382	32.2	-0.1	32.3	24.5667	7.16667	26.9167	5.03333	1301	211	39	51.0951	532	141	528	166
Huzhou	41	other	2014	5	1	249.243	0.260535	0.687853	9.69e-05	0.01621	0	0.035711	4.29e-06	0	0	16.2375	8.275	25.6192	888.382	32.2	-0.1	32.3	24.5667	7.16667	26.9167	5.03333	1301	211	39	51.0951	532	141	528	166
Jinhua	61	farmer	2014	5	1	486.041	0.314005	0.503094	2.44e-05	0.018446	0	0.166298	0	0	0	16.9458	8.35833	26.4504	834.997	32.7	1.1	31.6	20.7333	8.46667	26.9167	6.38333	1394	221	38	46.8178	548	151	481	175
Ningbo	65	farmer	2014	4	1	371.233	0.262737	0.466832	4.3e-05	0.049451	3.78e-05	0.078296	6.51e-07	0	0	16.9875	7.14167	24.6264	806.283	31.2	2.2	29	19.6833	9.43333	26.6833	7.01667	1270	176	42	42.3693	437	155	419	167
Taizhou	79	farmer	2014	4	0	486.041	0.223725	0.682338	0.000171	0.024702	5.39e-06	0.063069	2.03e-05	0	0	17.1833	6.93333	24.3275	796.827	31.2	2.7	28.5	26.6167	9.55	26.65	7.25	1422	211	41	47.3263	523	157	481	166
Taizhou	57	other	2014	5	1	486.041	0.223725	0.682338	0.000171	0.024702	5.39e-06	0.063069	2.03e-05	0	0	17.1833	6.93333	24.3275	796.827	31.2	2.7	28.5	26.6167	9.55	26.65	7.25	1422	211	41	47.3263	523	157	481	166
Taizhou	45	farmer	2014	5	1	174.589	0.12093	0.843998	0.000155	0.005503	0	0.033185	8.99e-05	0	0	17.1208	7.825	26.0833	808.443	32	2	30	20.4333	9.18333	26.75	7.01667	1400	216	39	47.9143	532	149	506	163
Taizhou	69	farmer	2014	4	0	486.041	0.223725	0.682338	0.000171	0.024702	5.39e-06	0.063069	2.03e-05	0	0	17.1833	6.93333	24.3275	796.827	31.2	2.7	28.5	26.6167	9.55	26.65	7.25	1422	211	41	47.3263	523	157	481	166
Taizhou	65	unemployee	2014	4	0	486.041	0.223725	0.682338	0.000171	0.024702	5.39e-06	0.063069	2.03e-05	0	0	17.1833	6.93333	24.3275	796.827	31.2	2.7	28.5	26.6167	9.55	26.65	7.25	1422	211	41	47.3263	523	157	481	166
Taizhou	62	farmer	2014	4	0	486.041	0.223725	0.682338	0.000171	0.024702	5.39e-06	0.063069	2.03e-05	0	0	17.1833	6.93333	24.3275	796.827	31.2	2.7	28.5	26.6167	9.55	26.65	7.25	1422	211	41	47.3263	523	157	481	166
Zhoushan	51	other	2014	4	1	671.302	0.269346	0.317805	0.000152	0.095123	0.000125	0.128969	0	0	0	16.4333	5.91667	21.8327	785.925	30.1	3	27.1	18.6	9.5	26.0167	6.86667	1140	152	41	38.4096	383	154	362	160
Ningbo	48	farmer	2014	3	1	371.233	0.262737	0.466832	4.3e-05	0.049451	3.78e-05	0.078296	6.51e-07	0	0	16.9875	7.14167	24.6264	806.283	31.2	2.2	29	19.6833	9.43333	26.6833	7.01667	1270	176	42	42.3693	437	155	419	167
Zhoushan	51	other	2014	4	1	671.302	0.269346	0.317805	0.000152	0.095123	0.000125	0.128969	0	0	0	16.4333	5.91667	21.8327	785.925	30.1	3	27.1	18.6	9.5	26.0167	6.86667	1140	152	41	38.4096	383	154	362	160
Zhoushan	69	farmer	2014	4	1	671.302	0.269346	0.317805	0.000152	0.095123	0.000125	0.128969	0	0	0	16.4333	5.91667	21.8327	785.925	30.1	3	27.1	18.6	9.5	26.0167	6.86667	1140	152	41	38.4096	383	154	362	160
Zhoushan	78	farmer	2013	10	1	668.283	0.27604	0.311874	0.00013	0.098344	0.000141	0.124992	0	0	0	16.4333	5.91667	21.8327	785.925	30.1	3	27.1	18.6	9.5	26.0167	6.86667	1140	152	41	38.4096	383	154	362	160
Ningbo	59	farmer	2013	10	1	347.431	0.207218	0.593451	3.08e-05	0.04176	1.71e-05	0.056298	2.93e-06	0	0	16.8458	7.525	25.4223	816.382	31.3	1.7	29.6	19.9	9	26.5167	6.63333	1306	192	39	45.5365	472	147	463	159
Ningbo	79	farmer	2013	8	1	347.431	0.207218	0.593451	3.08e-05	0.04176	1.71e-05	0.056298	2.93e-06	0	0	16.8458	7.525	25.4223	816.382	31.3	1.7	29.6	19.9	9	26.5167	6.63333	1306	192	39	45.5365	472	147	463	159
Zhoushan	66	farmer	2013	8	1	668.283	0.27604	0.311874	0.00013	0.098344	0.000141	0.124992	0	0	0	16.4333	5.91667	21.8327	785.925	30.1	3	27.1	18.6	9.5	26.0167	6.86667	1140	152	41	38.4096	383	154	362	160
Ningbo	61	farmer	2013	8	1	369.473	0.262584	0.468195	4.69e-05	0.050674	3.78e-05	0.075859	6.51e-07	0	0	16.9875	7.14167	24.6264	806.283	31.2	2.2	29	19.6833	9.43333	26.6833	7.01667	1270	176	42	42.3693	437	155	419	167
Ningbo	57	farmer	2013	7	1	347.431	0.207218	0.593451	3.08e-05	0.04176	1.71e-05	0.056298	2.93e-06	0	0	16.8458	7.525	25.4223	816.382	31.3	1.7	29.6	19.9	9	26.5167	6.63333	1306	192	39	45.5365	472	147	463	159
Zhoushan	62	farmer	2013	7	1	668.283	0.27604	0.311874	0.00013	0.098344	0.000141	0.124992	0	0	0	16.4333	5.91667	21.8327	785.925	30.1	3	27.1	18.6	9.5	26.0167	6.86667	1140	152	41	38.4096	383	154	362	160
Zhoushan	55	farmer	2013	7	1	668.283	0.27604	0.311874	0.00013	0.098344	0.000141	0.124992	0	0	0	16.4333	5.91667	21.8327	785.925	30.1	3	27.1	18.6	9.5	26.0167	6.86667	1140	152	41	38.4096	383	154	362	160
Zhoushan	82	unemployee	2013	7	1	773.967	0.257675	0.389484	0.000265	0.081825	0.00019	0.131327	0	0	0	NA	NA	NA	NA	NA	NA	NA	NA	NA	NA	NA	NA	NA	NA	NA	NA	NA	NA	NA
Zhoushan	73	unemployee	2013	7	1	789.793	0.292971	0.461116	6.33e-06	0.031427	0.000123	0.147584	0	0	0	16.6917	6.56667	23.4524	795.375	30.6	2.6	28	26.3167	9.43333	26.3167	6.91667	1251	169	45	39.3982	418	167	418	173
Ningbo	51	other	2013	7	1	369.473	0.262584	0.468195	4.69e-05	0.050674	3.78e-05	0.075859	6.51e-07	0	0	16.9875	7.14167	24.6264	806.283	31.2	2.2	29	19.6833	9.43333	26.6833	7.01667	1270	176	42	42.3693	437	155	419	167
Zhoushan	80	other	2013	7	1	668.283	0.27604	0.311874	0.00013	0.098344	0.000141	0.124992	0	0	0	16.4333	5.91667	21.8327	785.925	30.1	3	27.1	18.6	9.5	26.0167	6.86667	1140	152	41	38.4096	383	154	362	160
Zhoushan	75	unemployee	2013	7	1	668.283	0.27604	0.311874	0.00013	0.098344	0.000141	0.124992	0	0	0	16.4333	5.91667	21.8327	785.925	30.1	3	27.1	18.6	9.5	26.0167	6.86667	1140	152	41	38.4096	383	154	362	160
Zhoushan	69	unemployee	2013	7	1	668.283	0.27604	0.311874	0.00013	0.098344	0.000141	0.124992	0	0	0	16.4333	5.91667	21.8327	785.925	30.1	3	27.1	18.6	9.5	26.0167	6.86667	1140	152	41	38.4096	383	154	362	160
Ningbo	77	farmer	2013	7	1	369.473	0.262584	0.468195	4.69e-05	0.050674	3.78e-05	0.075859	6.51e-07	0	0	16.9875	7.14167	24.6264	806.283	31.2	2.2	29	19.6833	9.43333	26.6833	7.01667	1270	176	42	42.3693	437	155	419	167
Zhoushan	55	unemployee	2013	7	1	773.967	0.257675	0.389484	0.000265	0.081825	0.00019	0.131327	0	0	0	NA	NA	NA	NA	NA	NA	NA	NA	NA	NA	NA	NA	NA	NA	NA	NA	NA	NA	NA
Zhoushan	40	other	2013	7	1	668.283	0.27604	0.311874	0.00013	0.098344	0.000141	0.124992	0	0	0	16.4333	5.91667	21.8327	785.925	30.1	3	27.1	18.6	9.5	26.0167	6.86667	1140	152	41	38.4096	383	154	362	160
Zhoushan	77	unemployee	2013	7	1	668.283	0.27604	0.311874	0.00013	0.098344	0.000141	0.124992	0	0	0	16.4333	5.91667	21.8327	785.925	30.1	3	27.1	18.6	9.5	26.0167	6.86667	1140	152	41	38.4096	383	154	362	160
Zhoushan	72	other	2013	6	1	668.283	0.27604	0.311874	0.00013	0.098344	0.000141	0.124992	0	0	0	16.4333	5.91667	21.8327	785.925	30.1	3	27.1	18.6	9.5	26.0167	6.86667	1140	152	41	38.4096	383	154	362	160
Zhoushan	72	other	2013	6	1	668.283	0.27604	0.311874	0.00013	0.098344	0.000141	0.124992	0	0	0	16.4333	5.91667	21.8327	785.925	30.1	3	27.1	18.6	9.5	26.0167	6.86667	1140	152	41	38.4096	383	154	362	160
Zhoushan	55	unemployee	2013	6	1	668.283	0.27604	0.311874	0.00013	0.098344	0.000141	0.124992	0	0	0	16.4333	5.91667	21.8327	785.925	30.1	3	27.1	18.6	9.5	26.0167	6.86667	1140	152	41	38.4096	383	154	362	160
Zhoushan	56	farmer	2013	6	1	668.283	0.27604	0.311874	0.00013	0.098344	0.000141	0.124992	0	0	0	16.4333	5.91667	21.8327	785.925	30.1	3	27.1	18.6	9.5	26.0167	6.86667	1140	152	41	38.4096	383	154	362	160
Zhoushan	57	farmer	2013	6	1	668.283	0.27604	0.311874	0.00013	0.098344	0.000141	0.124992	0	0	0	16.4333	5.91667	21.8327	785.925	30.1	3	27.1	18.6	9.5	26.0167	6.86667	1140	152	41	38.4096	383	154	362	160
Jinhua	62	farmer	2013	5	0	482.304	0.172361	0.736181	2.06e-05	0.006725	0	0.055952	1.86e-05	0	0	17.275	8.75	27.6025	825.366	33.1	1.4	31.7	21.1167	8.81667	27.1167	6.81667	1430	235	37	48.5587	578	154	492	180
Huzhou	53	farmer	2013	6	1	248.12	0.257866	0.691331	9.88e-05	0.016263	0	0.034848	4.29e-06	0	0	16.2375	8.275	25.6192	888.382	32.2	-0.1	32.3	24.5667	7.16667	26.9167	5.03333	1301	211	39	51.0951	532	141	528	166
Zhoushan	71	farmer	2013	6	1	773.967	0.257675	0.389484	0.000265	0.081825	0.00019	0.131327	0	0	0	NA	NA	NA	NA	NA	NA	NA	NA	NA	NA	NA	NA	NA	NA	NA	NA	NA	NA	NA
Ningbo	31	farmer	2013	5	1	347.431	0.207218	0.593451	3.08e-05	0.04176	1.71e-05	0.056298	2.93e-06	0	0	16.8458	7.525	25.4223	816.382	31.3	1.7	29.6	19.9	9	26.5167	6.63333	1306	192	39	45.5365	472	147	463	159
Ningbo	47	farmer	2013	5	1	347.431	0.207218	0.593451	3.08e-05	0.04176	1.71e-05	0.056298	2.93e-06	0	0	16.8458	7.525	25.4223	816.382	31.3	1.7	29.6	19.9	9	26.5167	6.63333	1306	192	39	45.5365	472	147	463	159
Zhoushan	66	other	2013	4	0	668.283	0.27604	0.311874	0.00013	0.098344	0.000141	0.124992	0	0	0	16.4333	5.91667	21.8327	785.925	30.1	3	27.1	18.6	9.5	26.0167	6.86667	1140	152	41	38.4096	383	154	362	160
Zhoushan	80	unemployee	2013	3	0	668.283	0.27604	0.311874	0.00013	0.098344	0.000141	0.124992	0	0	0	16.4333	5.91667	21.8327	785.925	30.1	3	27.1	18.6	9.5	26.0167	6.86667	1140	152	41	38.4096	383	154	362	160
Zhoushan	58	unemployee	2013	3	0	668.283	0.27604	0.311874	0.00013	0.098344	0.000141	0.124992	0	0	0	16.4333	5.91667	21.8327	785.925	30.1	3	27.1	18.6	9.5	26.0167	6.86667	1140	152	41	38.4096	383	154	362	160
Taizhou	72	farmer	2012	9	0	323.085	0.207581	0.594563	0.00011	0.060975	2.94e-05	0.061664	2.35e-05	0	0	16.8792	7.125	24.569	804.808	31.1	2.1	29	19.8	9.21667	26.4667	6.85	1318	194	39	46.1216	480	147	434	158
Ningbo	70	farmer	2012	8	1	370.437	0.264506	0.46741	5.47e-05	0.053592	6.51e-06	0.071828	6.51e-07	0	0	16.9875	7.14167	24.6264	806.283	31.2	2.2	29	19.6833	9.43333	26.6833	7.01667	1270	176	42	42.3693	437	155	419	167
Ningbo	66	farmer	2012	8	1	370.437	0.264506	0.46741	5.47e-05	0.053592	6.51e-06	0.071828	6.51e-07	0	0	16.9875	7.14167	24.6264	806.283	31.2	2.2	29	19.6833	9.43333	26.6833	7.01667	1270	176	42	42.3693	437	155	419	167
Zhoushan	77	farmer	2012	7	0	664.892	0.304978	0.281456	0.000125	0.105054	0.000127	0.11978	0	0	0	16.4333	5.91667	21.8327	785.925	30.1	3	27.1	18.6	9.5	26.0167	6.86667	1140	152	41	38.4096	383	154	362	160
Zhoushan	82	farmer	2012	7	1	664.892	0.304978	0.281456	0.000125	0.105054	0.000127	0.11978	0	0	0	16.4333	5.91667	21.8327	785.925	30.1	3	27.1	18.6	9.5	26.0167	6.86667	1140	152	41	38.4096	383	154	362	160
Zhoushan	54	other	2012	7	1	664.892	0.304978	0.281456	0.000125	0.105054	0.000127	0.11978	0	0	0	16.4333	5.91667	21.8327	785.925	30.1	3	27.1	18.6	9.5	26.0167	6.86667	1140	152	41	38.4096	383	154	362	160
Zhoushan	77	farmer	2012	6	1	664.892	0.304978	0.281456	0.000125	0.105054	0.000127	0.11978	0	0	0	16.4333	5.91667	21.8327	785.925	30.1	3	27.1	18.6	9.5	26.0167	6.86667	1140	152	41	38.4096	383	154	362	160
Zhoushan	53	farmer	2012	6	1	664.892	0.304978	0.281456	0.000125	0.105054	0.000127	0.11978	0	0	0	16.4333	5.91667	21.8327	785.925	30.1	3	27.1	18.6	9.5	26.0167	6.86667	1140	152	41	38.4096	383	154	362	160
Zhoushan	47	other	2012	6	1	664.892	0.304978	0.281456	0.000125	0.105054	0.000127	0.11978	0	0	0	16.4333	5.91667	21.8327	785.925	30.1	3	27.1	18.6	9.5	26.0167	6.86667	1140	152	41	38.4096	383	154	362	160
Zhoushan	59	farmer	2012	6	1	664.892	0.304978	0.281456	0.000125	0.105054	0.000127	0.11978	0	0	0	16.4333	5.91667	21.8327	785.925	30.1	3	27.1	18.6	9.5	26.0167	6.86667	1140	152	41	38.4096	383	154	362	160
Taizhou	54	farmer	2012	7	1	481.285	0.219771	0.689338	0.000165	0.025469	2.9e-06	0.059264	2.16e-05	0	0	17.1833	6.93333	24.3275	796.827	31.2	2.7	28.5	26.6167	9.55	26.65	7.25	1422	211	41	47.3263	523	157	481	166
Zhoushan	84	unemployee	2012	6	0	664.892	0.304978	0.281456	0.000125	0.105054	0.000127	0.11978	0	0	0	16.4333	5.91667	21.8327	785.925	30.1	3	27.1	18.6	9.5	26.0167	6.86667	1140	152	41	38.4096	383	154	362	160
Zhoushan	83	unemployee	2012	5	1	664.892	0.304978	0.281456	0.000125	0.105054	0.000127	0.11978	0	0	0	16.4333	5.91667	21.8327	785.925	30.1	3	27.1	18.6	9.5	26.0167	6.86667	1140	152	41	38.4096	383	154	362	160
Zhoushan	70	unemployee	2012	5	1	664.892	0.304978	0.281456	0.000125	0.105054	0.000127	0.11978	0	0	0	16.4333	5.91667	21.8327	785.925	30.1	3	27.1	18.6	9.5	26.0167	6.86667	1140	152	41	38.4096	383	154	362	160
Zhoushan	78	farmer	2012	5	1	664.892	0.304978	0.281456	0.000125	0.105054	0.000127	0.11978	0	0	0	16.4333	5.91667	21.8327	785.925	30.1	3	27.1	18.6	9.5	26.0167	6.86667	1140	152	41	38.4096	383	154	362	160
Zhoushan	50	unemployee	2012	5	1	664.892	0.304978	0.281456	0.000125	0.105054	0.000127	0.11978	0	0	0	16.4333	5.91667	21.8327	785.925	30.1	3	27.1	18.6	9.5	26.0167	6.86667	1140	152	41	38.4096	383	154	362	160
Zhoushan	61	unemployee	2012	6	1	664.892	0.304978	0.281456	0.000125	0.105054	0.000127	0.11978	0	0	0	16.4333	5.91667	21.8327	785.925	30.1	3	27.1	18.6	9.5	26.0167	6.86667	1140	152	41	38.4096	383	154	362	160
Zhoushan	66	unemployee	2012	5	1	664.892	0.304978	0.281456	0.000125	0.105054	0.000127	0.11978	0	0	0	16.4333	5.91667	21.8327	785.925	30.1	3	27.1	18.6	9.5	26.0167	6.86667	1140	152	41	38.4096	383	154	362	160
Taizhou	62	farmer	2012	5	1	271.897	0.188636	0.761038	0.000181	0.009747	0	0.03729	2.08e-05	0	0	17.1	7.8	25.7426	823.267	32.1	1.8	30.3	20.4	9	26.9167	6.78333	1378	208	44	45.6328	506	158	501	173
Ningbo	76	farmer	2012	5	1	370.437	0.264506	0.46741	5.47e-05	0.053592	6.51e-06	0.071828	6.51e-07	0	0	16.9875	7.14167	24.6264	806.283	31.2	2.2	29	19.6833	9.43333	26.6833	7.01667	1270	176	42	42.3693	437	155	419	167
Ningbo	73	farmer	2012	5	0	370.437	0.264506	0.46741	5.47e-05	0.053592	6.51e-06	0.071828	6.51e-07	0	0	16.9875	7.14167	24.6264	806.283	31.2	2.2	29	19.6833	9.43333	26.6833	7.01667	1270	176	42	42.3693	437	155	419	167
Zhoushan	63	other	2012	5	1	664.892	0.304978	0.281456	0.000125	0.105054	0.000127	0.11978	0	0	0	16.4333	5.91667	21.8327	785.925	30.1	3	27.1	18.6	9.5	26.0167	6.86667	1140	152	41	38.4096	383	154	362	160
Zhoushan	69	farmer	2012	5	1	664.892	0.304978	0.281456	0.000125	0.105054	0.000127	0.11978	0	0	0	16.4333	5.91667	21.8327	785.925	30.1	3	27.1	18.6	9.5	26.0167	6.86667	1140	152	41	38.4096	383	154	362	160
Zhoushan	54	unemployee	2012	5	1	664.892	0.304978	0.281456	0.000125	0.105054	0.000127	0.11978	0	0	0	16.4333	5.91667	21.8327	785.925	30.1	3	27.1	18.6	9.5	26.0167	6.86667	1140	152	41	38.4096	383	154	362	160
Zhoushan	81	unemployee	2012	5	1	664.892	0.304978	0.281456	0.000125	0.105054	0.000127	0.11978	0	0	0	16.4333	5.91667	21.8327	785.925	30.1	3	27.1	18.6	9.5	26.0167	6.86667	1140	152	41	38.4096	383	154	362	160
Shaoxing	69	farmer	2011	7	1	378.878	0.162251	0.805507	0.000229	0.008102	0	0.028483	1.78e-05	0	0	16.6583	7.83333	25.0266	857.801	32.2	0.9	31.3	24.5	8.18333	26.9667	5.9	1210	182	42	44.615	449	144	433	166
Zhoushan	65	unemployee	2011	7	1	688.815	0.304842	0.283292	0.000144	0.108003	8.58e-05	0.115153	0	0	0	16.4333	5.91667	21.8327	785.925	30.1	3	27.1	18.6	9.5	26.0167	6.86667	1140	152	41	38.4096	383	154	362	160
Zhoushan	45	unemployee	2011	7	1	688.815	0.304842	0.283292	0.000144	0.108003	8.58e-05	0.115153	0	0	0	16.4333	5.91667	21.8327	785.925	30.1	3	27.1	18.6	9.5	26.0167	6.86667	1140	152	41	38.4096	383	154	362	160
Zhoushan	72	unemployee	2011	7	1	688.815	0.304842	0.283292	0.000144	0.108003	8.58e-05	0.115153	0	0	0	16.4333	5.91667	21.8327	785.925	30.1	3	27.1	18.6	9.5	26.0167	6.86667	1140	152	41	38.4096	383	154	362	160
Jinhua	82	farmer	2011	7	1	888.672	0.311237	0.52041	8.8e-05	0.019772	0	0.15036	0	0	0	16.9458	8.35833	26.4504	834.997	32.7	1.1	31.6	20.7333	8.46667	26.9167	6.38333	1394	221	38	46.8178	548	151	481	175
Zhoushan	75	unemployee	2011	7	1	688.815	0.304842	0.283292	0.000144	0.108003	8.58e-05	0.115153	0	0	0	16.4333	5.91667	21.8327	785.925	30.1	3	27.1	18.6	9.5	26.0167	6.86667	1140	152	41	38.4096	383	154	362	160
Zhoushan	70	other	2011	6	1	688.815	0.304842	0.283292	0.000144	0.108003	8.58e-05	0.115153	0	0	0	16.4333	5.91667	21.8327	785.925	30.1	3	27.1	18.6	9.5	26.0167	6.86667	1140	152	41	38.4096	383	154	362	160
Taizhou	59	farmer	2011	6	1	199.089	0.114042	0.853572	0.000138	0.005402	0	0.030611	9.67e-05	0	0	17.1208	7.825	26.0833	808.443	32	2	30	20.4333	9.18333	26.75	7.01667	1400	216	39	47.9143	532	149	506	163
Zhoushan	72	unemployee	2011	6	1	688.815	0.304842	0.283292	0.000144	0.108003	8.58e-05	0.115153	0	0	0	16.4333	5.91667	21.8327	785.925	30.1	3	27.1	18.6	9.5	26.0167	6.86667	1140	152	41	38.4096	383	154	362	160
