# Supplementary material for: Epidemiological characteristics and risk distribution prediction of severe fever with thrombocytopenia syndrome in Zhejiang Province, China
Source: PLoS Negl Trop Dis. 2025 Apr 25;19(4):e0013066. doi: 10.1371/journal.pntd.0013066 (PMC12054904; doi:10.1371/journal.pntd.0013066)
Supplement: S2 Data — (XLSX) [file pntd.0013066.s006.xlsx]

## Sheet: Sheet1
S2 Data. Case-control data including ecoclimatic, land cover, and social factors used for BRT analysis.
status	population	Cropland	Forest	Grassland	Water	Barren	Impervious	Shrub	Wetland	Sonw_Ice	bio1	bio2	bio3	bio4	bio5	bio6	bio7	bio8	bio9	bio10	bio11	bio12	bio13	bio14	bio15	bio16	bio17	bio18	bio19
0	239.865	0.25053	0.702743	0.000125504	0.0160664	0	0.0309407	4.772e-06	0	0	16.2375	8.275	25.6192	888.382	32.2	-0.1	32.3	24.5667	7.16667	26.9167	5.03333	1301	211	39	51.0951	532	141	528	166
0	497.487	0.419451	0.349747	0.000117058	0.13656	0	0.095731	0	0	0	16.25	7.96667	25.0524	877.421	32	0.2	31.8	24.4	7.38333	26.7833	5.21667	1302	204	40	49.883	516	140	516	170
0	716.011	0.747938	0.00830385	1.92308e-05	0.143126	2.5641e-06	0.102294	0	0	0	16.2125	7.425	23.6465	884.819	31.6	0.2	31.4	26.8333	12.2167	26.8333	5.1	1051	153	33	53.6566	457	108	457	150
0	792.123	0.678773	0.00831275	0.000140788	0.165913	4.17149e-05	0.147029	0	0	0	16.2667	7.65	24.3631	873.895	31.6	0.2	31.4	26.7833	12.3333	26.7833	5.3	1213	182	46	45.3573	461	144	461	189
0	707.538	0.756705	0.0195108	9.84615e-05	0.721866	4.61538e-06	0.111763	0	0	0	16.375	7.06667	23.0937	867.139	31.4	0.8	30.6	26.7667	12.7167	26.7667	5.53333	1153	180	45	47.2831	443	139	443	166
0	889.363	0.76023	0.00090355	0.00018284	0.0893858	3.5503e-06	0.146593	0	0	0	16.275	7.36667	23.687	878.145	31.5	0.4	31.1	26.8333	12.4667	26.8333	5.28333	1111	177	36	50.2866	458	134	458	166
0	1248.72	0.836531	0.000684738	0.000104556	0.0195191	0	0.135765	0	0	0	16.2708	7.825	24.7627	874.353	31.8	0.2	31.6	24.3333	12.2833	26.7833	5.28333	1217	182	42	45.9135	454	143	450	174
0	462.322	0.221831	0.696101	7.52147e-05	0.0103523	0	0.0765989	0	0	0	17.1792	8.625	27.0376	841.731	33.1	1.2	31.9	24.9833	8.65	27.2333	6.56667	1405	221	41	46.1059	542	156	500	180
0	361.011	0.454849	0.418919	0.000170973	0.0319404	0	0.103809	0	0	0	17.5292	8.95833	27.8209	838.932	33.6	1.4	32.2	21.4167	8.95	27.5333	6.93333	1443	240	37	48.7824	581	154	503	183
0	479.449	0.401451	0.478	0.000113186	0.0513556	0	0.0637463	1.37195e-06	0	0	17.475	8.78333	27.6205	830.579	33.2	1.4	31.8	25.2333	8.93333	27.3667	6.95	1483	252	36	49.8005	606	159	511	191
0	162.915	0.0590136	0.918599	0.000133305	0.000893222	0	0.0128342	1.12971e-05	0	0	14.35	7.85	25.7377	815.846	29.4	-1.1	30.5	21.9	6.15	24.1333	4.05	1500	228	40	47.2739	562	157	550	175
0	259.264	0.086544	0.890952	0.000313253	0.00386265	0	0.0213211	9.63855e-06	0	0	16.8542	8.525	27.589	802.172	32.2	1.3	30.9	20.4833	8.68333	26.4167	6.71667	1471	239	37	49.3063	591	154	525	175
0	87.766	0.0132885	0.971842	0.000400359	0.00525269	0	0.00392047	6.51103e-05	0	0	17.6083	8.53333	28.5396	763.16	32.5	2.6	29.9	21.1167	9.8	26.7	7.93333	1569	266	33	52.5532	642	148	559	178
0	249.607	0.0784546	0.8786	0.000146804	0.00893469	0	0.0350329	2.63648e-05	0	0	18.1458	8.79167	28.1784	804.268	33.8	2.6	31.2	21.8667	9.9	27.7167	7.96667	1461	244	40	49.9544	601	159	521	182
0	89.2794	0.0325108	0.955647	0.000400952	0.00313523	0	0.0046693	9.66185e-05	0	0	17.9667	9.15	29.8046	767.71	33.2	2.5	30.7	21.65	9.93333	27.0667	8.15	1614	295	35	56.2116	705	155	565	194
0	333.98	0.283611	0.394882	0.000296488	0.0304781	5.86957e-05	0.255517	0	0	0	17.1208	7.425	25.1695	820.156	31.8	2.3	29.5	26.85	9.43333	26.9667	6.96667	1266	175	46	41.6998	444	162	434	172
0	1004.48	0.412409	0.107013	9.85305e-05	0.188767	7.93534e-06	0.22993	0	0	0	16.7167	7.76667	24.8136	859.533	32.3	1	31.3	27.0333	8.28333	27.0333	5.95	1228	183	50	43.0031	451	162	451	179
0	400.208	0.228254	0.687609	5.96215e-05	0.0160623	8.51735e-06	0.054039	0	0	0	16.825	7.65	25.3311	829.423	31.7	1.5	30.2	24.2	8.76667	26.7167	6.45	1264	187	40	44.9238	455	144	453	160
0	1113.57	0.313784	0.510854	0.00014521	0.0185597	1.05882e-05	0.153256	0	0	0	17.2292	7.725	25.2451	838.612	32.5	1.9	30.6	27.25	9.16667	27.25	6.76667	1289	183	51	40.4801	456	173	456	188
0	1709.74	0.510975	0.184872	0.000354808	0.044325	0	0.262869	0	0	0	17.2375	7.675	25.0817	838.825	32.5	1.9	30.6	27.25	9.18333	27.25	6.76667	1275	182	48	41.049	452	168	452	181
0	297.494	0.207685	0.597329	3.95551e-05	0.0419621	0	0.0517585	2.93001e-06	0	0	16.8458	7.525	25.4223	816.382	31.3	1.7	29.6	19.9	9	26.5167	6.63333	1306	192	39	45.5365	472	147	463	159
0	264.218	0.210043	0.744115	6.56335e-05	0.0118345	1.64084e-06	0.0346594	1.06655e-05	0	0	17.5708	8.19167	26.2553	837.036	33.1	1.9	31.2	21.4833	8.95	27.5167	6.95	1651	292	43	56.2825	744	172	547	222
0	257.139	0.2148	0.746439	9.89599e-05	0.00876062	0	0.0293073	3.47697e-05	0	0	17.7542	8.45833	26.9374	828.615	33.3	1.9	31.4	21.6667	9.21667	27.6	7.23333	1650	295	41	56.3846	742	172	548	221
0	131.097	0.071745	0.91751	5.24429e-05	0.00221753	0	0.00907423	2.01703e-06	0	0	16.7542	7.95833	25.7551	843.643	32	1.1	30.9	20.7833	8.05	26.7833	6.06667	1657	290	42	56.2952	748	169	547	218
0	810.511	0.336864	0.533701	0.000142339	0.0216326	2.9654e-06	0.102994	6.67216e-05	0	0	17.8958	8.45833	26.8519	838.731	33.6	2.1	31.5	21.8333	9.3	27.8833	7.28333	1593	280	40	53.6655	688	167	540	211
0	316.315	0.405094	0.503806	8.8189e-05	0.0289496	0	0.0622622	1.5748e-06	0	0	17.7375	8.625	27.1226	840.255	33.6	1.8	31.8	25.6	9.08333	27.7667	7.11667	1555	267	41	50.1235	642	173	537	210
0	620.441	0.238039	0.547812	0.000145216	0.0657886	8.44278e-07	0.15164	0	0	0	16.4167	8.05	25.3943	862.845	32.2	0.5	31.7	20.2667	7.73333	26.7667	5.53333	1316	187	42	43.0373	473	151	446	177
0	325.09	0.191587	0.712989	9.92915e-05	0.0339486	0	0.0617657	2.82389e-05	0	0	17.3333	6.75	24.1935	784.664	31	3.1	27.9	26.5667	9.98333	26.7167	7.56667	1472	216	42	48.0303	545	164	509	167
0	2462.55	0.572063	0.155517	0.000282857	0.123814	3.53571e-05	0.265191	0	0	0	17.2583	6.2	22.7941	778.638	30.6	3.4	27.2	26.3667	10.1167	26.6167	7.63333	1449	211	41	47.6401	529	162	498	164
0	486.701	0.219972	0.690746	0.000184063	0.0257849	4.56011e-06	0.0573173	2.19714e-05	0	0	17.1833	6.93333	24.3275	796.827	31.2	2.7	28.5	26.6167	9.55	26.65	7.25	1422	211	41	47.3263	523	157	481	166
0	2030.37	0.60908	0.117683	0.000285766	0.0373073	1.31387e-05	0.25265	0	0	0	17.6	7	25.0896	778.88	31.2	3.3	27.9	26.7667	10.3333	26.95	7.93333	1516	219	47	47.0506	560	179	527	179
0	925.085	0.225843	0.687718	3.84401e-05	0.00979889	0	0.0410139	1.08635e-05	0	0	18.3417	7.68333	27.9394	733.785	32	4.5	27.5	20.9333	11.5167	27.1	9.26667	1516	218	37	52.2584	555	151	530	163
0	711.783	0.228159	0.351292	0.000298089	0.0940471	0.00013758	0.084428	0	0	0	16.9208	4.50833	18.7068	729.634	29	4.9	24.1	25.2833	8.01667	25.7833	8.01667	1570	210	58	41.0078	546	205	528	205
0	866.791	0.222513	0.558732	8.34651e-05	0.0294503	5.56434e-05	0.0922814	0.000223221	0	0	17.3042	6.25833	23.6164	752.851	30.3	3.8	26.5	26.1333	8.01667	26.3667	8.01667	1501	214	47	45.8026	536	177	504	177
0	1319.17	0.340101	0.144928	0.00427895	0.0828947	0.000260526	0.350396	5.52632e-05	0	0	17.6708	6.775	25.3745	744.02	30.8	4.1	26.7	26.35	8.48333	26.6333	8.48333	1524	217	48	45.5848	549	185	515	185
0	4551.13	0.171565	0.492146	3.99317e-05	0.110384	0	0.221406	0	0	0	18.0375	7.24167	26.6238	745.801	31.5	4.3	27.2	20.5833	11.1833	26.9667	8.81667	1467	212	42	47.4528	537	166	487	170
0	1037.82	0.206168	0.629612	0.00101588	0.0130519	1.93133e-06	0.149578	3.47639e-05	0	0	16.3208	7.50833	27.706	719.117	29.7	2.6	27.1	18.9833	9.55	24.8833	7.4	1617	237	39	52.2885	602	158	586	173
0	755.613	0.306369	0.455987	2.21441e-05	0.0379756	4.11248e-05	0.132835	0	0	0	16.6917	6.56667	23.4524	795.375	30.6	2.6	28	26.3167	9.43333	26.3167	6.91667	1251	169	45	39.3982	418	167	418	173
0	1562.06	0.251513	0.04775	0	0.159887	0	0.530975	0	0	0	16.675	8.2	25.625	873.047	32.6	0.6	32	24.7333	7.9	27.1	5.66667	1355	189	47	41.9869	480	163	471	190
0	92.2334	0.041118	0.85091	7.29784e-05	0.093053	0	0.00772399	4.20485e-05	0	0	16.5708	6.94167	23.7728	817.714	31.3	2.1	29.2	20.1667	8.68333	26.35	6.4	1511	252	39	50.3971	629	156	519	193
0	356.022	0.224831	0.981101	0.000146527	0.036308	1.10709e-05	0.0798434	1.30246e-06	0	0	16.7792	8.025	25.4762	860.556	32.5	1	31.5	24.75	8.11667	27.0833	5.95	1350	200	42	43.9992	501	153	469	179
0	17644.8	0.215687	0.105678	0	0.0313957	0	1.07928	0	0	0	16.8667	8.26667	25.5934	877.01	33	0.7	32.3	25.0167	8.01667	27.4	5.83333	1311	190	42	44.5917	480	150	472	179
0	216.815	0.115593	0.829955	3.57868e-05	0.0187523	1.14213e-06	0.0195613	1.14213e-06	0	0	16.7958	7.925	25.4823	846.65	32.3	1.2	31.1	20.7667	8.16667	26.8833	6.08333	1480	246	39	49.4114	605	156	513	190
0	173.995	0.0649196	0.905303	0.000299904	0.00536024	0	0.0196312	0.000145487	0	0	16.2583	8.11667	25.5241	867.415	32	0.2	31.8	24.3333	7.43333	26.65	5.31667	1377	212	41	46.4002	536	152	514	180
0	1350.18	0.559889	0.0368777	0.000258511	0.0638298	3.19149e-06	0.341783	0	0	0	16.6792	8.175	25.4673	878.693	32.6	0.5	32.1	27.2333	12.5833	27.2333	5.63333	1297	190	47	44.9571	486	156	486	189
0	246.967	0.255687	0.69645	0.00010403	0.016012	0	0.0321533	4.2948e-06	0	0	16.2375	8.275	25.6192	888.382	32.2	-0.1	32.3	24.5667	7.16667	26.9167	5.03333	1301	211	39	51.0951	532	141	528	166
0	527.167	0.427553	0.338202	8.0597e-05	0.13475	0	0.101021	0	0	0	16.25	7.96667	25.0524	877.421	32	0.2	31.8	24.4	7.38333	26.7833	5.21667	1302	204	40	49.883	516	140	516	170
0	702.104	0.740329	0.00775385	5.12821e-06	0.146038	2.5641e-06	0.107554	0	0	0	16.2125	7.425	23.6465	884.819	31.6	0.2	31.4	26.8333	12.2167	26.8333	5.1	1051	153	33	53.6566	457	108	457	150
0	911.059	0.501932	0.278994	0.000222132	0.0858608	3.23291e-05	0.131717	0	0	0	16.1583	7.51667	23.7869	886.615	31.7	0.1	31.6	26.8333	12.05	26.8333	5.01667	1220	197	41	54.2193	520	128	520	166
0	454.262	0.576146	0.328524	0.00027673	0.0255836	4.90566e-05	0.0712025	2.51572e-06	0	0	16.1375	7.84167	24.4289	897.659	32	-0.1	32.1	26.9333	11.9	26.9333	4.85	1153	195	33	57.4503	509	118	509	141
0	916.947	0.670654	0.00811981	9.073e-05	0.165878	3.96292e-05	0.155427	0	0	0	16.2667	7.65	24.3631	873.895	31.6	0.2	31.4	26.7833	12.3333	26.7833	5.3	1213	182	46	45.3573	461	144	461	189
0	741.595	0.753362	0.0195815	0.000107692	0.720326	4.61538e-06	0.116566	0	0	0	16.375	7.06667	23.0937	867.139	31.4	0.8	30.6	26.7667	12.7167	26.7667	5.53333	1153	180	45	47.2831	443	139	443	166
0	1123.6	0.755528	0.000647929	0.00011716	0.0875574	3.5503e-06	0.153446	0	0	0	16.275	7.36667	23.687	878.145	31.5	0.4	31.1	26.8333	12.4667	26.8333	5.28333	1111	177	36	50.2866	458	134	458	166
0	1605.31	0.828	0.000426424	7.38041e-05	0.0193674	0	0.144736	0	0	0	16.2708	7.825	24.7627	874.353	31.8	0.2	31.6	24.3333	12.2833	26.7833	5.28333	1217	182	42	45.9135	454	143	450	174
0	1177.48	0.845422	0.00434892	0.000193321	0.0686664	3.2491e-06	0.124692	0	0	0	16.2833	7.21667	23.3549	874.015	31.4	0.5	30.9	26.8167	12.55	26.8167	5.38333	1143	180	40	47.2971	450	144	450	176
0	1146.57	0.834652	0.00026121	4.45667e-05	0.0186623	0	0.148108	0	0	0	16.3292	7.74167	24.4217	882.894	31.9	0.2	31.7	26.9333	12.3333	26.9333	5.23333	1180	177	43	46.9692	459	133	459	181
0	967.595	0.812684	0.000831022	0.000124818	0.0739856	0	0.113545	0	0	0	16.3583	7.41667	23.62	881.414	31.8	0.4	31.4	26.9667	12.45	26.9667	5.3	1105	172	37	48.4261	437	124	437	170
0	467.653	0.222814	0.69239	5.76989e-05	0.010205	0	0.0794916	5.15169e-07	0	0	17.1792	8.625	27.0376	841.731	33.1	1.2	31.9	24.9833	8.65	27.2333	6.56667	1405	221	41	46.1059	542	156	500	180
0	658.828	0.469933	0.400451	9.84802e-05	0.0312155	0	0.10799	0	0	0	17.5292	8.95833	27.8209	838.932	33.6	1.4	32.2	21.4167	8.95	27.5333	6.93333	1443	240	37	48.7824	581	154	503	183
0	433.342	0.411346	0.468058	8.98628e-05	0.0490088	0	0.0661637	1.37195e-06	0	0	17.475	8.78333	27.6205	830.579	33.2	1.4	31.8	25.2333	8.93333	27.3667	6.95	1483	252	36	49.8005	606	159	511	191
0	142.414	0.0583833	0.918627	0.000143096	0.000893975	0	0.0134262	1.12971e-05	0	0	14.35	7.85	25.7377	815.846	29.4	-1.1	30.5	21.9	6.15	24.1333	4.05	1500	228	40	47.2739	562	157	550	175
0	480.037	0.168812	0.742778	1.96078e-05	0.00663529	0	0.0529931	1.96078e-05	0	0	17.275	8.75	27.6025	825.366	33.1	1.4	31.7	21.1167	8.81667	27.1167	6.81667	1430	235	37	48.5587	578	154	492	180
0	230.147	0.138609	0.824961	0.000162436	0.00673163	0	0.0380319	1.72194e-06	0	0	16.975	8.46667	26.9639	826.761	32.6	1.2	31.4	20.8	8.51667	26.85	6.51667	1435	235	37	48.3413	576	153	495	180
0	483.1	0.292549	0.601221	0.000163695	0.0216362	0	0.0835175	2.58807e-06	0	0	14.2667	7.73333	25.2723	823.168	29.3	-1.3	30.6	21.9667	5.86667	24.1	3.83333	1565	248	40	48.0181	613	159	565	187
0	1113.35	0.31447	0.514246	5.78281e-05	0.0191305	0	0.153964	0	0	0	16.9458	8.35833	26.4504	834.997	32.7	1.1	31.6	20.7333	8.46667	26.9167	6.38333	1394	221	38	46.8178	548	151	481	175
0	690.533	0.26057	0.618245	8.42407e-05	0.0146003	0	0.10132	1.7192e-06	0	0	17.2875	8.75833	27.1998	844.856	33.4	1.2	32.2	25.15	8.7	27.3833	6.63333	1435	229	41	46.6162	562	159	511	185
0	242.206	0.0888217	0.887917	0.000306024	0.00381747	0	0.0221319	7.83133e-06	0	0	16.8542	8.525	27.589	802.172	32.2	1.3	30.9	20.4833	8.68333	26.4167	6.71667	1471	239	37	49.3063	591	154	525	175
0	54.3166	0.01417	0.970754	0.000381888	0.00529887	0	0.00410564	5.86455e-05	0	0	17.6083	8.53333	28.5396	763.16	32.5	2.6	29.9	21.1167	9.8	26.7	7.93333	1569	266	33	52.5532	642	148	559	178
0	301.419	0.0827305	0.872554	0.000137816	0.00879387	0	0.0369539	2.57656e-05	0	0	18.1458	8.79167	28.1784	804.268	33.8	2.6	31.2	21.8667	9.9	27.7167	7.96667	1461	244	40	49.9544	601	159	521	182
0	78.4931	0.0347197	0.953186	0.000366087	0.00312666	0	0.00496448	9.6914e-05	0	0	17.9667	9.15	29.8046	767.71	33.2	2.5	30.7	21.65	9.93333	27.0667	8.15	1614	295	35	56.2116	705	155	565	194
0	136.355	0.0413554	0.929827	5.57971e-05	0.0115786	2.17391e-06	0.0135493	1.66667e-05	0	0	17.8542	7.95833	27.3482	769.299	32.4	3.3	29.1	20.9833	10.35	27	8.21667	1458	226	37	49.6229	568	151	521	165
0	74.607	0.0300272	0.962505	0.00100954	0.000446681	0	0.00426575	6.54373e-05	0	0	17.4208	8.725	29.9828	732.795	31.8	2.7	29.1	20.8333	9.85	26.0667	8.08333	1684	308	36	59.0069	758	148	601	192
0	134.199	0.0758749	0.907066	0.000408565	0.00464968	0	0.0137499	2.95503e-05	0	0	17.8792	9.09167	28.9544	796.031	33.5	2.1	31.4	25.3333	9.61667	27.35	7.76667	1554	274	31	51.4521	654	160	556	189
0	75.2028	0.0338597	0.952117	0.000242103	0.00552371	0	0.00534612	4.8208e-05	0	0	17.1875	8.825	28.2853	802.85	32.7	1.5	31.2	24.7	8.86667	26.7333	6.98333	1575	277	33	52.1855	661	160	548	195
0	116.502	0.0278383	0.943693	0.00026411	0.0186635	0	0.00933957	3.58896e-05	0	0	17.8333	8.88333	29.0305	775.345	33.1	2.5	30.6	21.4333	9.85	27.05	8	1547	265	33	51.5934	631	153	544	182
0	1019.77	0.283551	0.388848	0.000252843	0.0293508	6.32107e-05	0.262777	0	0	0	17.1208	7.425	25.1695	820.156	31.8	2.3	29.5	26.85	9.43333	26.9667	6.96667	1266	175	46	41.6998	444	162	434	172
0	1138.24	0.406234	0.106597	7.73696e-05	0.189573	1.52094e-05	0.235728	0	0	0	16.7167	7.76667	24.8136	859.533	32.3	1	31.3	27.0333	8.28333	27.0333	5.95	1228	183	50	43.0031	451	162	451	179
0	389.23	0.230778	0.683175	5.67823e-05	0.0159161	8.51735e-06	0.0560988	0	0	0	16.825	7.65	25.3311	829.423	31.7	1.5	30.2	24.2	8.76667	26.7167	6.45	1264	187	40	44.9238	455	144	453	160
0	1552.31	0.311017	0.509161	0.000113445	0.0185037	1.51261e-05	0.157798	0	0	0	17.2292	7.725	25.2451	838.612	32.5	1.9	30.6	27.25	9.16667	27.25	6.76667	1289	183	51	40.4801	456	173	456	188
0	1751.15	0.505588	0.182285	0.000298558	0.0442947	0	0.27093	0	0	0	17.2375	7.675	25.0817	838.825	32.5	1.9	30.6	27.25	9.18333	27.25	6.76667	1275	182	48	41.049	452	168	452	181
0	342.053	0.207971	0.59516	3.32067e-05	0.0418463	0	0.0537641	2.93001e-06	0	0	16.8458	7.525	25.4223	816.382	31.3	1.7	29.6	19.9	9	26.5167	6.63333	1306	192	39	45.5365	472	147	463	159
0	1512.78	0.315671	0.404237	0.000142629	0.0478791	2.65356e-05	0.201868	0	0	0	17.225	7.81667	25.4615	839.479	32.5	1.8	30.7	27.25	9.13333	27.25	6.75	1277	185	48	42.4941	457	162	457	177
0	637.69	0.325948	0.430741	6.11592e-05	0.12935	1.1992e-06	0.137503	0	0	0	16.8417	8	25.3968	860.28	32.6	1.1	31.5	24.65	8.38333	27.1833	6.08333	1250	186	48	42.9987	457	160	456	179
0	1595	0.427511	0.133149	0.000234146	0.0374378	0.000168293	0.345	0	0	0	17.1042	7.44167	24.7231	830.113	32.1	2	30.1	27.0167	9.21667	27.0333	6.8	1257	176	46	41.4689	443	163	428	175
0	226.969	0.21263	0.740164	7.30173e-05	0.0118994	1.64084e-06	0.0359516	1.06655e-05	0	0	17.5708	8.19167	26.2553	837.036	33.1	1.9	31.2	21.4833	8.95	27.5167	6.95	1651	292	43	56.2825	744	172	547	222
0	234.121	0.216481	0.743464	8.82615e-05	0.00871471	0	0.0306584	3.52155e-05	0	0	17.7542	8.45833	26.9374	828.615	33.3	1.9	31.4	21.6667	9.21667	27.6	7.23333	1650	295	41	56.3846	742	172	548	221
0	110.799	0.0733752	0.915396	4.67952e-05	0.00225424	0	0.00952766	1.61363e-06	0	0	16.7542	7.95833	25.7551	843.643	32	1.1	30.9	20.7833	8.05	26.7833	6.06667	1657	290	42	56.2952	748	169	547	218
0	813.096	0.35045	0.517644	0.00012603	0.0214784	0	0.105637	6.9687e-05	0	0	17.8958	8.45833	26.8519	838.731	33.6	2.1	31.5	21.8333	9.3	27.8833	7.28333	1593	280	40	53.6655	688	167	540	211
0	326.612	0.410194	0.497742	5.98425e-05	0.0284031	0	0.0638	1.5748e-06	0	0	17.7375	8.625	27.1226	840.255	33.6	1.8	31.8	25.6	9.08333	27.7667	7.11667	1555	267	41	50.1235	642	173	537	210
0	174.011	0.26086	0.672297	7.25973e-05	0.0259136	0	0.0416126	1.2357e-05	0	0	17.9167	8.55	27.057	839.817	33.7	2.1	31.6	21.8667	9.31667	27.9333	7.3	1561	272	40	52.8258	671	168	521	209
0	748.896	0.238172	0.543554	9.1182e-05	0.0647038	8.44278e-07	0.156904	0	0	0	16.4167	8.05	25.3943	862.845	32.2	0.5	31.7	20.2667	7.73333	26.7667	5.53333	1316	187	42	43.0373	473	151	446	177
0	721.705	0.405298	0.367816	0.000135064	0.117565	2.56046e-06	0.107073	0	0	0	15.9458	7.94167	25.4541	842.84	31.5	0.3	31.2	23.6667	7.55	26.0667	5.35	1276	193	40	45.1513	476	142	455	164
0	394.249	0.274971	0.66844	0.000128787	0.0110007	0	0.0407978	0	0	0	16.8583	8.08333	25.4995	861.359	32.6	0.9	31.7	24.75	8.3	27.2	6.03333	1235	187	42	44.787	459	145	443	168
0	312.906	0.163196	0.803802	0.000223147	0.00809629	0	0.0292544	1.85338e-05	0	0	16.6583	7.83333	25.0266	857.801	32.2	0.9	31.3	24.5	8.18333	26.9667	5.9	1210	182	42	44.615	449	144	433	166
0	6931.06	0.382942	0.214993	8.86617e-05	0.0764448	1.67286e-06	0.238157	0	0	0	16.9792	8.24167	25.675	866.263	33	0.9	32.1	24.9833	8.31667	27.3667	6.05	1334	194	52	41.1385	487	174	473	201
0	502.548	0.24437	0.647015	4.79013e-05	0.0322014	0	0.0780539	1.55777e-06	0	0	14.8667	7.58333	24.8634	824.95	30	-0.5	30.5	22.5333	6.51667	24.7333	4.43333	1463	226	40	46.7913	553	154	524	176
0	639.01	0.194544	0.707767	8.28947e-05	0.0339923	0	0.0640038	2.73279e-05	0	0	17.3333	6.75	24.1935	784.664	31	3.1	27.9	26.5667	9.98333	26.7167	7.56667	1472	216	42	48.0303	545	164	509	167
0	2482.98	0.560134	0.153299	0.000253929	0.123441	2.89286e-05	0.279746	0	0	0	17.2583	6.2	22.7941	778.638	30.6	3.4	27.2	26.3667	10.1167	26.6167	7.63333	1449	211	41	47.6401	529	162	498	164
0	2290.72	0.60054	0.1163	0.000216788	0.0348602	1.31387e-05	0.265089	0	0	0	17.6	7	25.0896	778.88	31.2	3.3	27.9	26.7667	10.3333	26.95	7.93333	1516	219	47	47.0506	560	179	527	179
0	1586.02	0.535625	0.374366	0.000127033	0.0386569	4.30622e-05	0.166575	1.07656e-06	0	0	17.2833	5.8	22.0532	765.338	30.1	3.8	26.3	26.25	7.81667	26.5167	7.81667	1528	214	50	44.4365	552	185	524	185
0	172.98	0.114983	0.85155	0.000139608	0.00547816	0	0.0316211	9.08133e-05	0	0	17.1208	7.825	26.0833	808.443	32	2	30	20.4333	9.18333	26.75	7.01667	1400	216	39	47.9143	532	149	506	163
0	1642.55	0.335224	0.428819	0.000138095	0.0903357	2.61905e-05	0.221929	0	0	0	17.4	5.5	21.4844	750.821	30	4.4	25.6	26.15	8.16667	26.4833	8.16667	1550	213	54	43.5151	556	191	530	191
0	834.827	0.235447	0.676104	3.59331e-05	0.00960334	0	0.0432217	1.08635e-05	0	0	18.3417	7.68333	27.9394	733.785	32	4.5	27.5	20.9333	11.5167	27.1	9.26667	1516	218	37	52.2584	555	151	530	163
0	660.541	0.230566	0.345824	0.000298089	0.0933764	0.00013758	0.0881599	0	0	0	16.9208	4.50833	18.7068	729.634	29	4.9	24.1	25.2833	8.01667	25.7833	8.01667	1570	210	58	41.0078	546	205	528	205
0	1007.02	0.222578	0.556669	8.47592e-05	0.0284364	5.24083e-05	0.0953029	0.000215457	0	0	17.3042	6.25833	23.6164	752.851	30.3	3.8	26.5	26.1333	8.01667	26.3667	8.01667	1501	214	47	45.8026	536	177	504	177
0	3761.26	0.335045	0.143913	0.00395132	0.0788329	0.000260526	0.360861	5.13158e-05	0	0	17.6708	6.775	25.3745	744.02	30.8	4.1	26.7	26.35	8.48333	26.6333	8.48333	1524	217	48	45.5848	549	185	515	185
0	5944.95	0.172155	0.489499	2.76451e-05	0.110119	0	0.223741	0	0	0	18.0375	7.24167	26.6238	745.801	31.5	4.3	27.2	20.5833	11.1833	26.9667	8.81667	1467	212	42	47.4528	537	166	487	170
0	1579.38	0.206459	0.625971	0.00098691	0.0131292	1.93133e-06	0.152878	3.47639e-05	0	0	16.3208	7.50833	27.706	719.117	29.7	2.6	27.1	18.9833	9.55	24.8833	7.4	1617	237	39	52.2885	602	158	586	173
0	799.748	0.24397	0.606618	4.31862e-05	0.00884971	4.31862e-06	0.0550321	7.77351e-06	0	0	17.3667	7.21667	26.8278	730.44	30.6	3.7	26.9	19.8667	10.65	26.1333	8.33333	1512	218	40	49.6125	551	163	513	170
0	905.813	0.247057	0.564138	0.0001	0.0423227	6.66667e-07	0.086022	0.000162667	0	0	17.9917	7.13333	26.4198	737.221	31.3	4.3	27	20.45	11.2333	26.8667	8.86667	1532	218	51	45.1524	545	193	507	196
0	134.64	0.0468168	0.943373	0.000259106	0.00375221	1.069e-05	0.00606635	1.98529e-05	0	0	16.2125	8.25833	29.0786	724.293	30.3	1.9	28.4	19.35	8.98333	24.85	7.06667	1722	277	37	54.0522	687	152	634	184
0	165.568	0.0604121	0.925992	6.05568e-05	0.00627355	0	0.00814803	4.942e-05	0	0	17.6958	7.94167	27.7681	745.28	32	3.4	28.6	20.7167	10.4333	26.5667	8.36667	1546	235	36	51.9985	597	147	555	168
0	269.931	0.073373	0.886373	0.000107919	0.0136913	0	0.0264742	0.000104221	0	0	17.4042	7.14167	25.7822	758.619	31.1	3.4	27.7	20.1333	10.2833	26.45	7.98333	1469	216	41	47.773	542	164	486	167
0	786.065	0.306114	0.452382	9.49033e-06	0.0347283	4.27065e-05	0.139952	0	0	0	16.6917	6.56667	23.4524	795.375	30.6	2.6	28	26.3167	9.43333	26.3167	6.91667	1251	169	45	39.3982	418	167	418	173
0	770.351	0.273104	0.375525	0.000290196	0.0853608	0.000201961	0.126284	0	0	0	NA	NA	NA	NA	NA	NA	NA	NA	NA	NA	NA	NA	NA	NA	NA	NA	NA	NA	NA
0	571.948	0.222022	0.150374	0.000825773	0.0421237	0.000742268	0.120396	0.000937113	0	0	NA	NA	NA	NA	NA	NA	NA	NA	NA	NA	NA	NA	NA	NA	NA	NA	NA	NA	NA
0	2349.51	0.236775	0.045675	0	0.159875	0	0.5478	0	0	0	16.675	8.2	25.625	873.047	32.6	0.6	32	24.7333	7.9	27.1	5.66667	1355	189	47	41.9869	480	163	471	190
0	76.0631	0.0422321	0.849518	6.57008e-05	0.092998	0	0.00806199	4.40701e-05	0	0	16.5708	6.94167	23.7728	817.714	31.3	2.1	29.2	20.1667	8.68333	26.35	6.4	1511	252	39	50.3971	629	156	519	193
0	384.15	0.175953	0.731806	8.59716e-05	0.0271621	8.35153e-06	0.062439	4.91266e-07	0	0	16.7792	8.025	25.4762	860.556	32.5	1	31.5	24.75	8.11667	27.0833	5.95	1350	200	42	43.9992	501	153	469	179
0	17688.5	0.200191	0.10217	0	0.0310696	0	1.09861	0	0	0	16.8667	8.26667	25.5934	877.01	33	0.7	32.3	25.0167	8.01667	27.4	5.83333	1311	190	42	44.5917	480	150	472	179
0	182.039	0.120568	0.824205	3.38832e-05	0.0186803	1.14213e-06	0.0204099	1.14213e-06	0	0	16.7958	7.925	25.4823	846.65	32.3	1.2	31.1	20.7667	8.16667	26.8833	6.08333	1480	246	39	49.4114	605	156	513	190
0	1437.14	0.484778	0.00232881	0.000237288	0.291761	0.000152542	0.208671	0	0	0	16.8625	8.34167	25.8256	877.214	33	0.7	32.3	24.9833	8.03333	27.3833	5.81667	1347	191	46	42.8963	484	160	476	188
0	180.211	0.0687304	0.90047	0.000310275	0.00542535	0	0.020573	0.000151248	0	0	16.2583	8.11667	25.5241	867.415	32	0.2	31.8	24.3333	7.43333	26.65	5.31667	1377	212	41	46.4002	536	152	514	180
0	21640.6	0.329226	0.0903	0.000189474	0.213395	3.15789e-05	1.48132	0	0	0	16.8458	8.15833	25.4154	875.262	32.9	0.8	32.1	24.9667	8.05	27.35	5.85	1392	193	57	39.2435	488	188	483	215
0	223.636	0.114473	0.838218	7.67633e-05	0.0192154	0	0.0327454	1.13177e-05	0	0	16.8625	8.00833	25.4233	859.305	32.6	1.1	31.5	20.8333	8.16667	27.1333	6.01667	1379	215	39	45.7875	534	152	476	180
0	2696.38	0.294715	0.339323	6.34615e-05	0.0963663	5.76923e-06	0.267306	0	0	0	16.8667	8.01667	25.0521	875.166	32.9	0.9	32	25	8.05	27.3667	5.86667	1283	185	38	45.259	466	139	450	166
0	1090.59	0.277779	0.17912	9.50704e-05	0.0381511	2.21831e-05	0.207074	0	0	0	16.7542	8.25833	25.7269	873.352	32.8	0.7	32.1	24.85	7.96667	27.2167	5.76667	1365	190	49	41.205	483	170	476	198
0	367.053	0.343093	0.324184	5.49674e-05	0.0220793	0	0.082959	0	0	0	16.6542	8.19167	25.5192	878.642	32.6	0.5	32.1	27.2167	12.5667	27.2167	5.61667	1298	189	47	44.478	483	156	483	191
0	1951.1	0.547803	0.035716	0.000191489	0.0609447	3.19149e-06	0.357983	0	0	0	16.6792	8.175	25.4673	878.693	32.6	0.5	32.1	27.2333	12.5833	27.2333	5.63333	1297	190	47	44.9571	486	156	486	189
0	530.224	0.423122	0.333017	3.45416e-05	0.136613	8.63539e-06	0.108811	0	0	0	16.25	7.96667	25.0524	877.421	32	0.2	31.8	24.4	7.38333	26.7833	5.21667	1302	204	40	49.883	516	140	516	170
0	705.91	0.728545	0.00721282	2.5641e-06	0.149879	3.71795e-05	0.116006	0	0	0	16.2125	7.425	23.6465	884.819	31.6	0.2	31.4	26.8333	12.2167	26.8333	5.1	1051	153	33	53.6566	457	108	457	150
0	915.085	0.495352	0.275954	0.000144959	0.0863312	3.23291e-05	0.140943	0	0	0	16.1583	7.51667	23.7869	886.615	31.7	0.1	31.6	26.8333	12.05	26.8333	5.01667	1220	197	41	54.2193	520	128	520	166
0	456.415	0.56975	0.327711	0.000300629	0.027039	4.46541e-05	0.0769377	1.25786e-06	0	0	16.1375	7.84167	24.4289	897.659	32	-0.1	32.1	26.9333	11.9	26.9333	4.85	1153	195	33	57.4503	509	118	509	141
0	920.706	0.654797	0.0088175	1.46002e-05	0.167641	3.75435e-05	0.168902	0	0	0	16.2667	7.65	24.3631	873.895	31.6	0.2	31.4	26.7833	12.3333	26.7833	5.3	1213	182	46	45.3573	461	144	461	189
0	745.145	0.742422	0.0212754	8.61538e-05	0.720717	4.61538e-06	0.125443	0	0	0	16.375	7.06667	23.0937	867.139	31.4	0.8	30.6	26.7667	12.7167	26.7667	5.53333	1153	180	45	47.2831	443	139	443	166
0	1128.75	0.748315	0.000491716	4.97041e-05	0.0849124	3.5503e-06	0.163527	0	0	0	16.275	7.36667	23.687	878.145	31.5	0.4	31.1	26.8333	12.4667	26.8333	5.28333	1111	177	36	50.2866	458	134	458	166
0	1615.43	0.814145	0.000594533	4.30524e-05	0.0200583	0	0.157762	0	0	0	16.2708	7.825	24.7627	874.353	31.8	0.2	31.6	24.3333	12.2833	26.7833	5.28333	1217	182	42	45.9135	454	143	450	174
0	1187.32	0.835174	0.00483791	0.000108845	0.0677713	6.49819e-06	0.135427	0	0	0	16.2833	7.21667	23.3549	874.015	31.4	0.5	30.9	26.8167	12.55	26.8167	5.38333	1143	180	40	47.2971	450	144	450	176
0	1152.19	0.816985	0.000331774	8.66575e-06	0.0198322	0	0.16457	0	0	0	16.3292	7.74167	24.4217	882.894	31.9	0.2	31.7	26.9333	12.3333	26.9333	5.23333	1180	177	43	46.9692	459	133	459	181
0	964.319	0.802626	0.000845803	4.43431e-05	0.0749644	0	0.122689	0	0	0	16.3583	7.41667	23.62	881.414	31.8	0.4	31.4	26.9667	12.45	26.9667	5.3	1105	172	37	48.4261	437	124	437	170
0	469.865	0.220307	0.687048	6.43961e-05	0.0101025	0	0.087436	5.15169e-07	0	0	17.1792	8.625	27.0376	841.731	33.1	1.2	31.9	24.9833	8.65	27.2333	6.56667	1405	221	41	46.1059	542	156	500	180
0	677.912	0.479905	0.383062	3.00912e-05	0.0303634	0	0.116327	0	0	0	17.5292	8.95833	27.8209	838.932	33.6	1.4	32.2	21.4167	8.95	27.5333	6.93333	1443	240	37	48.7824	581	154	503	183
0	435.385	0.418828	0.455736	4.80183e-05	0.0475779	7.54573e-06	0.0724678	2.7439e-06	0	0	17.475	8.78333	27.6205	830.579	33.2	1.4	31.8	25.2333	8.93333	27.3667	6.95	1483	252	36	49.8005	606	159	511	191
0	143.091	0.0604657	0.915539	0.000225941	0.000901506	0	0.0143413	1.05439e-05	0	0	14.35	7.85	25.7377	815.846	29.4	-1.1	30.5	21.9	6.15	24.1333	4.05	1500	228	40	47.2739	562	157	550	175
0	231.244	0.160524	0.800564	0.000121684	0.00672876	0	0.0405568	2.29592e-06	0	0	16.975	8.46667	26.9639	826.761	32.6	1.2	31.4	20.8	8.51667	26.85	6.51667	1435	235	37	48.3413	576	153	495	180
0	477.991	0.301836	0.587686	9.25234e-05	0.0213043	0	0.0881702	6.47017e-07	0	0	14.2667	7.73333	25.2723	823.168	29.3	-1.3	30.6	21.9667	5.86667	24.1	3.83333	1565	248	40	48.0181	613	159	565	187
0	1118.44	0.314793	0.504326	3.01357e-05	0.0185734	0	0.164145	0	0	0	16.9458	8.35833	26.4504	834.997	32.7	1.1	31.6	20.7333	8.46667	26.9167	6.38333	1394	221	38	46.8178	548	151	481	175
0	693.78	0.277098	0.596169	5.58739e-05	0.0146862	2.5788e-06	0.106809	1.7192e-06	0	0	17.2875	8.75833	27.1998	844.856	33.4	1.2	32.2	25.15	8.7	27.3833	6.63333	1435	229	41	46.6162	562	159	511	185
0	243.355	0.0971018	0.877451	0.000343976	0.00378795	0	0.0243114	6.62651e-06	0	0	16.8542	8.525	27.589	802.172	32.2	1.3	30.9	20.4833	8.68333	26.4167	6.71667	1471	239	37	49.3063	591	154	525	175
0	54.5798	0.0185523	0.966146	0.00036942	0.00537599	0	0.00427234	5.26424e-05	0	0	17.6083	8.53333	28.5396	763.16	32.5	2.6	29.9	21.1167	9.8	26.7	7.93333	1569	266	33	52.5532	642	148	559	178
0	302.835	0.0963611	0.853346	0.000133023	0.00882204	0	0.0425091	2.3968e-05	0	0	18.1458	8.79167	28.1784	804.268	33.8	2.6	31.2	21.8667	9.9	27.7167	7.96667	1461	244	40	49.9544	601	159	521	182
0	78.8638	0.0413057	0.946247	0.000356927	0.00312784	0	0.0053087	0.00011346	0	0	17.9667	9.15	29.8046	767.71	33.2	2.5	30.7	21.65	9.93333	27.0667	8.15	1614	295	35	56.2116	705	155	565	194
0	136.987	0.0486112	0.921699	6.19565e-05	0.0121058	1.81159e-06	0.0138895	1.55797e-05	0	0	17.8542	7.95833	27.3482	769.299	32.4	3.3	29.1	20.9833	10.35	27	8.21667	1458	226	37	49.6229	568	151	521	165
0	74.9557	0.0362153	0.956151	0.000956902	0.000478925	0	0.00445638	6.16438e-05	0	0	17.4208	8.725	29.9828	732.795	31.8	2.7	29.1	20.8333	9.85	26.0667	8.08333	1684	308	36	59.0069	758	148	601	192
0	134.824	0.0980942	0.883364	0.00036424	0.00477173	0	0.0151574	2.69807e-05	0	0	17.8792	9.09167	28.9544	796.031	33.5	2.1	31.4	25.3333	9.61667	27.35	7.76667	1554	274	31	51.4521	654	160	556	189
0	75.5577	0.0399555	0.945637	0.00025061	0.00554746	0	0.00568464	6.13234e-05	0	0	17.1875	8.825	28.2853	802.85	32.7	1.5	31.2	24.7	8.86667	26.7333	6.98333	1575	277	33	52.1855	661	160	548	195
0	117.056	0.0346307	0.935223	0.000288957	0.0186856	0	0.0109675	3.86503e-05	0	0	17.8333	8.88333	29.0305	775.345	33.1	2.5	30.6	21.4333	9.85	27.05	8	1547	265	33	51.5934	631	153	544	182
0	1025.26	0.275057	0.388808	0.000168562	0.0276095	6.02007e-05	0.273141	0	0	0	17.1208	7.425	25.1695	820.156	31.8	2.3	29.5	26.85	9.43333	26.9667	6.96667	1266	175	46	41.6998	444	162	434	172
0	1148.64	0.400435	0.107521	4.29831e-05	0.192038	1.85158e-05	0.238169	0	0	0	16.7167	7.76667	24.8136	859.533	32.3	1	31.3	27.0333	8.28333	27.0333	5.95	1228	183	50	43.0031	451	162	451	179
0	391.039	0.231504	0.679705	7.23975e-05	0.0153106	8.51735e-06	0.0594312	0	0	0	16.825	7.65	25.3311	829.423	31.7	1.5	30.2	24.2	8.76667	26.7167	6.45	1264	187	40	44.9238	455	144	453	160
0	1559.79	0.307514	0.506909	8.62185e-05	0.018301	1.51261e-05	0.163783	0	0	0	17.2292	7.725	25.2451	838.612	32.5	1.9	30.6	27.25	9.16667	27.25	6.76667	1289	183	51	40.4801	456	173	456	188
0	1762.54	0.499452	0.180372	0.000181731	0.0438231	0	0.279567	0	0	0	17.2375	7.675	25.0817	838.825	32.5	1.9	30.6	27.25	9.18333	27.25	6.76667	1275	182	48	41.049	452	168	452	181
0	1517.54	0.311664	0.40189	5.52826e-05	0.0469216	2.10074e-05	0.209272	0	0	0	17.225	7.81667	25.4615	839.479	32.5	1.8	30.7	27.25	9.13333	27.25	6.75	1277	185	48	42.4941	457	162	457	177
0	636.057	0.327659	0.431527	5.75616e-05	0.120277	1.1992e-06	0.144082	0	0	0	16.8417	8	25.3968	860.28	32.6	1.1	31.5	24.65	8.38333	27.1833	6.08333	1250	186	48	42.9987	457	160	456	179
0	1605.99	0.418138	0.135033	6.21951e-05	0.0350305	0.000182927	0.355054	0	0	0	17.1042	7.44167	24.7231	830.113	32.1	2	30.1	27.0167	9.21667	27.0333	6.8	1257	176	46	41.4689	443	163	428	175
0	228.079	0.221783	0.728151	7.95807e-05	0.0120602	1.64084e-06	0.0386442	1.06655e-05	0	0	17.5708	8.19167	26.2553	837.036	33.1	1.9	31.2	21.4833	8.95	27.5167	6.95	1651	292	43	56.2825	744	172	547	222
0	235.238	0.220563	0.736566	7.17682e-05	0.00874146	0	0.0334614	3.74443e-05	0	0	17.7542	8.45833	26.9374	828.615	33.3	1.9	31.4	21.6667	9.21667	27.6	7.23333	1650	295	41	56.3846	742	172	548	221
0	111.321	0.0783004	0.909422	3.8727e-05	0.00229216	0	0.0105467	1.21022e-06	0	0	16.7542	7.95833	25.7551	843.643	32	1.1	30.9	20.7833	8.05	26.7833	6.06667	1657	290	42	56.2952	748	169	547	218
0	815.722	0.385424	0.47638	0.000123064	0.0212634	0	0.112146	6.82043e-05	0	0	17.8958	8.45833	26.8519	838.731	33.6	2.1	31.5	21.8333	9.3	27.8833	7.28333	1593	280	40	53.6655	688	167	540	211
0	328.054	0.42708	0.477979	2.75591e-05	0.0283197	0	0.0667937	1.5748e-06	0	0	17.7375	8.625	27.1226	840.255	33.6	1.8	31.8	25.6	9.08333	27.7667	7.11667	1555	267	41	50.1235	642	173	537	210
0	175.262	0.276107	0.652755	6.64188e-05	0.025945	0	0.0458866	7.72311e-06	0	0	17.9167	8.55	27.057	839.817	33.7	2.1	31.6	21.8667	9.31667	27.9333	7.3	1561	272	40	52.8258	671	168	521	209
0	757.485	0.237518	0.538451	4.98124e-05	0.0634356	1.68856e-06	0.16397	0	0	0	16.4167	8.05	25.3943	862.845	32.2	0.5	31.7	20.2667	7.73333	26.7667	5.53333	1316	187	42	43.0373	473	151	446	177
0	725.378	0.400606	0.365609	7.55334e-05	0.118553	3.20057e-06	0.113043	0	0	0	15.9458	7.94167	25.4541	842.84	31.5	0.3	31.2	23.6667	7.55	26.0667	5.35	1276	193	40	45.1513	476	142	455	164
0	395.935	0.276012	0.66574	0.000248519	0.0108342	5.03074e-07	0.0425027	0	0	0	16.8583	8.08333	25.4995	861.359	32.6	0.9	31.7	24.75	8.3	27.2	6.03333	1235	187	42	44.787	459	145	443	168
0	314.5	0.168904	0.795937	0.000181631	0.008057	0	0.0314911	1.92751e-05	0	0	16.6583	7.83333	25.0266	857.801	32.2	0.9	31.3	24.5	8.18333	26.9667	5.9	1210	182	42	44.615	449	144	433	166
0	6930.09	0.376424	0.213357	4.51673e-05	0.0751065	5.01859e-06	0.247689	0	0	0	16.9792	8.24167	25.675	866.263	33	0.9	32.1	24.9833	8.31667	27.3667	6.05	1334	194	52	41.1385	487	174	473	201
0	504.924	0.24774	0.639333	3.73864e-05	0.0302974	3.50498e-06	0.0842768	1.16833e-06	0	0	14.8667	7.58333	24.8634	824.95	30	-0.5	30.5	22.5333	6.51667	24.7333	4.43333	1463	226	40	46.7913	553	154	524	176
0	642.356	0.195697	0.702737	6.5587e-05	0.0346227	5.46559e-06	0.0672622	2.73279e-05	0	0	17.3333	6.75	24.1935	784.664	31	3.1	27.9	26.5667	9.98333	26.7167	7.56667	1472	216	42	48.0303	545	164	509	167
0	2494.68	0.54458	0.152447	0.000115714	0.122876	3.85714e-05	0.296846	0	0	0	17.2583	6.2	22.7941	778.638	30.6	3.4	27.2	26.3667	10.1167	26.6167	7.63333	1449	211	41	47.6401	529	162	498	164
0	483.545	0.221026	0.686244	0.000174942	0.0249757	5.38922e-06	0.061583	2.2386e-05	0	0	17.1833	6.93333	24.3275	796.827	31.2	2.7	28.5	26.6167	9.55	26.65	7.25	1422	211	41	47.3263	523	157	481	166
0	2296	0.588327	0.118068	0.000134672	0.0335332	3.28467e-06	0.276954	0	0	0	17.6	7	25.0896	778.88	31.2	3.3	27.9	26.7667	10.3333	26.95	7.93333	1516	219	47	47.0506	560	179	527	179
0	321.577	0.208802	0.591294	0.000230037	0.059944	3.9459e-05	0.0646145	2.26679e-05	0	0	16.8792	7.125	24.569	804.808	31.1	2.1	29	19.8	9.21667	26.4667	6.85	1318	194	39	46.1216	480	147	434	158
0	273.182	0.18805	0.760162	0.000182398	0.00984951	0	0.0386495	1.95652e-05	0	0	17.1	7.8	25.7426	823.267	32.1	1.8	30.3	20.4	9	26.9167	6.78333	1378	208	44	45.6328	506	158	501	173
0	1595.28	0.526328	0.378764	9.689e-05	0.0373468	3.44498e-05	0.172823	1.07656e-06	0	0	17.2833	5.8	22.0532	765.338	30.1	3.8	26.3	26.25	7.81667	26.5167	7.81667	1528	214	50	44.4365	552	185	524	185
0	173.789	0.118144	0.847343	0.000154518	0.00552831	0	0.0326011	9.03614e-05	0	0	17.1208	7.825	26.0833	808.443	32	2	30	20.4333	9.18333	26.75	7.01667	1400	216	39	47.9143	532	149	506	163
0	1650.17	0.34555	0.419374	0.00015	0.0820667	3.80952e-05	0.229293	0	0	0	17.4	5.5	21.4844	750.821	30	4.4	25.6	26.15	8.16667	26.4833	8.16667	1550	213	54	43.5151	556	191	530	191
0	838.802	0.247035	0.661328	5.09749e-05	0.00958747	0	0.0464114	1.00279e-05	0	0	18.3417	7.68333	27.9394	733.785	32	4.5	27.5	20.9333	11.5167	27.1	9.26667	1516	218	37	52.2584	555	151	530	163
0	659.057	0.231621	0.33985	0.000280892	0.0911522	0.000189172	0.0952682	0	0	0	16.9208	4.50833	18.7068	729.634	29	4.9	24.1	25.2833	8.01667	25.7833	8.01667	1570	210	58	41.0078	546	205	528	205
0	1011.68	0.224293	0.553408	9.96405e-05	0.0273908	3.29978e-05	0.097904	0.00021028	0	0	17.3042	6.25833	23.6164	752.851	30.3	3.8	26.5	26.1333	8.01667	26.3667	8.01667	1501	214	47	45.8026	536	177	504	177
0	3895.89	0.327284	0.149372	0.00379342	0.0689566	0.000331579	0.373133	4.34211e-05	0	0	17.6708	6.775	25.3745	744.02	30.8	4.1	26.7	26.35	8.48333	26.6333	8.48333	1524	217	48	45.5848	549	185	515	185
0	5869.35	0.175374	0.481862	2.76451e-05	0.109631	0	0.228646	0	0	0	18.0375	7.24167	26.6238	745.801	31.5	4.3	27.2	20.5833	11.1833	26.9667	8.81667	1467	212	42	47.4528	537	166	487	170
0	1582.77	0.209905	0.616116	0.00092897	0.0130712	1.93133e-06	0.159404	3.47639e-05	0	0	16.3208	7.50833	27.706	719.117	29.7	2.6	27.1	18.9833	9.55	24.8833	7.4	1617	237	39	52.2885	602	158	586	173
0	803.052	0.255622	0.591893	9.32821e-05	0.00867524	4.31862e-06	0.0582297	7.77351e-06	0	0	17.3667	7.21667	26.8278	730.44	30.6	3.7	26.9	19.8667	10.65	26.1333	8.33333	1512	218	40	49.6125	551	163	513	170
0	911.804	0.251682	0.558818	8.73333e-05	0.040264	6e-06	0.0887813	0.000164	0	0	17.9917	7.13333	26.4198	737.221	31.3	4.3	27	20.45	11.2333	26.8667	8.86667	1532	218	51	45.1524	545	193	507	196
0	135.259	0.0644304	0.925004	0.000274378	0.00383773	6.61765e-06	0.006722	2.29072e-05	0	0	16.2125	8.25833	29.0786	724.293	30.3	1.9	28.4	19.35	8.98333	24.85	7.06667	1722	277	37	54.0522	687	152	634	184
0	166.408	0.0776638	0.908065	5.15081e-05	0.00636682	0	0.00873132	5.70766e-05	0	0	17.6958	7.94167	27.7681	745.28	32	3.4	28.6	20.7167	10.4333	26.5667	8.36667	1546	235	36	51.9985	597	147	555	168
0	272.744	0.0759866	0.882686	0.000106238	0.0135888	0	0.0276532	0.000102876	0	0	17.4042	7.14167	25.7822	758.619	31.1	3.4	27.7	20.1333	10.2833	26.45	7.98333	1469	216	41	47.773	542	164	486	167
0	574.639	0.19684	0.173533	0.000797938	0.0424577	0.000565979	0.122289	0.000937113	0	0	NA	NA	NA	NA	NA	NA	NA	NA	NA	NA	NA	NA	NA	NA	NA	NA	NA	NA	NA
0	2357.44	0.218262	0.0446	0	0.15965	0	0.567612	0	0	0	16.675	8.2	25.625	873.047	32.6	0.6	32	24.7333	7.9	27.1	5.66667	1355	189	47	41.9869	480	163	471	190
0	76.4261	0.0462665	0.84446	8.22776e-05	0.0929493	0	0.00911765	4.46765e-05	0	0	16.5708	6.94167	23.7728	817.714	31.3	2.1	29.2	20.1667	8.68333	26.35	6.4	1511	252	39	50.3971	629	156	519	193
0	389.63	0.180424	0.722126	7.07424e-05	0.0268187	7.86026e-06	0.068008	4.91266e-07	0	0	16.7792	8.025	25.4762	860.556	32.5	1	31.5	24.75	8.11667	27.0833	5.95	1350	200	42	43.9992	501	153	469	179
0	17842.7	0.186078	0.0993783	0	0.031487	0	1.1151	0	0	0	16.8667	8.26667	25.5934	877.01	33	0.7	32.3	25.0167	8.01667	27.4	5.83333	1311	190	42	44.5917	480	150	472	179
0	182.927	0.126405	0.816471	5.44416e-05	0.0186145	1.90355e-06	0.0223519	7.61421e-07	0	0	16.7958	7.925	25.4823	846.65	32.3	1.2	31.1	20.7667	8.16667	26.8833	6.08333	1480	246	39	49.4114	605	156	513	190
0	1470.95	0.476034	0.00517627	0.000144068	0.281114	0.000171186	0.22529	0	0	0	16.8625	8.34167	25.8256	877.214	33	0.7	32.3	24.9833	8.03333	27.3833	5.81667	1347	191	46	42.8963	484	160	476	188
0	182.431	0.0768091	0.89046	0.000388348	0.00540519	0	0.0224375	0.000159603	0	0	16.2583	8.11667	25.5241	867.415	32	0.2	31.8	24.3333	7.43333	26.65	5.31667	1377	212	41	46.4002	536	152	514	180
0	21709	0.307926	0.0868579	1.57895e-05	0.214579	1.57895e-05	1.50507	0	0	0	16.8458	8.15833	25.4154	875.262	32.9	0.8	32.1	24.9667	8.05	27.35	5.85	1392	193	57	39.2435	488	188	483	215
0	224.666	0.119673	0.830842	0.000118589	0.0189763	0	0.0351172	1.27939e-05	0	0	16.8625	8.00833	25.4233	859.305	32.6	1.1	31.5	20.8333	8.16667	27.1333	6.01667	1379	215	39	45.7875	534	152	476	180
0	2676.38	0.289791	0.333594	7.5e-05	0.0926798	2.88462e-06	0.281637	0	0	0	16.8667	8.01667	25.0521	875.166	32.9	0.9	32	25	8.05	27.3667	5.86667	1283	185	38	45.259	466	139	450	166
0	1097.08	0.269365	0.176562	2.97887e-05	0.0369266	2.66197e-05	0.219331	0	0	0	16.7542	8.25833	25.7269	873.352	32.8	0.7	32.1	24.85	7.96667	27.2167	5.76667	1365	190	49	41.205	483	170	476	198
0	362.339	0.343464	0.316678	3.44463e-05	0.0219489	0	0.0902463	0	0	0	16.6542	8.19167	25.5192	878.642	32.6	0.5	32.1	27.2167	12.5667	27.2167	5.61667	1298	189	47	44.478	483	156	483	191
0	1951.28	0.526296	0.0350872	6.70213e-05	0.0577628	0	0.383429	0	0	0	16.6792	8.175	25.4673	878.693	32.6	0.5	32.1	27.2333	12.5833	27.2333	5.63333	1297	190	47	44.9571	486	156	486	189
0	532.639	0.421182	0.328457	3.16631e-05	0.139111	8.63539e-06	0.112816	0	0	0	16.25	7.96667	25.0524	877.421	32	0.2	31.8	24.4	7.38333	26.7833	5.21667	1302	204	40	49.883	516	140	516	170
0	709.074	0.720554	0.00700769	1.28205e-06	0.152072	3.84615e-05	0.12201	0	0	0	16.2125	7.425	23.6465	884.819	31.6	0.2	31.4	26.8333	12.2167	26.8333	5.1	1051	153	33	53.6566	457	108	457	150
0	919.231	0.492617	0.273262	0.000143917	0.0876744	2.71147e-05	0.145033	0	0	0	16.1583	7.51667	23.7869	886.615	31.7	0.1	31.6	26.8333	12.05	26.8333	5.01667	1220	197	41	54.2193	520	128	520	166
0	458.481	0.569189	0.325527	0.000293082	0.0271346	3.77358e-05	0.0796019	1.25786e-06	0	0	16.1375	7.84167	24.4289	897.659	32	-0.1	32.1	26.9333	11.9	26.9333	4.85	1153	195	33	57.4503	509	118	509	141
0	924.866	0.649213	0.00875492	9.38586e-06	0.167467	2.92005e-05	0.174737	0	0	0	16.2667	7.65	24.3631	873.895	31.6	0.2	31.4	26.7833	12.3333	26.7833	5.3	1213	182	46	45.3573	461	144	461	189
0	748.516	0.736608	0.0211308	7.23077e-05	0.720926	3.07692e-06	0.131208	0	0	0	16.375	7.06667	23.0937	867.139	31.4	0.8	30.6	26.7667	12.7167	26.7667	5.53333	1153	180	45	47.2831	443	139	443	166
0	1134.35	0.740354	0.000459763	4.7929e-05	0.0849515	5.32544e-06	0.171481	0	0	0	16.275	7.36667	23.687	878.145	31.5	0.4	31.1	26.8333	12.4667	26.8333	5.28333	1111	177	36	50.2866	458	134	458	166
0	1622.68	0.80713	0.000623235	3.28018e-05	0.0203371	0	0.164481	0	0	0	16.2708	7.825	24.7627	874.353	31.8	0.2	31.6	24.3333	12.2833	26.7833	5.28333	1217	182	42	45.9135	454	143	450	174
0	1192.68	0.827761	0.00482816	8.93502e-05	0.0673457	6.49819e-06	0.143295	0	0	0	16.2833	7.21667	23.3549	874.015	31.4	0.5	30.9	26.8167	12.55	26.8167	5.38333	1143	180	40	47.2971	450	144	450	176
0	1157.39	0.809835	0.00035282	6.18982e-06	0.0201095	0	0.171423	0	0	0	16.3292	7.74167	24.4217	882.894	31.9	0.2	31.7	26.9333	12.3333	26.9333	5.23333	1180	177	43	46.9692	459	133	459	181
0	968.464	0.796043	0.000865511	3.28467e-05	0.0753274	1.64234e-06	0.128899	0	0	0	16.3583	7.41667	23.62	881.414	31.8	0.4	31.4	26.9667	12.45	26.9667	5.3	1105	172	37	48.4261	437	124	437	170
0	471.695	0.219908	0.685493	5.97596e-05	0.0100576	0	0.0894385	2.06068e-06	0	0	17.1792	8.625	27.0376	841.731	33.1	1.2	31.9	24.9833	8.65	27.2333	6.56667	1405	221	41	46.1059	542	156	500	180
0	680.429	0.479435	0.381075	2.18845e-05	0.030083	0	0.119074	0	0	0	17.5292	8.95833	27.8209	838.932	33.6	1.4	32.2	21.4167	8.95	27.5333	6.93333	1443	240	37	48.7824	581	154	503	183
0	437.313	0.41835	0.454394	4.80183e-05	0.0475086	8.23171e-06	0.0743556	2.7439e-06	0	0	17.475	8.78333	27.6205	830.579	33.2	1.4	31.8	25.2333	8.93333	27.3667	6.95	1483	252	36	49.8005	606	159	511	191
0	143.886	0.061551	0.914142	0.000260586	0.000899247	0	0.0146214	1.05439e-05	0	0	14.35	7.85	25.7377	815.846	29.4	-1.1	30.5	21.9	6.15	24.1333	4.05	1500	228	40	47.2739	562	157	550	175
0	484.472	0.173498	0.73428	1.86275e-05	0.00675098	0	0.0566912	1.86275e-05	0	0	17.275	8.75	27.6025	825.366	33.1	1.4	31.7	21.1167	8.81667	27.1167	6.81667	1430	235	37	48.5587	578	154	492	180
0	232.278	0.163693	0.796814	0.00011824	0.00670236	0	0.0411681	2.29592e-06	0	0	16.975	8.46667	26.9639	826.761	32.6	1.2	31.4	20.8	8.51667	26.85	6.51667	1435	235	37	48.3413	576	153	495	180
0	480.398	0.301599	0.586553	8.02301e-05	0.0212221	0	0.0896351	6.47017e-07	0	0	14.2667	7.73333	25.2723	823.168	29.3	-1.3	30.6	21.9667	5.86667	24.1	3.83333	1565	248	40	48.0181	613	159	565	187
0	696.891	0.278183	0.593527	4.89971e-05	0.0146424	2.5788e-06	0.108417	8.59599e-07	0	0	17.2875	8.75833	27.1998	844.856	33.4	1.2	32.2	25.15	8.7	27.3833	6.63333	1435	229	41	46.6162	562	159	511	185
0	244.436	0.0994663	0.874535	0.000366867	0.00376265	0	0.0248663	5.42169e-06	0	0	16.8542	8.525	27.589	802.172	32.2	1.3	30.9	20.4833	8.68333	26.4167	6.71667	1471	239	37	49.3063	591	154	525	175
0	54.8266	0.0200918	0.96449	0.000359723	0.00537183	0	0.00440349	5.17188e-05	0	0	17.6083	8.53333	28.5396	763.16	32.5	2.6	29.9	21.1167	9.8	26.7	7.93333	1569	266	33	52.5532	642	148	559	178
0	304.203	0.0983223	0.850523	0.000131824	0.0087783	0	0.0434169	2.33688e-05	0	0	18.1458	8.79167	28.1784	804.268	33.8	2.6	31.2	21.8667	9.9	27.7167	7.96667	1461	244	40	49.9544	601	159	521	182
0	79.2177	0.0424185	0.944973	0.000341267	0.003124	0	0.00548687	0.000117006	0	0	17.9667	9.15	29.8046	767.71	33.2	2.5	30.7	21.65	9.93333	27.0667	8.15	1614	295	35	56.2116	705	155	565	194
0	137.606	0.0535996	0.916384	6.34058e-05	0.0122866	1.81159e-06	0.0140341	1.52174e-05	0	0	17.8542	7.95833	27.3482	769.299	32.4	3.3	29.1	20.9833	10.35	27	8.21667	1458	226	37	49.6229	568	151	521	165
0	75.2808	0.0378014	0.954452	0.000943151	0.000477503	0	0.00458725	5.87987e-05	0	0	17.4208	8.725	29.9828	732.795	31.8	2.7	29.1	20.8333	9.85	26.0667	8.08333	1684	308	36	59.0069	758	148	601	192
0	135.433	0.10056	0.880563	0.000350107	0.00473769	0	0.0155396	2.89079e-05	0	0	17.8792	9.09167	28.9544	796.031	33.5	2.1	31.4	25.3333	9.61667	27.35	7.76667	1554	274	31	51.4521	654	160	556	189
0	75.9004	0.0413766	0.94401	0.000254155	0.00553293	0	0.00589626	6.66404e-05	0	0	17.1875	8.825	28.2853	802.85	32.7	1.5	31.2	24.7	8.86667	26.7333	6.98333	1575	277	33	52.1855	661	160	548	195
0	117.592	0.0363883	0.93302	0.000286196	0.0186782	0	0.0114239	3.77301e-05	0	0	17.8333	8.88333	29.0305	775.345	33.1	2.5	30.6	21.4333	9.85	27.05	8	1547	265	33	51.5934	631	153	544	182
0	1029.91	0.272841	0.387591	0.000147492	0.0270151	6.77258e-05	0.27718	0	0	0	17.1208	7.425	25.1695	820.156	31.8	2.3	29.5	26.85	9.43333	26.9667	6.96667	1266	175	46	41.6998	444	162	434	172
0	392.815	0.232377	0.67725	7.23975e-05	0.0147322	8.51735e-06	0.0615925	0	0	0	16.825	7.65	25.3311	829.423	31.7	1.5	30.2	24.2	8.76667	26.7167	6.45	1264	187	40	44.9238	455	144	453	160
0	1567.5	0.306607	0.504718	6.95798e-05	0.0182329	1.51261e-05	0.166966	0	0	0	17.2292	7.725	25.2451	838.612	32.5	1.9	30.6	27.25	9.16667	27.25	6.76667	1289	183	51	40.4801	456	173	456	188
0	1773.48	0.495779	0.177689	0.00016875	0.0437063	0	0.286053	0	0	0	17.2375	7.675	25.0817	838.825	32.5	1.9	30.6	27.25	9.18333	27.25	6.76667	1275	182	48	41.049	452	168	452	181
0	1613.66	0.412361	0.134766	5.12195e-05	0.0348549	0.000190244	0.361277	0	0	0	17.1042	7.44167	24.7231	830.113	32.1	2	30.1	27.0167	9.21667	27.0333	6.8	1257	176	46	41.4689	443	163	428	175
0	229.11	0.2241	0.725036	6.6454e-05	0.0120831	8.20419e-07	0.0394326	1.14859e-05	0	0	17.5708	8.19167	26.2553	837.036	33.1	1.9	31.2	21.4833	8.95	27.5167	6.95	1651	292	43	56.2825	744	172	547	222
0	236.303	0.221053	0.735454	7.26597e-05	0.0087321	0	0.0340921	3.74443e-05	0	0	17.7542	8.45833	26.9374	828.615	33.3	1.9	31.4	21.6667	9.21667	27.6	7.23333	1650	295	41	56.3846	742	172	548	221
0	111.824	0.0813804	0.906153	3.50964e-05	0.0023208	0	0.0107113	8.06813e-07	0	0	16.7542	7.95833	25.7551	843.643	32	1.1	30.9	20.7833	8.05	26.7833	6.06667	1657	290	42	56.2952	748	169	547	218
0	819.412	0.38646	0.473424	0.000112685	0.0211152	0	0.114224	6.82043e-05	0	0	17.8958	8.45833	26.8519	838.731	33.6	2.1	31.5	21.8333	9.3	27.8833	7.28333	1593	280	40	53.6655	688	167	540	211
0	329.543	0.427502	0.47631	2.12598e-05	0.0284409	0	0.0679252	1.5748e-06	0	0	17.7375	8.625	27.1226	840.255	33.6	1.8	31.8	25.6	9.08333	27.7667	7.11667	1555	267	41	50.1235	642	173	537	210
0	176.053	0.276161	0.65153	6.84783e-05	0.0259836	0	0.0470173	7.72311e-06	0	0	17.9167	8.55	27.057	839.817	33.7	2.1	31.6	21.8667	9.31667	27.9333	7.3	1561	272	40	52.8258	671	168	521	209
0	761.327	0.23802	0.535432	4.64353e-05	0.0629054	4.22139e-06	0.167017	0	0	0	16.4167	8.05	25.3943	862.845	32.2	0.5	31.7	20.2667	7.73333	26.7667	5.53333	1316	187	42	43.0373	473	151	446	177
0	728.676	0.400854	0.362585	6.84922e-05	0.117396	1.92034e-06	0.116984	0	0	0	15.9458	7.94167	25.4541	842.84	31.5	0.3	31.2	23.6667	7.55	26.0667	5.35	1276	193	40	45.1513	476	142	455	164
0	397.946	0.28057	0.660041	0.000244997	0.010807	5.03074e-07	0.0436744	0	0	0	16.8583	8.08333	25.4995	861.359	32.6	0.9	31.7	24.75	8.3	27.2	6.03333	1235	187	42	44.787	459	145	443	168
0	315.642	0.17748	0.786271	0.000173476	0.00800733	0	0.0326395	1.92751e-05	0	0	16.6583	7.83333	25.0266	857.801	32.2	0.9	31.3	24.5	8.18333	26.9667	5.9	1210	182	42	44.615	449	144	433	166
0	6958.9	0.374154	0.211656	3.6803e-05	0.0746164	6.69145e-06	0.252157	0	0	0	16.9792	8.24167	25.675	866.263	33	0.9	32.1	24.9833	8.31667	27.3667	6.05	1334	194	52	41.1385	487	174	473	201
0	644.539	0.197185	0.699531	5.64777e-05	0.0345808	5.46559e-06	0.0690331	2.55061e-05	0	0	17.3333	6.75	24.1935	784.664	31	3.1	27.9	26.5667	9.98333	26.7167	7.56667	1472	216	42	48.0303	545	164	509	167
0	2492.65	0.53947	0.151264	9.32143e-05	0.122024	4.5e-05	0.304007	0	0	0	17.2583	6.2	22.7941	778.638	30.6	3.4	27.2	26.3667	10.1167	26.6167	7.63333	1449	211	41	47.6401	529	162	498	164
0	2323.51	0.583377	0.117236	9.19708e-05	0.0324953	3.28467e-06	0.283815	0	0	0	17.6	7	25.0896	778.88	31.2	3.3	27.9	26.7667	10.3333	26.95	7.93333	1516	219	47	47.0506	560	179	527	179
0	1601.79	0.525729	0.377261	9.25837e-05	0.0365297	2.36842e-05	0.175756	1.07656e-06	0	0	17.2833	5.8	22.0532	765.338	30.1	3.8	26.3	26.25	7.81667	26.5167	7.81667	1528	214	50	44.4365	552	185	524	185
0	1657.78	0.353838	0.409907	0.000157143	0.0765238	3.80952e-05	0.236007	0	0	0	17.4	5.5	21.4844	750.821	30	4.4	25.6	26.15	8.16667	26.4833	8.16667	1550	213	54	43.5151	556	191	530	191
0	823.663	0.262355	0.644879	4.5961e-05	0.00951309	0	0.0476231	7.52089e-06	0	0	18.3417	7.68333	27.9394	733.785	32	4.5	27.5	20.9333	11.5167	27.1	9.26667	1516	218	37	52.2584	555	151	530	163
0	659.452	0.233925	0.335316	0.000286624	0.0898223	0.000183439	0.098828	0	0	0	16.9208	4.50833	18.7068	729.634	29	4.9	24.1	25.2833	8.01667	25.7833	8.01667	1570	210	58	41.0078	546	205	528	205
0	1016.19	0.226587	0.549887	9.89935e-05	0.0267373	3.23508e-05	0.0997907	0.000205104	0	0	17.3042	6.25833	23.6164	752.851	30.3	3.8	26.5	26.1333	8.01667	26.3667	8.01667	1501	214	47	45.8026	536	177	504	177
0	3985.31	0.323953	0.149601	0.00353289	0.0666158	0.000288158	0.378888	3.55263e-05	0	0	17.6708	6.775	25.3745	744.02	30.8	4.1	26.7	26.35	8.48333	26.6333	8.48333	1524	217	48	45.5848	549	185	515	185
0	5841.91	0.18156	0.474607	3.07167e-05	0.109238	0	0.230105	0	0	0	18.0375	7.24167	26.6238	745.801	31.5	4.3	27.2	20.5833	11.1833	26.9667	8.81667	1467	212	42	47.4528	537	166	487	170
0	1587.46	0.216436	0.607357	0.000869099	0.0130191	0	0.161745	3.47639e-05	0	0	16.3208	7.50833	27.706	719.117	29.7	2.6	27.1	18.9833	9.55	24.8833	7.4	1617	237	39	52.2885	602	158	586	173
0	803.293	0.265286	0.580778	9.41459e-05	0.00844894	4.31862e-06	0.0599061	7.77351e-06	0	0	17.3667	7.21667	26.8278	730.44	30.6	3.7	26.9	19.8667	10.65	26.1333	8.33333	1512	218	40	49.6125	551	163	513	170
0	914.737	0.257526	0.55218	8.06667e-05	0.0395087	6e-06	0.0903507	0.000150667	0	0	17.9917	7.13333	26.4198	737.221	31.3	4.3	27	20.45	11.2333	26.8667	8.86667	1532	218	51	45.1524	545	193	507	196
0	135.863	0.0708781	0.91839	0.000269796	0.00383722	7.1267e-06	0.00689202	2.34163e-05	0	0	16.2125	8.25833	29.0786	724.293	30.3	1.9	28.4	19.35	8.98333	24.85	7.06667	1722	277	37	54.0522	687	152	634	184
0	167.162	0.0869046	0.898581	4.87239e-05	0.00637239	0	0.00897216	5.63805e-05	0	0	17.6958	7.94167	27.7681	745.28	32	3.4	28.6	20.7167	10.4333	26.5667	8.36667	1546	235	36	51.9985	597	147	555	168
0	275.012	0.0802355	0.877997	0.000100523	0.0134714	0	0.0282224	9.68248e-05	0	0	17.4042	7.14167	25.7822	758.619	31.1	3.4	27.7	20.1333	10.2833	26.45	7.98333	1469	216	41	47.773	542	164	486	167
0	777.473	0.253735	0.392614	0.000235294	0.0799843	0.000172549	0.134025	0	0	0	NA	NA	NA	NA	NA	NA	NA	NA	NA	NA	NA	NA	NA	NA	NA	NA	NA	NA	NA
0	577.567	0.192043	0.176252	0.000816495	0.0419196	0.000241237	0.125211	0.000937113	0	0	NA	NA	NA	NA	NA	NA	NA	NA	NA	NA	NA	NA	NA	NA	NA	NA	NA	NA	NA
0	2396.61	0.213575	0.0437625	0	0.1595	0	0.573287	0	0	0	16.675	8.2	25.625	873.047	32.6	0.6	32	24.7333	7.9	27.1	5.66667	1355	189	47	41.9869	480	163	471	190
0	391.402	0.182238	0.718891	6.73035e-05	0.0266399	3.93013e-06	0.0696154	0	0	0	16.7792	8.025	25.4762	860.556	32.5	1	31.5	24.75	8.11667	27.0833	5.95	1350	200	42	43.9992	501	153	469	179
0	17922.4	0.184383	0.0976043	0	0.0313043	0	1.11875	0	0	0	16.8667	8.26667	25.5934	877.01	33	0.7	32.3	25.0167	8.01667	27.4	5.83333	1311	190	42	44.5917	480	150	472	179
0	183.779	0.127705	0.814611	5.25381e-05	0.0185928	2.28426e-06	0.0229348	7.61421e-07	0	0	16.7958	7.925	25.4823	846.65	32.3	1.2	31.1	20.7667	8.16667	26.8833	6.08333	1480	246	39	49.4114	605	156	513	190
0	1482.79	0.470888	0.0053322	0.000144068	0.276217	0.000184746	0.235163	0	0	0	16.8625	8.34167	25.8256	877.214	33	0.7	32.3	24.9833	8.03333	27.3833	5.81667	1347	191	46	42.8963	484	160	476	188
0	183.255	0.0791706	0.88749	0.000433291	0.00535621	0	0.0230286	0.00018121	0	0	16.2583	8.11667	25.5241	867.415	32	0.2	31.8	24.3333	7.43333	26.65	5.31667	1377	212	41	46.4002	536	152	514	180
0	21811.3	0.303758	0.0837789	1.57895e-05	0.214658	0	1.51225	0	0	0	16.8458	8.15833	25.4154	875.262	32.9	0.8	32.1	24.9667	8.05	27.35	5.85	1392	193	57	39.2435	488	188	483	215
0	225.687	0.122177	0.827726	0.000119081	0.018903	0	0.0358017	1.27939e-05	0	0	16.8625	8.00833	25.4233	859.305	32.6	1.1	31.5	20.8333	8.16667	27.1333	6.01667	1379	215	39	45.7875	534	152	476	180
0	2688.21	0.288476	0.33092	6.34615e-05	0.0912808	2.88462e-06	0.287037	0	0	0	16.8667	8.01667	25.0521	875.166	32.9	0.9	32	25	8.05	27.3667	5.86667	1283	185	38	45.259	466	139	450	166
0	1100.41	0.266702	0.175063	2.97887e-05	0.0362326	2.66197e-05	0.224187	0	0	0	16.7542	8.25833	25.7269	873.352	32.8	0.7	32.1	24.85	7.96667	27.2167	5.76667	1365	190	49	41.205	483	170	476	198
0	363.362	0.343488	0.313239	3.37134e-05	0.0218199	0	0.0937906	0	0	0	16.6542	8.19167	25.5192	878.642	32.6	0.5	32.1	27.2167	12.5667	27.2167	5.61667	1298	189	47	44.478	483	156	483	191
0	1959.64	0.519255	0.0341745	5.10638e-05	0.0562851	0	0.392876	0	0	0	16.6792	8.175	25.4673	878.693	32.6	0.5	32.1	27.2333	12.5833	27.2333	5.63333	1297	190	47	44.9571	486	156	486	189
0	251.414	0.263556	0.68308	0.000109756	0.0161475	0	0.0375122	4.2948e-06	0	0	16.2375	8.275	25.6192	888.382	32.2	-0.1	32.3	24.5667	7.16667	26.9167	5.03333	1301	211	39	51.0951	532	141	528	166
0	537.433	0.421282	0.319523	2.30277e-05	0.143245	1.05544e-05	0.117523	0	0	0	16.25	7.96667	25.0524	877.421	32	0.2	31.8	24.4	7.38333	26.7833	5.21667	1302	204	40	49.883	516	140	516	170
0	715.138	0.713669	0.00669744	0	0.154051	4.35897e-05	0.127222	0	0	0	16.2125	7.425	23.6465	884.819	31.6	0.2	31.4	26.8333	12.2167	26.8333	5.1	1051	153	33	53.6566	457	108	457	150
0	927.22	0.488383	0.269529	0.000131402	0.0904057	1.87717e-05	0.150291	0	0	0	16.1583	7.51667	23.7869	886.615	31.7	0.1	31.6	26.8333	12.05	26.8333	5.01667	1220	197	41	54.2193	520	128	520	166
0	462.457	0.569943	0.322253	0.000280503	0.0270472	3.71069e-05	0.082222	6.28931e-07	0	0	16.1375	7.84167	24.4289	897.659	32	-0.1	32.1	26.9333	11.9	26.9333	4.85	1153	195	33	57.4503	509	118	509	141
0	932.911	0.645553	0.00845458	5.21437e-06	0.166711	2.60718e-05	0.17946	0	0	0	16.2667	7.65	24.3631	873.895	31.6	0.2	31.4	26.7833	12.3333	26.7833	5.3	1213	182	46	45.3573	461	144	461	189
0	755.031	0.73234	0.0209938	6.15385e-05	0.720766	3.07692e-06	0.135783	0	0	0	16.375	7.06667	23.0937	867.139	31.4	0.8	30.6	26.7667	12.7167	26.7667	5.53333	1153	180	45	47.2831	443	139	443	166
0	1144.22	0.735414	0.000395858	3.5503e-05	0.0850438	8.87574e-06	0.176402	0	0	0	16.275	7.36667	23.687	878.145	31.5	0.4	31.1	26.8333	12.4667	26.8333	5.28333	1111	177	36	50.2866	458	134	458	166
0	1636.8	0.801697	0.000592483	1.02506e-05	0.0204601	0	0.169844	0	0	0	16.2708	7.825	24.7627	874.353	31.8	0.2	31.6	24.3333	12.2833	26.7833	5.28333	1217	182	42	45.9135	454	143	450	174
0	1203.06	0.823121	0.00479242	6.98556e-05	0.0666569	6.49819e-06	0.148679	0	0	0	16.2833	7.21667	23.3549	874.015	31.4	0.5	30.9	26.8167	12.55	26.8167	5.38333	1143	180	40	47.2971	450	144	450	176
0	1167.41	0.803387	0.000351582	6.18982e-06	0.0204425	0	0.17754	0	0	0	16.3292	7.74167	24.4217	882.894	31.9	0.2	31.7	26.9333	12.3333	26.9333	5.23333	1180	177	43	46.9692	459	133	459	181
0	976.878	0.790353	0.000793248	2.4635e-05	0.0760878	3.28467e-06	0.133908	0	0	0	16.3583	7.41667	23.62	881.414	31.8	0.4	31.4	26.9667	12.45	26.9667	5.3	1105	172	37	48.4261	437	124	437	170
0	475.802	0.21956	0.683398	6.54264e-05	0.00998912	0	0.0919432	2.06068e-06	0	0	17.1792	8.625	27.0376	841.731	33.1	1.2	31.9	24.9833	8.65	27.2333	6.56667	1405	221	41	46.1059	542	156	500	180
0	685.708	0.479917	0.376662	1.91489e-05	0.0294374	0	0.123652	0	0	0	17.5292	8.95833	27.8209	838.932	33.6	1.4	32.2	21.4167	8.95	27.5333	6.93333	1443	240	37	48.7824	581	154	503	183
0	441.113	0.419515	0.452236	3.97866e-05	0.0464961	8.91768e-06	0.0763697	2.05793e-06	0	0	17.475	8.78333	27.6205	830.579	33.2	1.4	31.8	25.2333	8.93333	27.3667	6.95	1483	252	36	49.8005	606	159	511	191
0	145.137	0.0620601	0.91316	0.000280167	0.000906025	0	0.0150688	9.79079e-06	0	0	14.35	7.85	25.7377	815.846	29.4	-1.1	30.5	21.9	6.15	24.1333	4.05	1500	228	40	47.2739	562	157	550	175
0	234.302	0.167252	0.792653	0.000113074	0.00658699	1.72194e-06	0.041889	2.29592e-06	0	0	16.975	8.46667	26.9639	826.761	32.6	1.2	31.4	20.8	8.51667	26.85	6.51667	1435	235	37	48.3413	576	153	495	180
0	484.881	0.300342	0.585793	6.85838e-05	0.0210358	0	0.0918505	6.47017e-07	0	0	14.2667	7.73333	25.2723	823.168	29.3	-1.3	30.6	21.9667	5.86667	24.1	3.83333	1565	248	40	48.0181	613	159	565	187
0	702.946	0.279297	0.590047	4.29799e-05	0.0145934	2.5788e-06	0.110838	8.59599e-07	0	0	17.2875	8.75833	27.1998	844.856	33.4	1.2	32.2	25.15	8.7	27.3833	6.63333	1435	229	41	46.6162	562	159	511	185
0	246.564	0.100607	0.872269	0.000403614	0.00371687	0	0.026	6.0241e-06	0	0	16.8542	8.525	27.589	802.172	32.2	1.3	30.9	20.4833	8.68333	26.4167	6.71667	1471	239	37	49.3063	591	154	525	175
0	55.3007	0.0219833	0.962493	0.000352335	0.00536491	0	0.00452447	5.07953e-05	0	0	17.6083	8.53333	28.5396	763.16	32.5	2.6	29.9	21.1167	9.8	26.7	7.93333	1569	266	33	52.5532	642	148	559	178
0	306.835	0.100434	0.84596	0.000122836	0.00873096	0	0.0459246	2.27696e-05	0	0	18.1458	8.79167	28.1784	804.268	33.8	2.6	31.2	21.8667	9.9	27.7167	7.96667	1461	244	40	49.9544	601	159	521	182
0	79.9048	0.0441018	0.943115	0.000310243	0.00311011	0	0.00571083	0.000111983	0	0	17.9667	9.15	29.8046	767.71	33.2	2.5	30.7	21.65	9.93333	27.0667	8.15	1614	295	35	56.2116	705	155	565	194
0	138.812	0.0579967	0.911725	7.46377e-05	0.0124225	1.08696e-06	0.0141489	1.63043e-05	0	0	17.8542	7.95833	27.3482	769.299	32.4	3.3	29.1	20.9833	10.35	27	8.21667	1458	226	37	49.6229	568	151	521	165
0	75.9357	0.0395379	0.952478	0.000901423	0.000482244	0	0.0048656	5.45311e-05	0	0	17.4208	8.725	29.9828	732.795	31.8	2.7	29.1	20.8333	9.85	26.0667	8.08333	1684	308	36	59.0069	758	148	601	192
0	136.613	0.103571	0.877114	0.000326981	0.00468116	0	0.0160567	2.89079e-05	0	0	17.8792	9.09167	28.9544	796.031	33.5	2.1	31.4	25.3333	9.61667	27.35	7.76667	1554	274	31	51.4521	654	160	556	189
0	76.5581	0.0428537	0.942346	0.000259118	0.00550351	0	0.00610788	6.66404e-05	0	0	17.1875	8.825	28.2853	802.85	32.7	1.5	31.2	24.7	8.86667	26.7333	6.98333	1575	277	33	52.1855	661	160	548	195
0	118.61	0.0386853	0.930184	0.000278834	0.0186552	0	0.0119945	3.68098e-05	0	0	17.8333	8.88333	29.0305	775.345	33.1	2.5	30.6	21.4333	9.85	27.05	8	1547	265	33	51.5934	631	153	544	182
0	1038.88	0.269675	0.388568	0.000126421	0.0256545	6.17057e-05	0.280758	0	0	0	17.1208	7.425	25.1695	820.156	31.8	2.3	29.5	26.85	9.43333	26.9667	6.96667	1266	175	46	41.6998	444	162	434	172
0	1163.73	0.395236	0.106968	3.30639e-05	0.183888	1.91771e-05	0.25208	0	0	0	16.7167	7.76667	24.8136	859.533	32.3	1	31.3	27.0333	8.28333	27.0333	5.95	1228	183	50	43.0031	451	162	451	179
0	396.232	0.23198	0.67661	7.52366e-05	0.0142218	8.51735e-06	0.063137	0	0	0	16.825	7.65	25.3311	829.423	31.7	1.5	30.2	24.2	8.76667	26.7167	6.45	1264	187	40	44.9238	455	144	453	160
0	1581.14	0.306475	0.502599	6.20168e-05	0.0182556	1.51261e-05	0.169202	0	0	0	17.2292	7.725	25.2451	838.612	32.5	1.9	30.6	27.25	9.16667	27.25	6.76667	1289	183	51	40.4801	456	173	456	188
0	1788.92	0.49246	0.175059	0.000125481	0.0434769	0	0.292275	0	0	0	17.2375	7.675	25.0817	838.825	32.5	1.9	30.6	27.25	9.18333	27.25	6.76667	1275	182	48	41.049	452	168	452	181
0	374.457	0.263266	0.466125	4.10275e-05	0.047644	4.94935e-05	0.0802713	6.5123e-07	0	0	16.9875	7.14167	24.6264	806.283	31.2	2.2	29	19.6833	9.43333	26.6833	7.01667	1270	176	42	42.3693	437	155	419	167
0	644.552	0.330841	0.428467	5.33644e-05	0.113423	0	0.150819	0	0	0	16.8417	8	25.3968	860.28	32.6	1.1	31.5	24.65	8.38333	27.1833	6.08333	1250	186	48	42.9987	457	160	456	179
0	1627.68	0.407748	0.135	4.39024e-05	0.0345732	0.000212195	0.365923	0	0	0	17.1042	7.44167	24.7231	830.113	32.1	2	30.1	27.0167	9.21667	27.0333	6.8	1257	176	46	41.4689	443	163	428	175
0	231.108	0.226734	0.720813	6.15314e-05	0.0120733	8.20419e-07	0.0410357	1.14859e-05	0	0	17.5708	8.19167	26.2553	837.036	33.1	1.9	31.2	21.4833	8.95	27.5167	6.95	1651	292	43	56.2825	744	172	547	222
0	238.36	0.221016	0.734735	9.09361e-05	0.00873031	0	0.0348352	3.43239e-05	0	0	17.7542	8.45833	26.9374	828.615	33.3	1.9	31.4	21.6667	9.21667	27.6	7.23333	1650	295	41	56.3846	742	172	548	221
0	112.797	0.0845028	0.902731	3.63066e-05	0.00232483	0	0.0110061	8.06813e-07	0	0	16.7542	7.95833	25.7551	843.643	32	1.1	30.9	20.7833	8.05	26.7833	6.06667	1657	290	42	56.2952	748	169	547	218
0	826.55	0.389454	0.464713	0.000163097	0.0208868	0	0.120157	3.11367e-05	0	0	17.8958	8.45833	26.8519	838.731	33.6	2.1	31.5	21.8333	9.3	27.8833	7.28333	1593	280	40	53.6655	688	167	540	211
0	332.408	0.429561	0.473489	1.81102e-05	0.0282921	0	0.0688409	0	0	0	17.7375	8.625	27.1226	840.255	33.6	1.8	31.8	25.6	9.08333	27.7667	7.11667	1555	267	41	50.1235	642	173	537	210
0	177.582	0.276066	0.649156	6.89931e-05	0.0260063	0	0.0494634	7.72311e-06	0	0	17.9167	8.55	27.057	839.817	33.7	2.1	31.6	21.8667	9.31667	27.9333	7.3	1561	272	40	52.8258	671	168	521	209
0	767.947	0.240556	0.530656	3.96811e-05	0.0622275	4.22139e-06	0.169943	0	0	0	16.4167	8.05	25.3943	862.845	32.2	0.5	31.7	20.2667	7.73333	26.7667	5.53333	1316	187	42	43.0373	473	151	446	177
0	735.01	0.401549	0.360284	5.88905e-05	0.116412	1.92034e-06	0.119584	0	0	0	15.9458	7.94167	25.4541	842.84	31.5	0.3	31.2	23.6667	7.55	26.0667	5.35	1276	193	40	45.1513	476	142	455	164
0	401.402	0.28478	0.655185	0.000243488	0.010717	5.03074e-07	0.0444124	0	0	0	16.8583	8.08333	25.4995	861.359	32.6	0.9	31.7	24.75	8.3	27.2	6.03333	1235	187	42	44.787	459	145	443	168
0	318.396	0.181487	0.781213	0.000154201	0.00798731	7.41351e-07	0.0337278	2.00165e-05	0	0	16.6583	7.83333	25.0266	857.801	32.2	0.9	31.3	24.5	8.18333	26.9667	5.9	1210	182	42	44.615	449	144	433	166
0	7019.46	0.372766	0.209181	3.34572e-05	0.0744792	1.33829e-05	0.256154	0	0	0	16.9792	8.24167	25.675	866.263	33	0.9	32.1	24.9833	8.31667	27.3667	6.05	1334	194	52	41.1385	487	174	473	201
0	511.653	0.253935	0.631347	3.31026e-05	0.0287408	5.45219e-06	0.0876271	7.78884e-07	0	0	14.8667	7.58333	24.8634	824.95	30	-0.5	30.5	22.5333	6.51667	24.7333	4.43333	1463	226	40	46.7913	553	154	524	176
0	650.147	0.19759	0.697822	5.37449e-05	0.0344824	5.46559e-06	0.0704405	2.27733e-05	0	0	17.3333	6.75	24.1935	784.664	31	3.1	27.9	26.5667	9.98333	26.7167	7.56667	1472	216	42	48.0303	545	164	509	167
0	2514.47	0.533472	0.150962	9e-05	0.121304	6.10714e-05	0.311014	0	0	0	17.2583	6.2	22.7941	778.638	30.6	3.4	27.2	26.3667	10.1167	26.6167	7.63333	1449	211	41	47.6401	529	162	498	164
0	2343.56	0.579718	0.116964	7.55474e-05	0.0307642	9.85401e-06	0.289488	0	0	0	17.6	7	25.0896	778.88	31.2	3.3	27.9	26.7667	10.3333	26.95	7.93333	1516	219	47	47.0506	560	179	527	179
0	1615.77	0.525774	0.37596	9.25837e-05	0.0356221	4.19856e-05	0.177902	1.07656e-06	0	0	17.2833	5.8	22.0532	765.338	30.1	3.8	26.3	26.25	7.81667	26.5167	7.81667	1528	214	50	44.4365	552	185	524	185
0	1672.21	0.36006	0.403457	0.000171429	0.0734476	5.71429e-05	0.239279	0	0	0	17.4	5.5	21.4844	750.821	30	4.4	25.6	26.15	8.16667	26.4833	8.16667	1550	213	54	43.5151	556	191	530	191
0	830.814	0.269107	0.637171	4.51253e-05	0.00943454	0	0.0486593	6.68524e-06	0	0	18.3417	7.68333	27.9394	733.785	32	4.5	27.5	20.9333	11.5167	27.1	9.26667	1516	218	37	52.2584	555	151	530	163
0	663.586	0.233868	0.334353	0.000309554	0.0885038	0.000171975	0.101155	0	0	0	16.9208	4.50833	18.7068	729.634	29	4.9	24.1	25.2833	8.01667	25.7833	8.01667	1570	210	58	41.0078	546	205	528	205
0	1025.03	0.227921	0.548059	9.25234e-05	0.0260049	2.97628e-05	0.101034	0.00019734	0	0	17.3042	6.25833	23.6164	752.851	30.3	3.8	26.5	26.1333	8.01667	26.3667	8.01667	1501	214	47	45.8026	536	177	504	177
0	1444.52	0.40861	0.0508353	3.42391e-05	0.0268141	0	0.175657	0	0	0	17.3625	7.64167	28.3025	719.084	30.7	3.7	27	19.9167	10.6667	25.9333	8.46667	1548	223	36	54.2155	578	144	538	164
0	4053.82	0.318154	0.150576	0.00337895	0.06525	0.000319737	0.385204	3.15789e-05	0	0	17.6708	6.775	25.3745	744.02	30.8	4.1	26.7	26.35	8.48333	26.6333	8.48333	1524	217	48	45.5848	549	185	515	185
0	5884.46	0.183594	0.470844	1.843e-05	0.109063	0	0.232022	0	0	0	18.0375	7.24167	26.6238	745.801	31.5	4.3	27.2	20.5833	11.1833	26.9667	8.81667	1467	212	42	47.4528	537	166	487	170
0	1592.33	0.21779	0.602815	0.000832403	0.0129206	0	0.165069	3.47639e-05	0	0	16.3208	7.50833	27.706	719.117	29.7	2.6	27.1	18.9833	9.55	24.8833	7.4	1617	237	39	52.2885	602	158	586	173
0	810.282	0.269347	0.575587	8.80998e-05	0.00824856	4.31862e-06	0.0612423	7.77351e-06	0	0	17.3667	7.21667	26.8278	730.44	30.6	3.7	26.9	19.8667	10.65	26.1333	8.33333	1512	218	40	49.6125	551	163	513	170
0	922.12	0.260547	0.549047	8.26667e-05	0.0386533	6e-06	0.0913267	0.00014	0	0	17.9917	7.13333	26.4198	737.221	31.3	4.3	27	20.45	11.2333	26.8667	8.86667	1532	218	51	45.1524	545	193	507	196
0	137.045	0.075826	0.913145	0.000255543	0.00383773	8.1448e-06	0.00720255	2.34163e-05	0	0	16.2125	8.25833	29.0786	724.293	30.3	1.9	28.4	19.35	8.98333	24.85	7.06667	1722	277	37	54.0522	687	152	634	184
0	168.619	0.0936557	0.891482	5.08121e-05	0.00638144	0	0.00931253	5.35963e-05	0	0	17.6958	7.94167	27.7681	745.28	32	3.4	28.6	20.7167	10.4333	26.5667	8.36667	1546	235	36	51.9985	597	147	555	168
0	277.375	0.0827449	0.875231	9.31266e-05	0.0133467	0	0.0286174	9.07733e-05	0	0	17.4042	7.14167	25.7822	758.619	31.1	3.4	27.7	20.1333	10.2833	26.45	7.98333	1469	216	41	47.773	542	164	486	167
0	800.258	0.287575	0.462156	1.58172e-06	0.0279032	0.000145518	0.155449	0	0	0	16.6917	6.56667	23.4524	795.375	30.6	2.6	28	26.3167	9.43333	26.3167	6.91667	1251	169	45	39.3982	418	167	418	173
0	784.229	0.246649	0.399551	0.000221569	0.0777078	0.000164706	0.136473	0	0	0	NA	NA	NA	NA	NA	NA	NA	NA	NA	NA	NA	NA	NA	NA	NA	NA	NA	NA	NA
0	2418.31	0.206838	0.0426	0	0.15955	0	0.581137	0	0	0	16.675	8.2	25.625	873.047	32.6	0.6	32	24.7333	7.9	27.1	5.66667	1355	189	47	41.9869	480	163	471	190
0	394.807	0.185519	0.714007	7.02511e-05	0.0264262	2.45633e-06	0.0714301	0	0	0	16.7792	8.025	25.4762	860.556	32.5	1	31.5	24.75	8.11667	27.0833	5.95	1350	200	42	43.9992	501	153	469	179
0	18076.7	0.180404	0.0958565	0	0.0309261	0	1.12486	0	0	0	16.8667	8.26667	25.5934	877.01	33	0.7	32.3	25.0167	8.01667	27.4	5.83333	1311	190	42	44.5917	480	150	472	179
0	1495.64	0.473115	0.00532373	0.000123729	0.26661	0.000369492	0.242386	0	0	0	16.8625	8.34167	25.8256	877.214	33	0.7	32.3	24.9833	8.03333	27.3833	5.81667	1347	191	46	42.8963	484	160	476	188
0	184.851	0.0837674	0.882022	0.00046354	0.00528476	0	0.0239488	0.000173143	0	0	16.2583	8.11667	25.5241	867.415	32	0.2	31.8	24.3333	7.43333	26.65	5.31667	1377	212	41	46.4002	536	152	514	180
0	22001	0.296874	0.0805895	1.57895e-05	0.215068	0	1.52192	0	0	0	16.8458	8.15833	25.4154	875.262	32.9	0.8	32.1	24.9667	8.05	27.35	5.85	1392	193	57	39.2435	488	188	483	215
0	227.646	0.125622	0.82362	0.000119574	0.0188011	0	0.0365654	1.23018e-05	0	0	16.8625	8.00833	25.4233	859.305	32.6	1.1	31.5	20.8333	8.16667	27.1333	6.01667	1379	215	39	45.7875	534	152	476	180
0	2712.91	0.290838	0.325434	5.48077e-05	0.0895067	2.88462e-06	0.291943	0	0	0	16.8667	8.01667	25.0521	875.166	32.9	0.9	32	25	8.05	27.3667	5.86667	1283	185	38	45.259	466	139	450	166
0	1109.94	0.266129	0.172351	3.61268e-05	0.035453	2.59859e-05	0.228246	0	0	0	16.7542	8.25833	25.7269	873.352	32.8	0.7	32.1	24.85	7.96667	27.2167	5.76667	1365	190	49	41.205	483	170	476	198
0	1976.2	0.511395	0.0329234	7.97872e-05	0.0541564	0	0.404087	0	0	0	16.6792	8.175	25.4673	878.693	32.6	0.5	32.1	27.2333	12.5833	27.2333	5.63333	1297	190	47	44.9571	486	156	486	189
0	252.528	0.263799	0.68152	0.000100212	0.0157023	0	0.039286	3.8176e-06	0	0	16.2375	8.275	25.6192	888.382	32.2	-0.1	32.3	24.5667	7.16667	26.9167	5.03333	1301	211	39	51.0951	532	141	528	166
0	539.812	0.420388	0.316529	1.63113e-05	0.142177	1.05544e-05	0.122484	0	0	0	16.25	7.96667	25.0524	877.421	32	0.2	31.8	24.4	7.38333	26.7833	5.21667	1302	204	40	49.883	516	140	516	170
0	718.316	0.70641	0.00635769	0	0.154612	4.10256e-05	0.134263	0	0	0	16.2125	7.425	23.6465	884.819	31.6	0.2	31.4	26.8333	12.2167	26.8333	5.1	1051	153	33	53.6566	457	108	457	150
0	931.32	0.484118	0.266912	6.88297e-05	0.0906873	1.35574e-05	0.156959	0	0	0	16.1583	7.51667	23.7869	886.615	31.7	0.1	31.6	26.8333	12.05	26.8333	5.01667	1220	197	41	54.2193	520	128	520	166
0	937.041	0.641693	0.00835655	4.17149e-06	0.166032	2.39861e-05	0.184101	0	0	0	16.2667	7.65	24.3631	873.895	31.6	0.2	31.4	26.7833	12.3333	26.7833	5.3	1213	182	46	45.3573	461	144	461	189
0	758.371	0.729155	0.0208277	4.30769e-05	0.720322	1.53846e-06	0.139598	0	0	0	16.375	7.06667	23.0937	867.139	31.4	0.8	30.6	26.7667	12.7167	26.7667	5.53333	1153	180	45	47.2831	443	139	443	166
0	1149.29	0.731998	0.000379882	1.95266e-05	0.0835953	8.87574e-06	0.181298	0	0	0	16.275	7.36667	23.687	878.145	31.5	0.4	31.1	26.8333	12.4667	26.8333	5.28333	1111	177	36	50.2866	458	134	458	166
0	1644.04	0.796742	0.000850797	8.20046e-06	0.0202367	0	0.174766	0	0	0	16.2708	7.825	24.7627	874.353	31.8	0.2	31.6	24.3333	12.2833	26.7833	5.28333	1217	182	42	45.9135	454	143	450	174
0	1208.38	0.818261	0.0048444	4.06137e-05	0.0664473	1.62455e-05	0.153716	0	0	0	16.2833	7.21667	23.3549	874.015	31.4	0.5	30.9	26.8167	12.55	26.8167	5.38333	1143	180	40	47.2971	450	144	450	176
0	1172.57	0.797243	0.000320633	3.71389e-06	0.0200154	0	0.184145	0	0	0	16.3292	7.74167	24.4217	882.894	31.9	0.2	31.7	26.9333	12.3333	26.9333	5.23333	1180	177	43	46.9692	459	133	459	181
0	981.226	0.787405	0.000697993	1.80657e-05	0.074567	4.92701e-06	0.138477	0	0	0	16.3583	7.41667	23.62	881.414	31.8	0.4	31.4	26.9667	12.45	26.9667	5.3	1105	172	37	48.4261	437	124	437	170
0	477.896	0.22105	0.679589	6.43961e-05	0.00985003	0	0.0944031	2.06068e-06	0	0	17.1792	8.625	27.0376	841.731	33.1	1.2	31.9	24.9833	8.65	27.2333	6.56667	1405	221	41	46.1059	542	156	500	180
0	688.734	0.480993	0.372008	5.47112e-06	0.028231	1.36778e-06	0.12845	0	0	0	17.5292	8.95833	27.8209	838.932	33.6	1.4	32.2	21.4167	8.95	27.5333	6.93333	1443	240	37	48.7824	581	154	503	183
0	443.068	0.420558	0.450471	1.71494e-05	0.0451228	9.60366e-06	0.078488	1.37195e-06	0	0	17.475	8.78333	27.6205	830.579	33.2	1.4	31.8	25.2333	8.93333	27.3667	6.95	1483	252	36	49.8005	606	159	511	191
0	145.805	0.0625903	0.9118	0.000282427	0.000915816	0	0.0158867	9.03766e-06	0	0	14.35	7.85	25.7377	815.846	29.4	-1.1	30.5	21.9	6.15	24.1333	4.05	1500	228	40	47.2739	562	157	550	175
0	490.851	0.179511	0.72579	1.56863e-05	0.00661471	0	0.0593088	1.76471e-05	0	0	17.275	8.75	27.6025	825.366	33.1	1.4	31.7	21.1167	8.81667	27.1167	6.81667	1430	235	37	48.5587	578	154	492	180
0	235.341	0.171253	0.787878	0.000108482	0.00633731	1.72194e-06	0.042917	2.29592e-06	0	0	16.975	8.46667	26.9639	826.761	32.6	1.2	31.4	20.8	8.51667	26.85	6.51667	1435	235	37	48.3413	576	153	495	180
0	706.058	0.282429	0.584091	4.04011e-05	0.0143226	2.5788e-06	0.113936	8.59599e-07	0	0	17.2875	8.75833	27.1998	844.856	33.4	1.2	32.2	25.15	8.7	27.3833	6.63333	1435	229	41	46.6162	562	159	511	185
0	247.653	0.102633	0.869572	0.000433133	0.00355904	0	0.0267982	6.62651e-06	0	0	16.8542	8.525	27.589	802.172	32.2	1.3	30.9	20.4833	8.68333	26.4167	6.71667	1471	239	37	49.3063	591	154	525	175
0	55.5428	0.0231696	0.961025	0.000362955	0.00534782	4.61775e-07	0.00481493	4.80246e-05	0	0	17.6083	8.53333	28.5396	763.16	32.5	2.6	29.9	21.1167	9.8	26.7	7.93333	1569	266	33	52.5532	642	148	559	178
0	308.191	0.101985	0.843299	0.000110852	0.00858236	0	0.0472003	1.7976e-05	0	0	18.1458	8.79167	28.1784	804.268	33.8	2.6	31.2	21.8667	9.9	27.7167	7.96667	1461	244	40	49.9544	601	159	521	182
0	80.2594	0.0470104	0.939916	0.000265923	0.00301556	2.95469e-07	0.00614606	0.000105483	0	0	17.9667	9.15	29.8046	767.71	33.2	2.5	30.7	21.65	9.93333	27.0667	8.15	1614	295	35	56.2116	705	155	565	194
0	139.426	0.0607478	0.908714	7.3913e-05	0.0124989	0	0.0143362	1.44928e-05	0	0	17.8542	7.95833	27.3482	769.299	32.4	3.3	29.1	20.9833	10.35	27	8.21667	1458	226	37	49.6229	568	151	521	165
0	76.2708	0.0420511	0.949632	0.000857798	0.00048509	4.74183e-06	0.00523925	4.97893e-05	0	0	17.4208	8.725	29.9828	732.795	31.8	2.7	29.1	20.8333	9.85	26.0667	8.08333	1684	308	36	59.0069	758	148	601	192
0	137.221	0.106456	0.873682	0.000325054	0.00450964	0	0.0167814	2.56959e-05	0	0	17.8792	9.09167	28.9544	796.031	33.5	2.1	31.4	25.3333	9.61667	27.35	7.76667	1554	274	31	51.4521	654	160	556	189
0	76.8968	0.0442276	0.940424	0.000276841	0.00547515	2.48129e-06	0.006669	6.13234e-05	0	0	17.1875	8.825	28.2853	802.85	32.7	1.5	31.2	24.7	8.86667	26.7333	6.98333	1575	277	33	52.1855	661	160	548	195
0	119.139	0.0401107	0.92786	0.00037638	0.0186184	0	0.0128319	3.68098e-05	0	0	17.8333	8.88333	29.0305	775.345	33.1	2.5	30.6	21.4333	9.85	27.05	8	1547	265	33	51.5934	631	153	544	182
0	1043.47	0.267154	0.388999	6.02007e-05	0.024753	6.02007e-05	0.283818	0	0	0	17.1208	7.425	25.1695	820.156	31.8	2.3	29.5	26.85	9.43333	26.9667	6.96667	1266	175	46	41.6998	444	162	434	172
0	1168.88	0.393505	0.106921	6.61278e-06	0.178778	1.25643e-05	0.259001	0	0	0	16.7167	7.76667	24.8136	859.533	32.3	1	31.3	27.0333	8.28333	27.0333	5.95	1228	183	50	43.0031	451	162	451	179
0	397.989	0.228394	0.679318	5.74921e-05	0.0141445	7.09779e-06	0.0641115	0	0	0	16.825	7.65	25.3311	829.423	31.7	1.5	30.2	24.2	8.76667	26.7167	6.45	1264	187	40	44.9238	455	144	453	160
0	1588.14	0.304088	0.502522	4.23529e-05	0.0180045	1.51261e-05	0.171936	0	0	0	17.2292	7.725	25.2451	838.612	32.5	1.9	30.6	27.25	9.16667	27.25	6.76667	1289	183	51	40.4801	456	173	456	188
0	1796.84	0.48658	0.174228	2.59615e-05	0.0433082	0	0.299254	0	0	0	17.2375	7.675	25.0817	838.825	32.5	1.9	30.6	27.25	9.18333	27.25	6.76667	1275	182	48	41.049	452	168	452	181
0	1543.19	0.302482	0.399993	2.87469e-05	0.0457784	1.10565e-05	0.221532	0	0	0	17.225	7.81667	25.4615	839.479	32.5	1.8	30.7	27.25	9.13333	27.25	6.75	1277	185	48	42.4941	457	162	457	177
0	647.407	0.330583	0.428145	4.497e-05	0.112107	0	0.152724	0	0	0	16.8417	8	25.3968	860.28	32.6	1.1	31.5	24.65	8.38333	27.1833	6.08333	1250	186	48	42.9987	457	160	456	179
0	1634.89	0.400566	0.135765	1.09756e-05	0.035111	0.000212195	0.371835	0	0	0	17.1042	7.44167	24.7231	830.113	32.1	2	30.1	27.0167	9.21667	27.0333	6.8	1257	176	46	41.4689	443	163	428	175
0	232.129	0.22742	0.718988	5.0866e-05	0.0118337	8.20419e-07	0.0424255	1.14859e-05	0	0	17.5708	8.19167	26.2553	837.036	33.1	1.9	31.2	21.4833	8.95	27.5167	6.95	1651	292	43	56.2825	744	172	547	222
0	239.415	0.218562	0.736717	8.87073e-05	0.00861308	0	0.0354281	3.25409e-05	0	0	17.7542	8.45833	26.9374	828.615	33.3	1.9	31.4	21.6667	9.21667	27.6	7.23333	1650	295	41	56.3846	742	172	548	221
0	113.297	0.0850833	0.901622	4.19543e-05	0.00231031	0	0.0115443	0	0	0	16.7542	7.95833	25.7551	843.643	32	1.1	30.9	20.7833	8.05	26.7833	6.06667	1657	290	42	56.2952	748	169	547	218
0	830.208	0.398165	0.453093	0.000154201	0.0205992	0	0.123362	3.11367e-05	0	0	17.8958	8.45833	26.8519	838.731	33.6	2.1	31.5	21.8333	9.3	27.8833	7.28333	1593	280	40	53.6655	688	167	540	211
0	333.875	0.430117	0.471339	1.5748e-05	0.0281937	0	0.0705354	0	0	0	17.7375	8.625	27.1226	840.255	33.6	1.8	31.8	25.6	9.08333	27.7667	7.11667	1555	267	41	50.1235	642	173	537	210
0	178.371	0.276291	0.647403	7.05378e-05	0.0261036	0	0.0508943	5.66362e-06	0	0	17.9167	8.55	27.057	839.817	33.7	2.1	31.6	21.8667	9.31667	27.9333	7.3	1561	272	40	52.8258	671	168	521	209
0	771.445	0.242053	0.527192	2.95497e-05	0.0610936	1.01313e-05	0.173047	0	0	0	16.4167	8.05	25.3943	862.845	32.2	0.5	31.7	20.2667	7.73333	26.7667	5.53333	1316	187	42	43.0373	473	151	446	177
0	319.806	0.182572	0.779017	7.71005e-05	0.0079888	7.41351e-07	0.0349161	1.85338e-05	0	0	16.6583	7.83333	25.0266	857.801	32.2	0.9	31.3	24.5	8.18333	26.9667	5.9	1210	182	42	44.615	449	144	433	166
0	7049.99	0.371369	0.207505	1.33829e-05	0.0737716	1.33829e-05	0.259954	0	0	0	16.9792	8.24167	25.675	866.263	33	0.9	32.1	24.9833	8.31667	27.3667	6.05	1334	194	52	41.1385	487	174	473	201
0	513.917	0.259093	0.627626	2.60926e-05	0.0256463	5.45219e-06	0.089292	3.89442e-07	0	0	14.8667	7.58333	24.8634	824.95	30	-0.5	30.5	22.5333	6.51667	24.7333	4.43333	1463	226	40	46.7913	553	154	524	176
0	653.027	0.196897	0.697054	4.64575e-05	0.0343357	6.37652e-06	0.072061	1.73077e-05	0	0	17.3333	6.75	24.1935	784.664	31	3.1	27.9	26.5667	9.98333	26.7167	7.56667	1472	216	42	48.0303	545	164	509	167
0	2353.93	0.575944	0.116695	4.27007e-05	0.0296113	2.9562e-05	0.294697	0	0	0	17.6	7	25.0896	778.88	31.2	3.3	27.9	26.7667	10.3333	26.95	7.93333	1516	219	47	47.0506	560	179	527	179
0	1622.93	0.525521	0.375278	8.28947e-05	0.0342667	3.98325e-05	0.180203	1.07656e-06	0	0	17.2833	5.8	22.0532	765.338	30.1	3.8	26.3	26.25	7.81667	26.5167	7.81667	1528	214	50	44.4365	552	185	524	185
0	1679.61	0.36176	0.400933	0.000152381	0.0704643	8.09524e-05	0.243081	0	0	0	17.4	5.5	21.4844	750.821	30	4.4	25.6	26.15	8.16667	26.4833	8.16667	1550	213	54	43.5151	556	191	530	191
0	834.488	0.271846	0.633801	4.26184e-05	0.00930084	0	0.0494273	5.01393e-06	0	0	18.3417	7.68333	27.9394	733.785	32	4.5	27.5	20.9333	11.5167	27.1	9.26667	1516	218	37	52.2584	555	151	530	163
0	666.516	0.231357	0.335625	0.000275159	0.0875809	0.000120382	0.103403	0	0	0	16.9208	4.50833	18.7068	729.634	29	4.9	24.1	25.2833	8.01667	25.7833	8.01667	1570	210	58	41.0078	546	205	528	205
0	1029.57	0.227481	0.547052	8.79942e-05	0.02544	2.84687e-05	0.103065	0.0001844	0	0	17.3042	6.25833	23.6164	752.851	30.3	3.8	26.5	26.1333	8.01667	26.3667	8.01667	1501	214	47	45.8026	536	177	504	177
0	1450.95	0.408042	0.0505125	2.93478e-05	0.0247647	0	0.178601	0	0	0	17.3625	7.64167	28.3025	719.084	30.7	3.7	27	19.9167	10.6667	25.9333	8.46667	1548	223	36	54.2155	578	144	538	164
0	4071.74	0.307895	0.1554	0.00313421	0.0638171	0.000303947	0.392337	2.76316e-05	0	0	17.6708	6.775	25.3745	744.02	30.8	4.1	26.7	26.35	8.48333	26.6333	8.48333	1524	217	48	45.5848	549	185	515	185
0	5910.51	0.184417	0.468068	1.843e-05	0.108906	0	0.234132	0	0	0	18.0375	7.24167	26.6238	745.801	31.5	4.3	27.2	20.5833	11.1833	26.9667	8.81667	1467	212	42	47.4528	537	166	487	170
0	1599.39	0.21798	0.600151	0.000770601	0.0128124	0	0.167713	3.47639e-05	0	0	16.3208	7.50833	27.706	719.117	29.7	2.6	27.1	18.9833	9.55	24.8833	7.4	1617	237	39	52.2885	602	158	586	173
0	813.869	0.2705	0.573664	4.57774e-05	0.00812678	4.31862e-06	0.0621795	5.18234e-06	0	0	17.3667	7.21667	26.8278	730.44	30.6	3.7	26.9	19.8667	10.65	26.1333	8.33333	1512	218	40	49.6125	551	163	513	170
0	926.207	0.262224	0.547036	7.06667e-05	0.03781	6e-06	0.09252	0.000136	0	0	17.9917	7.13333	26.4198	737.221	31.3	4.3	27	20.45	11.2333	26.8667	8.86667	1532	218	51	45.1524	545	193	507	196
0	137.655	0.0782155	0.910394	0.000218891	0.00380413	2.90158e-05	0.00761538	2.0871e-05	0	0	16.2125	8.25833	29.0786	724.293	30.3	1.9	28.4	19.35	8.98333	24.85	7.06667	1722	277	37	54.0522	687	152	634	184
0	169.363	0.0970413	0.887795	5.56845e-05	0.00634524	0	0.00965499	4.31555e-05	0	0	17.6958	7.94167	27.7681	745.28	32	3.4	28.6	20.7167	10.4333	26.5667	8.36667	1546	235	36	51.9985	597	147	555	168
0	278.606	0.0841865	0.87353	8.10235e-05	0.0132253	0	0.0290239	7.73254e-05	0	0	17.4042	7.14167	25.7822	758.619	31.1	3.4	27.7	20.1333	10.2833	26.45	7.98333	1469	216	41	47.773	542	164	486	167
0	787.704	0.240288	0.405567	0.000196078	0.0761373	0.000170588	0.138408	0	0	0	NA	NA	NA	NA	NA	NA	NA	NA	NA	NA	NA	NA	NA	NA	NA	NA	NA	NA	NA
0	585.186	0.178803	0.188276	0.000770103	0.0417433	0.000231959	0.126659	0.000937113	0	0	NA	NA	NA	NA	NA	NA	NA	NA	NA	NA	NA	NA	NA	NA	NA	NA	NA	NA	NA
0	2429.03	0.195875	0.0425	0	0.159825	0	0.591925	0	0	0	16.675	8.2	25.625	873.047	32.6	0.6	32	24.7333	7.9	27.1	5.66667	1355	189	47	41.9869	480	163	471	190
0	77.7844	0.048708	0.841202	9.19811e-05	0.0928971	0	0.00999016	3.05256e-05	0	0	16.5708	6.94167	23.7728	817.714	31.3	2.1	29.2	20.1667	8.68333	26.35	6.4	1511	252	39	50.3971	629	156	519	193
0	396.566	0.185181	0.71269	5.60044e-05	0.0260936	2.45633e-06	0.073432	0	0	0	16.7792	8.025	25.4762	860.556	32.5	1	31.5	24.75	8.11667	27.0833	5.95	1350	200	42	43.9992	501	153	469	179
0	18156.6	0.174222	0.0952565	0	0.0301565	0	1.13241	0	0	0	16.8667	8.26667	25.5934	877.01	33	0.7	32.3	25.0167	8.01667	27.4	5.83333	1311	190	42	44.5917	480	150	472	179
0	186.195	0.132389	0.808336	3.95939e-05	0.0184332	7.61421e-06	0.0246918	1.14213e-06	0	0	16.7958	7.925	25.4823	846.65	32.3	1.2	31.1	20.7667	8.16667	26.8833	6.08333	1480	246	39	49.4114	605	156	513	190
0	1502.15	0.477888	0.00517458	6.27119e-05	0.255905	0.000376271	0.248522	0	0	0	16.8625	8.34167	25.8256	877.214	33	0.7	32.3	24.9833	8.03333	27.3833	5.81667	1347	191	46	42.8963	484	160	476	188
0	185.668	0.086682	0.878368	0.000448848	0.00519459	0	0.0248099	0.000156722	0	0	16.2583	8.11667	25.5241	867.415	32	0.2	31.8	24.3333	7.43333	26.65	5.31667	1377	212	41	46.4002	536	152	514	180
0	22098.2	0.286642	0.0791842	1.57895e-05	0.215763	0	1.53286	0	0	0	16.8458	8.15833	25.4154	875.262	32.9	0.8	32.1	24.9667	8.05	27.35	5.85	1392	193	57	39.2435	488	188	483	215
0	228.658	0.126246	0.822014	0.000102351	0.0185934	0	0.0377729	1.18097e-05	0	0	16.8625	8.00833	25.4233	859.305	32.6	1.1	31.5	20.8333	8.16667	27.1333	6.01667	1379	215	39	45.7875	534	152	476	180
0	2724.8	0.288511	0.323862	4.32692e-05	0.0874471	2.88462e-06	0.297914	0	0	0	16.8667	8.01667	25.0521	875.166	32.9	0.9	32	25	8.05	27.3667	5.86667	1283	185	38	45.259	466	139	450	166
0	368.16	0.344554	0.304592	1.39251e-05	0.0206853	0	0.102525	0	0	0	16.6542	8.19167	25.5192	878.642	32.6	0.5	32.1	27.2167	12.5667	27.2167	5.61667	1298	189	47	44.478	483	156	483	191
0	1984.44	0.50774	0.032483	5.10638e-05	0.0511117	0	0.411255	0	0	0	16.6792	8.175	25.4673	878.693	32.6	0.5	32.1	27.2333	12.5833	27.2333	5.63333	1297	190	47	44.9571	486	156	486	189
0	253.464	0.262301	0.681833	9.44857e-05	0.0154131	0	0.0407653	3.8176e-06	0	0	16.2375	8.275	25.6192	888.382	32.2	-0.1	32.3	24.5667	7.16667	26.9167	5.03333	1301	211	39	51.0951	532	141	528	166
0	533.919	0.419043	0.315812	1.43923e-05	0.140726	1.24733e-05	0.125998	0	0	0	16.25	7.96667	25.0524	877.421	32	0.2	31.8	24.4	7.38333	26.7833	5.21667	1302	204	40	49.883	516	140	516	170
0	758.896	0.702708	0.0060641	0	0.15404	3.20513e-05	0.13884	0	0	0	16.2125	7.425	23.6465	884.819	31.6	0.2	31.4	26.8333	12.2167	26.8333	5.1	1051	153	33	53.6566	457	108	457	150
0	917.606	0.478619	0.266835	4.17149e-05	0.0903233	9.38586e-06	0.16293	0	0	0	16.1583	7.51667	23.7869	886.615	31.7	0.1	31.6	26.8333	12.05	26.8333	5.01667	1220	197	41	54.2193	520	128	520	166
0	466.152	0.570872	0.316377	0.000227044	0.0261289	4.46541e-05	0.088134	6.28931e-07	0	0	16.1375	7.84167	24.4289	897.659	32	-0.1	32.1	26.9333	11.9	26.9333	4.85	1153	195	33	57.4503	509	118	509	141
0	947.817	0.639387	0.00877995	2.08575e-06	0.164605	1.56431e-05	0.18742	0	0	0	16.2667	7.65	24.3631	873.895	31.6	0.2	31.4	26.7833	12.3333	26.7833	5.3	1213	182	46	45.3573	461	144	461	189
0	764.685	0.725817	0.02116	2.46154e-05	0.718623	1.53846e-06	0.144322	0	0	0	16.375	7.06667	23.0937	867.139	31.4	0.8	30.6	26.7667	12.7167	26.7667	5.53333	1153	180	45	47.2831	443	139	443	166
0	1136.5	0.729021	0.000374556	3.5503e-06	0.0806751	7.10059e-06	0.187218	0	0	0	16.275	7.36667	23.687	878.145	31.5	0.4	31.1	26.8333	12.4667	26.8333	5.28333	1111	177	36	50.2866	458	134	458	166
0	1410.83	0.793773	0.00100456	2.05011e-06	0.0199107	2.05011e-06	0.177911	0	0	0	16.2708	7.825	24.7627	874.353	31.8	0.2	31.6	24.3333	12.2833	26.7833	5.28333	1217	182	42	45.9135	454	143	450	174
0	1235.1	0.815091	0.00494025	1.29964e-05	0.0657032	1.46209e-05	0.157563	0	0	0	16.2833	7.21667	23.3549	874.015	31.4	0.5	30.9	26.8167	12.55	26.8167	5.38333	1143	180	40	47.2971	450	144	450	176
0	1173.21	0.793024	0.000321871	2.47593e-06	0.0194917	0	0.188887	0	0	0	16.3292	7.74167	24.4217	882.894	31.9	0.2	31.7	26.9333	12.3333	26.9333	5.23333	1180	177	43	46.9692	459	133	459	181
0	1153.03	0.784797	0.000656934	1.31387e-05	0.0739265	4.92701e-06	0.141771	0	0	0	16.3583	7.41667	23.62	881.414	31.8	0.4	31.4	26.9667	12.45	26.9667	5.3	1105	172	37	48.4261	437	124	437	170
0	447.048	0.418357	0.452806	7.54573e-06	0.043982	9.60366e-06	0.0795046	1.37195e-06	0	0	17.475	8.78333	27.6205	830.579	33.2	1.4	31.8	25.2333	8.93333	27.3667	6.95	1483	252	36	49.8005	606	159	511	191
0	148.72	0.0619343	0.911778	0.000286192	0.000932385	0	0.0165449	8.28452e-06	0	0	14.35	7.85	25.7377	815.846	29.4	-1.1	30.5	21.9	6.15	24.1333	4.05	1500	228	40	47.2739	562	157	550	175
0	232.136	0.172197	0.786316	0.000101594	0.00619668	1.72194e-06	0.0436827	2.29592e-06	0	0	16.975	8.46667	26.9639	826.761	32.6	1.2	31.4	20.8	8.51667	26.85	6.51667	1435	235	37	48.3413	576	153	495	180
0	531.381	0.298052	0.585292	4.65852e-05	0.0201979	0	0.0955009	6.47017e-07	0	0	14.2667	7.73333	25.2723	823.168	29.3	-1.3	30.6	21.9667	5.86667	24.1	3.83333	1565	248	40	48.0181	613	159	565	187
0	248.274	0.102421	0.869425	0.000421084	0.00351627	0	0.027212	6.62651e-06	0	0	16.8542	8.525	27.589	802.172	32.2	1.3	30.9	20.4833	8.68333	26.4167	6.71667	1471	239	37	49.3063	591	154	525	175
0	309.455	0.102302	0.842049	0.000106059	0.00835466	0	0.0483669	1.67776e-05	0	0	18.1458	8.79167	28.1784	804.268	33.8	2.6	31.2	21.8667	9.9	27.7167	7.96667	1461	244	40	49.9544	601	159	521	182
0	80.4865	0.0488733	0.937847	0.000257649	0.00293165	2.95469e-07	0.00644921	0.000100755	0	0	17.9667	9.15	29.8046	767.71	33.2	2.5	30.7	21.65	9.93333	27.0667	8.15	1614	295	35	56.2116	705	155	565	194
0	140.215	0.0613678	0.907884	8.00725e-05	0.0125116	0	0.0145283	1.30435e-05	0	0	17.8542	7.95833	27.3482	769.299	32.4	3.3	29.1	20.9833	10.35	27	8.21667	1458	226	37	49.6229	568	151	521	165
0	76.5901	0.0431692	0.948188	0.000850211	0.00048177	4.74183e-06	0.00557972	4.59958e-05	0	0	17.4208	8.725	29.9828	732.795	31.8	2.7	29.1	20.8333	9.85	26.0667	8.08333	1684	308	36	59.0069	758	148	601	192
0	137.148	0.108542	0.871326	0.000309636	0.00438373	0	0.0171938	2.37687e-05	0	0	17.8792	9.09167	28.9544	796.031	33.5	2.1	31.4	25.3333	9.61667	27.35	7.76667	1554	274	31	51.4521	654	160	556	189
0	77.5766	0.0446179	0.939734	0.000283931	0.00538653	2.48129e-06	0.00705077	6.06144e-05	0	0	17.1875	8.825	28.2853	802.85	32.7	1.5	31.2	24.7	8.86667	26.7333	6.98333	1575	277	33	52.1855	661	160	548	195
0	120.096	0.041412	0.926244	0.000399387	0.0185678	0	0.0131715	3.95706e-05	0	0	17.8333	8.88333	29.0305	775.345	33.1	2.5	30.6	21.4333	9.85	27.05	8	1547	265	33	51.5934	631	153	544	182
0	1046.11	0.267211	0.388019	4.51505e-05	0.0234858	5.56856e-05	0.286027	0	0	0	17.1208	7.425	25.1695	820.156	31.8	2.3	29.5	26.85	9.43333	26.9667	6.96667	1266	175	46	41.6998	444	162	434	172
0	1121.24	0.395678	0.107878	2.64511e-06	0.168583	2.51286e-05	0.266057	0	0	0	16.7167	7.76667	24.8136	859.533	32.3	1	31.3	27.0333	8.28333	27.0333	5.95	1228	183	50	43.0031	451	162	451	179
0	398.514	0.224425	0.682732	5.18139e-05	0.0138705	7.09779e-06	0.0649455	0	0	0	16.825	7.65	25.3311	829.423	31.7	1.5	30.2	24.2	8.76667	26.7167	6.45	1264	187	40	44.9238	455	144	453	160
0	1839.85	0.483101	0.174877	2.16346e-05	0.0430788	0	0.302318	0	0	0	17.2375	7.675	25.0817	838.825	32.5	1.9	30.6	27.25	9.18333	27.25	6.76667	1275	182	48	41.049	452	168	452	181
0	1333.23	0.300283	0.400402	1.87961e-05	0.0451736	9.95086e-06	0.223937	0	0	0	17.225	7.81667	25.4615	839.479	32.5	1.8	30.7	27.25	9.13333	27.25	6.75	1277	185	48	42.4941	457	162	457	177
0	687.679	0.328363	0.430304	4.07728e-05	0.110504	0	0.154393	0	0	0	16.8417	8	25.3968	860.28	32.6	1.1	31.5	24.65	8.38333	27.1833	6.08333	1250	186	48	42.9987	457	160	456	179
0	1864.61	0.396695	0.136976	7.31707e-06	0.0348293	0.00020122	0.374791	0	0	0	17.1042	7.44167	24.7231	830.113	32.1	2	30.1	27.0167	9.21667	27.0333	6.8	1257	176	46	41.4689	443	163	428	175
0	232.7	0.224947	0.720688	4.75843e-05	0.0116262	8.20419e-07	0.0434084	1.14859e-05	0	0	17.5708	8.19167	26.2553	837.036	33.1	1.9	31.2	21.4833	8.95	27.5167	6.95	1651	292	43	56.2825	744	172	547	222
0	244.746	0.215118	0.739929	8.69242e-05	0.00830728	0	0.0359684	3.12036e-05	0	0	17.7542	8.45833	26.9374	828.615	33.3	1.9	31.4	21.6667	9.21667	27.6	7.23333	1650	295	41	56.3846	742	172	548	221
0	113.619	0.0839545	0.902213	4.27611e-05	0.00230305	0	0.0120877	0	0	0	16.7542	7.95833	25.7551	843.643	32	1.1	30.9	20.7833	8.05	26.7833	6.06667	1657	290	42	56.2952	748	169	547	218
0	762.608	0.400952	0.448196	0.000154201	0.020359	0	0.125712	3.11367e-05	0	0	17.8958	8.45833	26.8519	838.731	33.6	2.1	31.5	21.8333	9.3	27.8833	7.28333	1593	280	40	53.6655	688	167	540	211
0	336.156	0.429987	0.47132	1.33858e-05	0.0276984	0	0.0711827	0	0	0	17.7375	8.625	27.1226	840.255	33.6	1.8	31.8	25.6	9.08333	27.7667	7.11667	1555	267	41	50.1235	642	173	537	210
0	201.89	0.275403	0.647709	6.5389e-05	0.0261252	0	0.0514617	5.14874e-06	0	0	17.9167	8.55	27.057	839.817	33.7	2.1	31.6	21.8667	9.31667	27.9333	7.3	1561	272	40	52.8258	671	168	521	209
0	757.054	0.40281	0.360815	3.71266e-05	0.111537	6.40114e-07	0.12269	0	0	0	15.9458	7.94167	25.4541	842.84	31.5	0.3	31.2	23.6667	7.55	26.0667	5.35	1276	193	40	45.1513	476	142	455	164
0	402.238	0.285446	0.653062	0.000160984	0.0105419	5.03074e-07	0.0461269	0	0	0	16.8583	8.08333	25.4995	861.359	32.6	0.9	31.7	24.75	8.3	27.2	6.03333	1235	187	42	44.787	459	145	443	168
0	322.83	0.17363	0.785	5.93081e-05	0.0108623	7.41351e-07	0.0350259	1.18616e-05	0	0	16.6583	7.83333	25.0266	857.801	32.2	0.9	31.3	24.5	8.18333	26.9667	5.9	1210	182	42	44.615	449	144	433	166
0	518.679	0.260854	0.62633	2.21982e-05	0.0242595	5.06274e-06	0.0902185	3.89442e-07	0	0	14.8667	7.58333	24.8634	824.95	30	-0.5	30.5	22.5333	6.51667	24.7333	4.43333	1463	226	40	46.7913	553	154	524	176
0	643.249	0.194726	0.697857	4.28138e-05	0.0343412	6.37652e-06	0.073432	1.18421e-05	0	0	17.3333	6.75	24.1935	784.664	31	3.1	27.9	26.5667	9.98333	26.7167	7.56667	1472	216	42	48.0303	545	164	509	167
0	2573.57	0.573468	0.116182	3.94161e-05	0.0278704	6.89781e-05	0.299391	0	0	0	17.6	7	25.0896	778.88	31.2	3.3	27.9	26.7667	10.3333	26.95	7.93333	1516	219	47	47.0506	560	179	527	179
0	1588.72	0.523913	0.375626	7.7512e-05	0.032765	3.98325e-05	0.182972	0	0	0	17.2833	5.8	22.0532	765.338	30.1	3.8	26.3	26.25	7.81667	26.5167	7.81667	1528	214	50	44.4365	552	185	524	185
0	1656.41	0.3602	0.402155	0.000145238	0.0678524	0.000130952	0.245988	0	0	0	17.4	5.5	21.4844	750.821	30	4.4	25.6	26.15	8.16667	26.4833	8.16667	1550	213	54	43.5151	556	191	530	191
0	866.689	0.271024	0.634198	4.17827e-05	0.00911281	0	0.0500415	5.01393e-06	0	0	18.3417	7.68333	27.9394	733.785	32	4.5	27.5	20.9333	11.5167	27.1	9.26667	1516	218	37	52.2584	555	151	530	163
0	702.229	0.230859	0.334903	0.000246497	0.0855631	0.00011465	0.106676	0	0	0	16.9208	4.50833	18.7068	729.634	29	4.9	24.1	25.2833	8.01667	25.7833	8.01667	1570	210	58	41.0078	546	205	528	205
0	1032.66	0.226216	0.547618	8.67002e-05	0.0245142	2.84687e-05	0.104702	0.000172753	0	0	17.3042	6.25833	23.6164	752.851	30.3	3.8	26.5	26.1333	8.01667	26.3667	8.01667	1501	214	47	45.8026	536	177	504	177
0	1505.81	0.407519	0.0504391	1.46739e-05	0.022637	4.8913e-06	0.181335	0	0	0	17.3625	7.64167	28.3025	719.084	30.7	3.7	27	19.9167	10.6667	25.9333	8.46667	1548	223	36	54.2155	578	144	538	164
0	3292.24	0.301654	0.157504	0.00283816	0.0624908	0.000252632	0.398151	2.36842e-05	0	0	17.6708	6.775	25.3745	744.02	30.8	4.1	26.7	26.35	8.48333	26.6333	8.48333	1524	217	48	45.5848	549	185	515	185
0	4655.33	0.183422	0.467926	1.843e-05	0.108292	0	0.235883	0	0	0	18.0375	7.24167	26.6238	745.801	31.5	4.3	27.2	20.5833	11.1833	26.9667	8.81667	1467	212	42	47.4528	537	166	487	170
0	2186.76	0.215338	0.60085	0.000703004	0.0127101	0	0.169828	3.28326e-05	0	0	16.3208	7.50833	27.706	719.117	29.7	2.6	27.1	18.9833	9.55	24.8833	7.4	1617	237	39	52.2885	602	158	586	173
0	777.711	0.268856	0.574609	4.40499e-05	0.00780547	4.31862e-06	0.0632012	5.18234e-06	0	0	17.3667	7.21667	26.8278	730.44	30.6	3.7	26.9	19.8667	10.65	26.1333	8.33333	1512	218	40	49.6125	551	163	513	170
0	1087.51	0.262896	0.54706	6.46667e-05	0.036118	3.33333e-06	0.093528	0.000132667	0	0	17.9917	7.13333	26.4198	737.221	31.3	4.3	27	20.45	11.2333	26.8667	8.86667	1532	218	51	45.1524	545	193	507	196
0	138.225	0.0785077	0.90993	0.000213801	0.00378122	3.51244e-05	0.00780984	2.0362e-05	0	0	16.2125	8.25833	29.0786	724.293	30.3	1.9	28.4	19.35	8.98333	24.85	7.06667	1722	277	37	54.0522	687	152	634	184
0	169.126	0.0969536	0.887763	5.63805e-05	0.00625476	0	0.00986589	4.24594e-05	0	0	17.6958	7.94167	27.7681	745.28	32	3.4	28.6	20.7167	10.4333	26.5667	8.36667	1546	235	36	51.9985	597	147	555	168
0	798.442	0.23941	0.40708	0.000172549	0.0738137	0.000186275	0.140104	0	0	0	NA	NA	NA	NA	NA	NA	NA	NA	NA	NA	NA	NA	NA	NA	NA	NA	NA	NA	NA
0	589.247	0.171492	0.195337	0.000742268	0.0416041	0.000231959	0.127076	0.000937113	0	0	NA	NA	NA	NA	NA	NA	NA	NA	NA	NA	NA	NA	NA	NA	NA	NA	NA	NA	NA
0	4322.31	0.192887	0.042525	0	0.159438	0	0.595275	0	0	0	16.675	8.2	25.625	873.047	32.6	0.6	32	24.7333	7.9	27.1	5.66667	1355	189	47	41.9869	480	163	471	190
0	402.867	0.184962	0.711948	4.81441e-05	0.0256952	1.4738e-06	0.0748007	0	0	0	16.7792	8.025	25.4762	860.556	32.5	1	31.5	24.75	8.11667	27.0833	5.95	1350	200	42	43.9992	501	153	469	179
0	15949	0.170661	0.0957783	0	0.0290739	0	1.13653	0	0	0	16.8667	8.26667	25.5934	877.01	33	0.7	32.3	25.0167	8.01667	27.4	5.83333	1311	190	42	44.5917	480	150	472	179
0	186.943	0.132435	0.807626	3.84518e-05	0.0183472	7.61421e-06	0.0254437	1.14213e-06	0	0	16.7958	7.925	25.4823	846.65	32.3	1.2	31.1	20.7667	8.16667	26.8833	6.08333	1480	246	39	49.4114	605	156	513	190
0	1560.74	0.486025	0.00554237	3.55932e-05	0.240695	0.000347458	0.255283	0	0	0	16.8625	8.34167	25.8256	877.214	33	0.7	32.3	24.9833	8.03333	27.3833	5.81667	1347	191	46	42.8963	484	160	476	188
0	186.916	0.0893045	0.875032	0.000432138	0.00513726	0	0.02561	0.000144046	0	0	16.2583	8.11667	25.5241	867.415	32	0.2	31.8	24.3333	7.43333	26.65	5.31667	1377	212	41	46.4002	536	152	514	180
0	21405.5	0.281842	0.0799421	1.57895e-05	0.215605	0	1.53706	0	0	0	16.8458	8.15833	25.4154	875.262	32.9	0.8	32.1	24.9667	8.05	27.35	5.85	1392	193	57	39.2435	488	188	483	215
0	229.589	0.126211	0.821607	8.31602e-05	0.0184197	0	0.0384082	1.13177e-05	0	0	16.8625	8.00833	25.4233	859.305	32.6	1.1	31.5	20.8333	8.16667	27.1333	6.01667	1379	215	39	45.7875	534	152	476	180
0	2586.73	0.290507	0.323645	3.46154e-05	0.0829356	2.88462e-06	0.300655	0	0	0	16.8667	8.01667	25.0521	875.166	32.9	0.9	32	25	8.05	27.3667	5.86667	1283	185	38	45.259	466	139	450	166
0	1038.86	0.264175	0.170002	1.83803e-05	0.0337437	3.10563e-05	0.234271	0	0	0	16.7542	8.25833	25.7269	873.352	32.8	0.7	32.1	24.85	7.96667	27.2167	5.76667	1365	190	49	41.205	483	170	476	198
0	444.866	0.344127	0.303984	2.9316e-06	0.0195127	0	0.104744	0	0	0	16.6542	8.19167	25.5192	878.642	32.6	0.5	32.1	27.2167	12.5667	27.2167	5.61667	1298	189	47	44.478	483	156	483	191
0	2416.1	0.507626	0.0327926	4.78723e-05	0.0470968	0	0.415079	0	0	0	16.6792	8.175	25.4673	878.693	32.6	0.5	32.1	27.2333	12.5833	27.2333	5.63333	1297	190	47	44.9571	486	156	486	189
0	536.892	0.418908	0.318006	1.34328e-05	0.132761	1.91898e-06	0.131916	0	0	0	16.25	7.96667	25.0524	877.421	32	0.2	31.8	24.4	7.38333	26.7833	5.21667	1302	204	40	49.883	516	140	516	170
0	761.422	0.705437	0.00555769	0	0.145058	2.69231e-05	0.145604	0	0	0	16.2125	7.425	23.6465	884.819	31.6	0.2	31.4	26.8333	12.2167	26.8333	5.1	1051	153	33	53.6566	457	108	457	150
0	467.863	0.570982	0.315499	0.000177358	0.0244711	4.27673e-05	0.0906107	6.28931e-07	0	0	16.1375	7.84167	24.4289	897.659	32	-0.1	32.1	26.9333	11.9	26.9333	4.85	1153	195	33	57.4503	509	118	509	141
0	951.283	0.633921	0.00893638	2.08575e-06	0.163018	1.46002e-05	0.194318	0	0	0	16.2667	7.65	24.3631	873.895	31.6	0.2	31.4	26.7833	12.3333	26.7833	5.3	1213	182	46	45.3573	461	144	461	189
0	766.588	0.721642	0.0212338	1.53846e-05	0.716652	0	0.150405	0	0	0	16.375	7.06667	23.0937	867.139	31.4	0.8	30.6	26.7667	12.7167	26.7667	5.53333	1153	180	45	47.2831	443	139	443	166
0	1140.28	0.726973	0.00035858	3.5503e-06	0.074368	7.10059e-06	0.195589	0	0	0	16.275	7.36667	23.687	878.145	31.5	0.4	31.1	26.8333	12.4667	26.8333	5.28333	1111	177	36	50.2866	458	134	458	166
0	1416	0.787974	0.00103326	2.05011e-06	0.0192424	2.05011e-06	0.18435	0	0	0	16.2708	7.825	24.7627	874.353	31.8	0.2	31.6	24.3333	12.2833	26.7833	5.28333	1217	182	42	45.9135	454	143	450	174
0	1241.73	0.809115	0.00488502	8.12274e-06	0.0648682	1.29964e-05	0.164437	0	0	0	16.2833	7.21667	23.3549	874.015	31.4	0.5	30.9	26.8167	12.55	26.8167	5.38333	1143	180	40	47.2971	450	144	450	176
0	1177.3	0.786024	0.000331774	1.23796e-06	0.0180854	0	0.197284	0	0	0	16.3292	7.74167	24.4217	882.894	31.9	0.2	31.7	26.9333	12.3333	26.9333	5.23333	1180	177	43	46.9692	459	133	459	181
0	1157.53	0.780587	0.000614234	1.14964e-05	0.0710639	4.92701e-06	0.148888	0	0	0	16.3583	7.41667	23.62	881.414	31.8	0.4	31.4	26.9667	12.45	26.9667	5.3	1105	172	37	48.4261	437	124	437	170
0	574.251	0.478692	0.370232	0	0.0266362	1.91489e-05	0.134108	0	0	0	17.5292	8.95833	27.8209	838.932	33.6	1.4	32.2	21.4167	8.95	27.5333	6.93333	1443	240	37	48.7824	581	154	503	183
0	448.793	0.413647	0.457746	6.17378e-06	0.0429579	9.60366e-06	0.0802996	1.37195e-06	0	0	17.475	8.78333	27.6205	830.579	33.2	1.4	31.8	25.2333	8.93333	27.3667	6.95	1483	252	36	49.8005	606	159	511	191
0	149.3	0.0641116	0.908998	0.000253054	0.000937657	0	0.0171761	7.53138e-06	0	0	14.35	7.85	25.7377	815.846	29.4	-1.1	30.5	21.9	6.15	24.1333	4.05	1500	228	40	47.2739	562	157	550	175
0	533.457	0.295062	0.587614	3.9468e-05	0.0199009	0	0.0964728	6.47017e-07	0	0	14.2667	7.73333	25.2723	823.168	29.3	-1.3	30.6	21.9667	5.86667	24.1	3.83333	1565	248	40	48.0181	613	159	565	187
0	717.479	0.285413	0.578393	3.26648e-05	0.0139547	9.45559e-06	0.117017	8.59599e-07	0	0	17.2875	8.75833	27.1998	844.856	33.4	1.2	32.2	25.15	8.7	27.3833	6.63333	1435	229	41	46.6162	562	159	511	185
0	249.241	0.10308	0.868476	0.00036988	0.00348072	0	0.0275904	6.0241e-06	0	0	16.8542	8.525	27.589	802.172	32.2	1.3	30.9	20.4833	8.68333	26.4167	6.71667	1471	239	37	49.3063	591	154	525	175
0	310.66	0.10266	0.840968	9.94674e-05	0.00826418	0	0.0491872	1.67776e-05	0	0	18.1458	8.79167	28.1784	804.268	33.8	2.6	31.2	21.8667	9.9	27.7167	7.96667	1461	244	40	49.9544	601	159	521	182
0	80.8001	0.0494634	0.937018	0.000245831	0.00290978	2.95469e-07	0.00671277	0.00011021	0	0	17.9667	9.15	29.8046	767.71	33.2	2.5	30.7	21.65	9.93333	27.0667	8.15	1614	295	35	56.2116	705	155	565	194
0	140.766	0.0631185	0.905894	8.47826e-05	0.0125391	0	0.0147359	1.26812e-05	0	0	17.8542	7.95833	27.3482	769.299	32.4	3.3	29.1	20.9833	10.35	27	8.21667	1458	226	37	49.6229	568	151	521	165
0	76.8883	0.0438458	0.947336	0.000806586	0.000472287	4.74183e-06	0.00581112	4.36249e-05	0	0	17.4208	8.725	29.9828	732.795	31.8	2.7	29.1	20.8333	9.85	26.0667	8.08333	1684	308	36	59.0069	758	148	601	192
0	137.684	0.109122	0.870411	0.000289079	0.0043137	0	0.0176203	2.31263e-05	0	0	17.8792	9.09167	28.9544	796.031	33.5	2.1	31.4	25.3333	9.61667	27.35	7.76667	1554	274	31	51.4521	654	160	556	189
0	77.8799	0.0445254	0.93951	0.000269752	0.00537306	2.83576e-06	0.00739319	6.23868e-05	0	0	17.1875	8.825	28.2853	802.85	32.7	1.5	31.2	24.7	8.86667	26.7333	6.98333	1575	277	33	52.1855	661	160	548	195
0	120.573	0.0423423	0.924961	0.000428834	0.0185475	0	0.0135129	4.23313e-05	0	0	17.8333	8.88333	29.0305	775.345	33.1	2.5	30.6	21.4333	9.85	27.05	8	1547	265	33	51.5934	631	153	544	182
0	1050.19	0.269839	0.38266	2.70903e-05	0.0222788	3.46154e-05	0.290005	0	0	0	17.1208	7.425	25.1695	820.156	31.8	2.3	29.5	26.85	9.43333	26.9667	6.96667	1266	175	46	41.6998	444	162	434	172
0	1126.11	0.403806	0.107576	1.32256e-06	0.152907	2.8435e-05	0.273906	0	0	0	16.7167	7.76667	24.8136	859.533	32.3	1	31.3	27.0333	8.28333	27.0333	5.95	1228	183	50	43.0031	451	162	451	179
0	400.054	0.22468	0.680826	4.40063e-05	0.013336	7.09779e-06	0.0671394	0	0	0	16.825	7.65	25.3311	829.423	31.7	1.5	30.2	24.2	8.76667	26.7167	6.45	1264	187	40	44.9238	455	144	453	160
0	1846.66	0.478692	0.173661	4.32692e-06	0.0426808	0	0.308358	0	0	0	17.2375	7.675	25.0817	838.825	32.5	1.9	30.6	27.25	9.18333	27.25	6.76667	1275	182	48	41.049	452	168	452	181
0	379.543	0.261218	0.467093	2.08394e-05	0.0430828	5.6657e-05	0.0859259	0	0	0	16.9875	7.14167	24.6264	806.283	31.2	2.2	29	19.6833	9.43333	26.6833	7.01667	1270	176	42	42.3693	437	155	419	167
0	690.205	0.328158	0.429873	3.65756e-05	0.107049	2.998e-06	0.158484	0	0	0	16.8417	8	25.3968	860.28	32.6	1.1	31.5	24.65	8.38333	27.1833	6.08333	1250	186	48	42.9987	457	160	456	179
0	1871.25	0.391559	0.136551	7.31707e-06	0.0273585	0.000182927	0.387841	0	0	0	17.1042	7.44167	24.7231	830.113	32.1	2	30.1	27.0167	9.21667	27.0333	6.8	1257	176	46	41.4689	443	163	428	175
0	233.608	0.222875	0.722342	4.34822e-05	0.0114358	8.20419e-07	0.0440212	1.14859e-05	0	0	17.5708	8.19167	26.2553	837.036	33.1	1.9	31.2	21.4833	8.95	27.5167	6.95	1651	292	43	56.2825	744	172	547	222
0	245.702	0.216087	0.738511	6.77563e-05	0.00816597	0	0.0365755	3.34324e-05	0	0	17.7542	8.45833	26.9374	828.615	33.3	1.9	31.4	21.6667	9.21667	27.6	7.23333	1650	295	41	56.3846	742	172	548	221
0	114.062	0.0826991	0.903107	3.95338e-05	0.00229337	0	0.0124624	0	0	0	16.7542	7.95833	25.7551	843.643	32	1.1	30.9	20.7833	8.05	26.7833	6.06667	1657	290	42	56.2952	748	169	547	218
0	765.588	0.400638	0.44674	0.000133443	0.0198904	0	0.127951	5.18946e-05	0	0	17.8958	8.45833	26.8519	838.731	33.6	2.1	31.5	21.8333	9.3	27.8833	7.28333	1593	280	40	53.6655	688	167	540	211
0	337.467	0.428486	0.472379	1.10236e-05	0.0272772	0	0.072048	0	0	0	17.7375	8.625	27.1226	840.255	33.6	1.8	31.8	25.6	9.08333	27.7667	7.11667	1555	267	41	50.1235	642	173	537	210
0	202.678	0.273976	0.648701	6.127e-05	0.0262267	0	0.0517984	5.14874e-06	0	0	17.9167	8.55	27.057	839.817	33.7	2.1	31.6	21.8667	9.31667	27.9333	7.3	1561	272	40	52.8258	671	168	521	209
0	5581.47	0.367071	0.207388	5.01859e-06	0.0715952	1.171e-05	0.266556	0	0	0	16.9792	8.24167	25.675	866.263	33	0.9	32.1	24.9833	8.31667	27.3667	6.05	1334	194	52	41.1385	487	174	473	201
0	520.706	0.260001	0.627222	1.75249e-05	0.0226924	4.6733e-06	0.0917509	3.89442e-07	0	0	14.8667	7.58333	24.8634	824.95	30	-0.5	30.5	22.5333	6.51667	24.7333	4.43333	1463	226	40	46.7913	553	154	524	176
0	2583.61	0.571444	0.113029	1.64234e-05	0.0255022	9.52555e-05	0.306933	0	0	0	17.6	7	25.0896	778.88	31.2	3.3	27.9	26.7667	10.3333	26.95	7.93333	1516	219	47	47.0506	560	179	527	179
0	1594.93	0.527395	0.370408	6.02871e-05	0.0307593	4.95215e-05	0.186722	0	0	0	17.2833	5.8	22.0532	765.338	30.1	3.8	26.3	26.25	7.81667	26.5167	7.81667	1528	214	50	44.4365	552	185	524	185
0	1662.88	0.372062	0.390583	0.00012381	0.0637857	0.000209524	0.249707	0	0	0	17.4	5.5	21.4844	750.821	30	4.4	25.6	26.15	8.16667	26.4833	8.16667	1550	213	54	43.5151	556	191	530	191
0	870.078	0.277284	0.627069	3.09192e-05	0.0088337	0	0.0512006	5.01393e-06	0	0	18.3417	7.68333	27.9394	733.785	32	4.5	27.5	20.9333	11.5167	27.1	9.26667	1516	218	37	52.2584	555	151	530	163
0	705.115	0.238517	0.325146	0.000200637	0.0837573	9.74522e-05	0.110643	0	0	0	16.9208	4.50833	18.7068	729.634	29	4.9	24.1	25.2833	8.01667	25.7833	8.01667	1570	210	58	41.0078	546	205	528	205
0	1036.7	0.229308	0.543513	7.7642e-05	0.0229484	2.84687e-05	0.1073	0.000162401	0	0	17.3042	6.25833	23.6164	752.851	30.3	3.8	26.5	26.1333	8.01667	26.3667	8.01667	1501	214	47	45.8026	536	177	504	177
0	1511.65	0.405959	0.0496712	9.78261e-06	0.0205826	1.46739e-05	0.185713	0	0	0	17.3625	7.64167	28.3025	719.084	30.7	3.7	27	19.9167	10.6667	25.9333	8.46667	1548	223	36	54.2155	578	144	538	164
0	3305.07	0.296376	0.155199	0.00241974	0.0606711	0.000189474	0.408043	1.57895e-05	0	0	17.6708	6.775	25.3745	744.02	30.8	4.1	26.7	26.35	8.48333	26.6333	8.48333	1524	217	48	45.5848	549	185	515	185
0	4673.52	0.185326	0.463657	1.53584e-05	0.107653	0	0.23889	0	0	0	18.0375	7.24167	26.6238	745.801	31.5	4.3	27.2	20.5833	11.1833	26.9667	8.81667	1467	212	42	47.4528	537	166	487	170
0	2195.29	0.217064	0.595781	0.000625751	0.0125421	0	0.173418	3.09013e-05	0	0	16.3208	7.50833	27.706	719.117	29.7	2.6	27.1	18.9833	9.55	24.8833	7.4	1617	237	39	52.2885	602	158	586	173
0	780.631	0.273079	0.569007	3.45489e-05	0.00735202	3.45489e-06	0.0650436	5.18234e-06	0	0	17.3667	7.21667	26.8278	730.44	30.6	3.7	26.9	19.8667	10.65	26.1333	8.33333	1512	218	40	49.6125	551	163	513	170
0	1091.65	0.265247	0.544002	5.73333e-05	0.0346473	4e-06	0.0957187	0.000126667	0	0	17.9917	7.13333	26.4198	737.221	31.3	4.3	27	20.45	11.2333	26.8667	8.86667	1532	218	51	45.1524	545	193	507	196
0	138.765	0.0784349	0.909766	0.000199548	0.00374762	3.76697e-05	0.00809338	1.93439e-05	0	0	16.2125	8.25833	29.0786	724.293	30.3	1.9	28.4	19.35	8.98333	24.85	7.06667	1722	277	37	54.0522	687	152	634	184
0	169.785	0.096151	0.888365	6.05568e-05	0.00615104	0	0.0101694	3.89791e-05	0	0	17.6958	7.94167	27.7681	745.28	32	3.4	28.6	20.7167	10.4333	26.5667	8.36667	1546	235	36	51.9985	597	147	555	168
0	306.301	0.0859908	0.871365	8.20321e-05	0.0127197	0	0.0299037	6.25327e-05	0	0	17.4042	7.14167	25.7822	758.619	31.1	3.4	27.7	20.1333	10.2833	26.45	7.98333	1469	216	41	47.773	542	164	486	167
0	838.582	0.280044	0.461855	0	0.02579	6.95958e-05	0.16547	0	0	0	16.6917	6.56667	23.4524	795.375	30.6	2.6	28	26.3167	9.43333	26.3167	6.91667	1251	169	45	39.3982	418	167	418	173
0	591.577	0.172197	0.193936	0.000621649	0.0414928	0.000213402	0.128023	0.000937113	0	0	NA	NA	NA	NA	NA	NA	NA	NA	NA	NA	NA	NA	NA	NA	NA	NA	NA	NA	NA
0	4339.17	0.179625	0.0426125	0	0.158837	0	0.60905	0	0	0	16.675	8.2	25.625	873.047	32.6	0.6	32	24.7333	7.9	27.1	5.66667	1355	189	47	41.9869	480	163	471	190
0	404.894	0.183482	0.712613	3.83188e-05	0.0251494	1.4738e-06	0.0761713	0	0	0	16.7792	8.025	25.4762	860.556	32.5	1	31.5	24.75	8.11667	27.0833	5.95	1350	200	42	43.9992	501	153	469	179
0	16000.3	0.164765	0.0966783	0	0.0281217	0	1.14248	0	0	0	16.8667	8.26667	25.5934	877.01	33	0.7	32.3	25.0167	8.01667	27.4	5.83333	1311	190	42	44.5917	480	150	472	179
0	187.676	0.132115	0.807412	3.1599e-05	0.0181831	7.61421e-06	0.0261487	7.61421e-07	0	0	16.7958	7.925	25.4823	846.65	32.3	1.2	31.1	20.7667	8.16667	26.8833	6.08333	1480	246	39	49.4114	605	156	513	190
0	1566.66	0.490846	0.00586949	2.20339e-05	0.226515	0.000344068	0.264332	0	0	0	16.8625	8.34167	25.8256	877.214	33	0.7	32.3	24.9833	8.03333	27.3833	5.81667	1347	191	46	42.8963	484	160	476	188
0	187.672	0.0899905	0.873622	0.000401024	0.00502548	0	0.026486	0.000134539	0	0	16.2583	8.11667	25.5241	867.415	32	0.2	31.8	24.3333	7.43333	26.65	5.31667	1377	212	41	46.4002	536	152	514	180
0	21483.5	0.269053	0.0802421	0	0.215195	0	1.54997	0	0	0	16.8458	8.15833	25.4154	875.262	32.9	0.8	32.1	24.9667	8.05	27.35	5.85	1392	193	57	39.2435	488	188	483	215
0	230.387	0.125327	0.82223	6.34773e-05	0.0181899	0	0.0389185	1.13177e-05	0	0	16.8625	8.00833	25.4233	859.305	32.6	1.1	31.5	20.8333	8.16667	27.1333	6.01667	1379	215	39	45.7875	534	152	476	180
0	2594.43	0.288294	0.325131	2.88462e-05	0.0785192	0	0.305807	0	0	0	16.8667	8.01667	25.0521	875.166	32.9	0.9	32	25	8.05	27.3667	5.86667	1283	185	38	45.259	466	139	450	166
0	1042.94	0.260956	0.170021	6.97183e-06	0.0320318	2.91549e-05	0.239196	0	0	0	16.7542	8.25833	25.7269	873.352	32.8	0.7	32.1	24.85	7.96667	27.2167	5.76667	1365	190	49	41.205	483	170	476	198
0	2252.12	0.501262	0.0331787	6.38298e-06	0.0411287	0	0.427066	0	0	0	16.6792	8.175	25.4673	878.693	32.6	0.5	32.1	27.2333	12.5833	27.2333	5.63333	1297	190	47	44.9571	486	156	486	189
0	256.032	0.255751	0.686542	5.10604e-05	0.0143995	0	0.0436634	3.3404e-06	0	0	16.2375	8.275	25.6192	888.382	32.2	-0.1	32.3	24.5667	7.16667	26.9167	5.03333	1301	211	39	51.0951	532	141	528	166
0	538.807	0.417273	0.319185	9.59488e-06	0.12778	1.91898e-06	0.137357	0	0	0	16.25	7.96667	25.0524	877.421	32	0.2	31.8	24.4	7.38333	26.7833	5.21667	1302	204	40	49.883	516	140	516	170
0	764.124	0.703113	0.00533077	0	0.140223	2.69231e-05	0.15299	0	0	0	16.2125	7.425	23.6465	884.819	31.6	0.2	31.4	26.8333	12.2167	26.8333	5.1	1051	153	33	53.6566	457	108	457	150
0	925.151	0.471874	0.270715	1.87717e-05	0.0802794	3.12862e-06	0.175867	0	0	0	16.1583	7.51667	23.7869	886.615	31.7	0.1	31.6	26.8333	12.05	26.8333	5.01667	1220	197	41	54.2193	520	128	520	166
0	469.414	0.569013	0.315599	0.000155346	0.023783	4.33962e-05	0.0931906	6.28931e-07	0	0	16.1375	7.84167	24.4289	897.659	32	-0.1	32.1	26.9333	11.9	26.9333	4.85	1153	195	33	57.4503	509	118	509	141
0	954.662	0.629488	0.00881124	2.08575e-06	0.162344	1.25145e-05	0.199552	0	0	0	16.2667	7.65	24.3631	873.895	31.6	0.2	31.4	26.7833	12.3333	26.7833	5.3	1213	182	46	45.3573	461	144	461	189
0	769.313	0.716578	0.0210662	1.07692e-05	0.714903	0	0.157389	0	0	0	16.375	7.06667	23.0937	867.139	31.4	0.8	30.6	26.7667	12.7167	26.7667	5.53333	1153	180	45	47.2831	443	139	443	166
0	1144.36	0.72388	0.000335503	1.77515e-06	0.0709154	7.10059e-06	0.202159	0	0	0	16.275	7.36667	23.687	878.145	31.5	0.4	31.1	26.8333	12.4667	26.8333	5.28333	1111	177	36	50.2866	458	134	458	166
0	1421.02	0.782444	0.0008918	0	0.0187462	2.05011e-06	0.190519	0	0	0	16.2708	7.825	24.7627	874.353	31.8	0.2	31.6	24.3333	12.2833	26.7833	5.28333	1217	182	42	45.9135	454	143	450	174
0	1246.19	0.803536	0.00479729	8.12274e-06	0.064826	1.13718e-05	0.170147	0	0	0	16.2833	7.21667	23.3549	874.015	31.4	0.5	30.9	26.8167	12.55	26.8167	5.38333	1143	180	40	47.2971	450	144	450	176
0	1181.48	0.780513	0.000287208	1.23796e-06	0.0173711	0	0.203555	0	0	0	16.3292	7.74167	24.4217	882.894	31.9	0.2	31.7	26.9333	12.3333	26.9333	5.23333	1180	177	43	46.9692	459	133	459	181
0	1161.65	0.777319	0.000560036	8.21168e-06	0.0689239	6.56934e-06	0.154352	0	0	0	16.3583	7.41667	23.62	881.414	31.8	0.4	31.4	26.9667	12.45	26.9667	5.3	1105	172	37	48.4261	437	124	437	170
0	450.48	0.410735	0.459619	5.4878e-06	0.0425325	8.91768e-06	0.0817669	6.85976e-07	0	0	17.475	8.78333	27.6205	830.579	33.2	1.4	31.8	25.2333	8.93333	27.3667	6.95	1483	252	36	49.8005	606	159	511	191
0	149.828	0.0674962	0.904923	0.000213891	0.000931632	0	0.0179141	5.27197e-06	0	0	14.35	7.85	25.7377	815.846	29.4	-1.1	30.5	21.9	6.15	24.1333	4.05	1500	228	40	47.2739	562	157	550	175
0	233.874	0.171769	0.785743	9.01148e-05	0.00591543	2.29592e-06	0.0449765	2.29592e-06	0	0	16.975	8.46667	26.9639	826.761	32.6	1.2	31.4	20.8	8.51667	26.85	6.51667	1435	235	37	48.3413	576	153	495	180
0	535.32	0.291875	0.589321	3.55859e-05	0.0197321	5.82315e-06	0.0981201	6.47017e-07	0	0	14.2667	7.73333	25.2723	823.168	29.3	-1.3	30.6	21.9667	5.86667	24.1	3.83333	1565	248	40	48.0181	613	159	565	187
0	720.028	0.28727	0.574922	2.32092e-05	0.013892	1.03152e-05	0.118703	8.59599e-07	0	0	17.2875	8.75833	27.1998	844.856	33.4	1.2	32.2	25.15	8.7	27.3833	6.63333	1435	229	41	46.6162	562	159	511	185
0	250.132	0.104207	0.866754	0.000307831	0.00343614	0	0.0282928	4.81928e-06	0	0	16.8542	8.525	27.589	802.172	32.2	1.3	30.9	20.4833	8.68333	26.4167	6.71667	1471	239	37	49.3063	591	154	525	175
0	311.768	0.103019	0.839698	9.40746e-05	0.00819587	0	0.0501729	1.55792e-05	0	0	18.1458	8.79167	28.1784	804.268	33.8	2.6	31.2	21.8667	9.9	27.7167	7.96667	1461	244	40	49.9544	601	159	521	182
0	81.0877	0.0508098	0.935408	0.000243171	0.00290181	2.95469e-07	0.00697485	0.00012262	0	0	17.9667	9.15	29.8046	767.71	33.2	2.5	30.7	21.65	9.93333	27.0667	8.15	1614	295	35	56.2116	705	155	565	194
0	141.267	0.0660239	0.902629	0.000115942	0.0127341	0	0.0148725	9.42029e-06	0	0	17.8542	7.95833	27.3482	769.299	32.4	3.3	29.1	20.9833	10.35	27	8.21667	1458	226	37	49.6229	568	151	521	165
0	77.1612	0.0453428	0.9455	0.000779557	0.000461855	4.74183e-06	0.00618572	4.50474e-05	0	0	17.4208	8.725	29.9828	732.795	31.8	2.7	29.1	20.8333	9.85	26.0667	8.08333	1684	308	36	59.0069	758	148	601	192
0	138.172	0.10905	0.869951	0.000273019	0.00426874	1.2848e-06	0.0182146	2.11991e-05	0	0	17.8792	9.09167	28.9544	796.031	33.5	2.1	31.4	25.3333	9.61667	27.35	7.76667	1554	274	31	51.4521	654	160	556	189
0	78.1575	0.0451808	0.93856	0.000255573	0.0053642	2.83576e-06	0.0077115	6.20323e-05	0	0	17.1875	8.825	28.2853	802.85	32.7	1.5	31.2	24.7	8.86667	26.7333	6.98333	1575	277	33	52.1855	661	160	548	195
0	120.998	0.0429598	0.923965	0.000462883	0.0185402	0	0.0138644	4.23313e-05	0	0	17.8333	8.88333	29.0305	775.345	33.1	2.5	30.6	21.4333	9.85	27.05	8	1547	265	33	51.5934	631	153	544	182
0	1053.92	0.274495	0.375107	1.35452e-05	0.0219552	3.16054e-05	0.29324	0	0	0	17.1208	7.425	25.1695	820.156	31.8	2.3	29.5	26.85	9.43333	26.9667	6.96667	1266	175	46	41.6998	444	162	434	172
0	1130.15	0.404554	0.106486	6.61278e-07	0.146029	2.97575e-05	0.281125	0	0	0	16.7167	7.76667	24.8136	859.533	32.3	1	31.3	27.0333	8.28333	27.0333	5.95	1228	183	50	43.0031	451	162	451	179
0	401.476	0.227629	0.675448	3.69085e-05	0.0130188	7.09779e-06	0.0698927	0	0	0	16.825	7.65	25.3311	829.423	31.7	1.5	30.2	24.2	8.76667	26.7167	6.45	1264	187	40	44.9238	455	144	453	160
0	1802.83	0.299559	0.500412	2.87395e-05	0.0171968	1.36134e-05	0.179398	0	0	0	17.2292	7.725	25.2451	838.612	32.5	1.9	30.6	27.25	9.16667	27.25	6.76667	1289	183	51	40.4801	456	173	456	188
0	1853.23	0.473798	0.170567	4.32692e-06	0.042538	4.32692e-06	0.316484	0	0	0	17.2375	7.675	25.0817	838.825	32.5	1.9	30.6	27.25	9.18333	27.25	6.76667	1275	182	48	41.049	452	168	452	181
0	1343.15	0.297883	0.396391	1.76904e-05	0.043776	8.84521e-06	0.231747	0	0	0	17.225	7.81667	25.4615	839.479	32.5	1.8	30.7	27.25	9.13333	27.25	6.75	1277	185	48	42.4941	457	162	457	177
0	1877.81	0.387241	0.134623	7.31707e-06	0.0263122	0.000179268	0.395137	0	0	0	17.1042	7.44167	24.7231	830.113	32.1	2	30.1	27.0167	9.21667	27.0333	6.8	1257	176	46	41.4689	443	163	428	175
0	234.444	0.223212	0.721203	3.5278e-05	0.0113521	8.20419e-07	0.0449155	1.14859e-05	0	0	17.5708	8.19167	26.2553	837.036	33.1	1.9	31.2	21.4833	8.95	27.5167	6.95	1651	292	43	56.2825	744	172	547	222
0	246.571	0.216593	0.737342	5.57207e-05	0.00811025	0	0.0373021	3.83358e-05	0	0	17.7542	8.45833	26.9374	828.615	33.3	1.9	31.4	21.6667	9.21667	27.6	7.23333	1650	295	41	56.3846	742	172	548	221
0	114.507	0.082564	0.902815	4.23577e-05	0.00229458	0	0.012886	0	0	0	16.7542	7.95833	25.7551	843.643	32	1.1	30.9	20.7833	8.05	26.7833	6.06667	1657	290	42	56.2952	748	169	547	218
0	768.316	0.39922	0.445868	0.000111203	0.019674	0	0.130476	5.486e-05	0	0	17.8958	8.45833	26.8519	838.731	33.6	2.1	31.5	21.8333	9.3	27.8833	7.28333	1593	280	40	53.6655	688	167	540	211
0	338.638	0.426559	0.472507	1.25984e-05	0.0275787	0	0.0735433	0	0	0	17.7375	8.625	27.1226	840.255	33.6	1.8	31.8	25.6	9.08333	27.7667	7.11667	1555	267	41	50.1235	642	173	537	210
0	203.397	0.273027	0.648948	5.81808e-05	0.0261721	0	0.0525584	5.14874e-06	0	0	17.9167	8.55	27.057	839.817	33.7	2.1	31.6	21.8667	9.31667	27.9333	7.3	1561	272	40	52.8258	671	168	521	209
0	1010.06	0.239962	0.526102	1.60413e-05	0.0559967	9.28705e-06	0.18134	0	0	0	16.4167	8.05	25.3943	862.845	32.2	0.5	31.7	20.2667	7.73333	26.7667	5.53333	1316	187	42	43.0373	473	151	446	177
0	762.714	0.406511	0.357883	2.68848e-05	0.10569	5.12091e-06	0.127774	0	0	0	15.9458	7.94167	25.4541	842.84	31.5	0.3	31.2	23.6667	7.55	26.0667	5.35	1276	193	40	45.1513	476	142	455	164
0	405.236	0.288971	0.647377	8.04919e-05	0.0104992	5.03074e-07	0.0484103	0	0	0	16.8583	8.08333	25.4995	861.359	32.6	0.9	31.7	24.75	8.3	27.2	6.03333	1235	187	42	44.787	459	145	443	168
0	325.242	0.184555	0.770578	3.63262e-05	0.0118075	7.41351e-07	0.037608	5.18946e-06	0	0	16.6583	7.83333	25.0266	857.801	32.2	0.9	31.3	24.5	8.18333	26.9667	5.9	1210	182	42	44.615	449	144	433	166
0	5601.34	0.365323	0.206772	5.01859e-06	0.0703355	1.33829e-05	0.270177	0	0	0	16.9792	8.24167	25.675	866.263	33	0.9	32.1	24.9833	8.31667	27.3667	6.05	1334	194	52	41.1385	487	174	473	201
0	647.486	0.19571	0.692283	3.37045e-05	0.0342884	6.37652e-06	0.078085	1.09312e-05	0	0	17.3333	6.75	24.1935	784.664	31	3.1	27.9	26.5667	9.98333	26.7167	7.56667	1472	216	42	48.0303	545	164	509	167
0	2587.6	0.568747	0.110723	6.56934e-06	0.0249208	0.000105109	0.312517	0	0	0	17.6	7	25.0896	778.88	31.2	3.3	27.9	26.7667	10.3333	26.95	7.93333	1516	219	47	47.0506	560	179	527	179
0	1601.88	0.528808	0.366838	5.70574e-05	0.0298647	6.02871e-05	0.189765	0	0	0	17.2833	5.8	22.0532	765.338	30.1	3.8	26.3	26.25	7.81667	26.5167	7.81667	1528	214	50	44.4365	552	185	524	185
0	1668.69	0.380764	0.380476	0.000119048	0.0616548	0.000257143	0.2532	0	0	0	17.4	5.5	21.4844	750.821	30	4.4	25.6	26.15	8.16667	26.4833	8.16667	1550	213	54	43.5151	556	191	530	191
0	873.173	0.281799	0.621276	2.92479e-05	0.0086415	0	0.052673	4.17827e-06	0	0	18.3417	7.68333	27.9394	733.785	32	4.5	27.5	20.9333	11.5167	27.1	9.26667	1516	218	37	52.2584	555	151	530	163
0	706.79	0.246938	0.315396	0.000171975	0.0824331	8.59873e-05	0.113337	0	0	0	16.9208	4.50833	18.7068	729.634	29	4.9	24.1	25.2833	8.01667	25.7833	8.01667	1570	210	58	41.0078	546	205	528	205
0	1040.47	0.232535	0.539116	7.6348e-05	0.0223111	2.58807e-05	0.109121	0.00015399	0	0	17.3042	6.25833	23.6164	752.851	30.3	3.8	26.5	26.1333	8.01667	26.3667	8.01667	1501	214	47	45.8026	536	177	504	177
0	1517.04	0.40319	0.0489522	9.78261e-06	0.0196141	1.46739e-05	0.190169	0	0	0	17.3625	7.64167	28.3025	719.084	30.7	3.7	27	19.9167	10.6667	25.9333	8.46667	1548	223	36	54.2155	578	144	538	164
0	3316.85	0.293739	0.152672	0.00212763	0.0596882	0.000177632	0.414493	1.57895e-05	0	0	17.6708	6.775	25.3745	744.02	30.8	4.1	26.7	26.35	8.48333	26.6333	8.48333	1524	217	48	45.5848	549	185	515	185
0	4690.16	0.1872	0.459888	1.53584e-05	0.107429	0	0.24101	0	0	0	18.0375	7.24167	26.6238	745.801	31.5	4.3	27.2	20.5833	11.1833	26.9667	8.81667	1467	212	42	47.4528	537	166	487	170
0	2203.1	0.219023	0.59035	0.000538841	0.0124242	0	0.177101	2.51073e-05	0	0	16.3208	7.50833	27.706	719.117	29.7	2.6	27.1	18.9833	9.55	24.8833	7.4	1617	237	39	52.2885	602	158	586	173
0	783.385	0.276262	0.564423	2.93666e-05	0.00711967	3.45489e-06	0.0666838	4.31862e-06	0	0	17.3667	7.21667	26.8278	730.44	30.6	3.7	26.9	19.8667	10.65	26.1333	8.33333	1512	218	40	49.6125	551	163	513	170
0	1095.51	0.267249	0.54103	4.73333e-05	0.0339147	4.66667e-06	0.097452	0.000104667	0	0	17.9917	7.13333	26.4198	737.221	31.3	4.3	27	20.45	11.2333	26.8667	8.86667	1532	218	51	45.1524	545	193	507	196
0	170.39	0.098306	0.885948	4.942e-05	0.00607239	0	0.0105306	2.92343e-05	0	0	17.6958	7.94167	27.7681	745.28	32	3.4	28.6	20.7167	10.4333	26.5667	8.36667	1546	235	36	51.9985	597	147	555	168
0	841.016	0.282666	0.455974	0	0.0252965	6.01054e-05	0.169232	0	0	0	16.6917	6.56667	23.4524	795.375	30.6	2.6	28	26.3167	9.43333	26.3167	6.91667	1251	169	45	39.3982	418	167	418	173
0	804.259	0.240016	0.403257	0.000160784	0.0701569	0.000207843	0.146969	0	0	0	NA	NA	NA	NA	NA	NA	NA	NA	NA	NA	NA	NA	NA	NA	NA	NA	NA	NA	NA
0	593.99	0.175463	0.190438	0.000556701	0.0414557	0.000176289	0.128394	0.000937113	0	0	NA	NA	NA	NA	NA	NA	NA	NA	NA	NA	NA	NA	NA	NA	NA	NA	NA	NA	NA
0	4354.62	0.174563	0.04265	0	0.1585	0	0.614413	0	0	0	16.675	8.2	25.625	873.047	32.6	0.6	32	24.7333	7.9	27.1	5.66667	1355	189	47	41.9869	480	163	471	190
0	406.326	0.182535	0.712178	3.53712e-05	0.0248664	9.82533e-07	0.0778397	0	0	0	16.7792	8.025	25.4762	860.556	32.5	1	31.5	24.75	8.11667	27.0833	5.95	1350	200	42	43.9992	501	153	469	179
0	16056.5	0.157591	0.0976696	0	0.0278217	0	1.14896	0	0	0	16.8667	8.26667	25.5934	877.01	33	0.7	32.3	25.0167	8.01667	27.4	5.83333	1311	190	42	44.5917	480	150	472	179
0	188.343	0.132364	0.80633	3.12183e-05	0.0181207	7.2335e-06	0.0270457	7.61421e-07	0	0	16.7958	7.925	25.4823	846.65	32.3	1.2	31.1	20.7667	8.16667	26.8833	6.08333	1480	246	39	49.4114	605	156	513	190
0	1572.44	0.490276	0.00584237	1.35593e-05	0.221663	0.000342373	0.269792	0	0	0	16.8625	8.34167	25.8256	877.214	33	0.7	32.3	24.9833	8.03333	27.3833	5.81667	1347	191	46	42.8963	484	160	476	188
0	21560.6	0.263432	0.0805263	0	0.214484	0	1.55602	0	0	0	16.8458	8.15833	25.4154	875.262	32.9	0.8	32.1	24.9667	8.05	27.35	5.85	1392	193	57	39.2435	488	188	483	215
0	231.194	0.124846	0.822159	4.87151e-05	0.0180896	0	0.0395857	1.13177e-05	0	0	16.8625	8.00833	25.4233	859.305	32.6	1.1	31.5	20.8333	8.16667	27.1333	6.01667	1379	215	39	45.7875	534	152	476	180
0	2603.3	0.287383	0.324963	2.30769e-05	0.0768894	0	0.308521	0	0	0	16.8667	8.01667	25.0521	875.166	32.9	0.9	32	25	8.05	27.3667	5.86667	1283	185	38	45.259	466	139	450	166
0	1046.68	0.257823	0.170096	4.43662e-06	0.031062	2.85211e-05	0.243226	0	0	0	16.7542	8.25833	25.7269	873.352	32.8	0.7	32.1	24.85	7.96667	27.2167	5.76667	1365	190	49	41.205	483	170	476	198
0	489.884	0.337226	0.307363	2.1987e-06	0.0165774	0	0.111202	0	0	0	16.6542	8.19167	25.5192	878.642	32.6	0.5	32.1	27.2167	12.5667	27.2167	5.61667	1298	189	47	44.478	483	156	483	191
0	2255.48	0.496344	0.0335074	0	0.0376979	0	0.435093	0	0	0	16.6792	8.175	25.4673	878.693	32.6	0.5	32.1	27.2333	12.5833	27.2333	5.63333	1297	190	47	44.9571	486	156	486	189
0	549.483	0.417483	0.320474	4.79744e-06	0.121083	1.91898e-06	0.14256	0	0	0	16.25	7.96667	25.0524	877.421	32	0.2	31.8	24.4	7.38333	26.7833	5.21667	1302	204	40	49.883	516	140	516	170
0	790.51	0.70476	0.0049859	0	0.132314	3.07692e-05	0.159592	0	0	0	16.2125	7.425	23.6465	884.819	31.6	0.2	31.4	26.8333	12.2167	26.8333	5.1	1051	153	33	53.6566	457	108	457	150
0	972.654	0.624131	0.00859119	1.04287e-06	0.16122	3.12862e-06	0.206264	0	0	0	16.2667	7.65	24.3631	873.895	31.6	0.2	31.4	26.7833	12.3333	26.7833	5.3	1213	182	46	45.3573	461	144	461	189
0	765.431	0.711417	0.0204815	7.69231e-06	0.713342	0	0.1647	0	0	0	16.375	7.06667	23.0937	867.139	31.4	0.8	30.6	26.7667	12.7167	26.7667	5.53333	1153	180	45	47.2831	443	139	443	166
0	1161.87	0.720975	0.000330178	1.77515e-06	0.0665183	7.10059e-06	0.209467	0	0	0	16.275	7.36667	23.687	878.145	31.5	0.4	31.1	26.8333	12.4667	26.8333	5.28333	1111	177	36	50.2866	458	134	458	166
0	1425.28	0.777141	0.000852847	0	0.0180923	2.05011e-06	0.196516	0	0	0	16.2708	7.825	24.7627	874.353	31.8	0.2	31.6	24.3333	12.2833	26.7833	5.28333	1217	182	42	45.9135	454	143	450	174
0	1249.72	0.79946	0.00452274	6.49819e-06	0.0635848	1.13718e-05	0.17574	0	0	0	16.2833	7.21667	23.3549	874.015	31.4	0.5	30.9	26.8167	12.55	26.8167	5.38333	1143	180	40	47.2971	450	144	450	176
0	1173.45	0.774394	0.000558322	1.23796e-06	0.0162656	0	0.210508	0	0	0	16.3292	7.74167	24.4217	882.894	31.9	0.2	31.7	26.9333	12.3333	26.9333	5.23333	1180	177	43	46.9692	459	133	459	181
0	1159.5	0.775519	0.000686496	6.56934e-06	0.0650431	6.56934e-06	0.159908	0	0	0	16.3583	7.41667	23.62	881.414	31.8	0.4	31.4	26.9667	12.45	26.9667	5.3	1105	172	37	48.4261	437	124	437	170
0	151.46	0.0779799	0.893741	0.000192803	0.000913556	0	0.018653	3.76569e-06	0	0	14.35	7.85	25.7377	815.846	29.4	-1.1	30.5	21.9	6.15	24.1333	4.05	1500	228	40	47.2739	562	157	550	175
0	235.363	0.172104	0.784724	8.15051e-05	0.00576792	2.29592e-06	0.0458162	2.29592e-06	0	0	16.975	8.46667	26.9639	826.761	32.6	1.2	31.4	20.8	8.51667	26.85	6.51667	1435	235	37	48.3413	576	153	495	180
0	718.882	0.289378	0.571326	2.32092e-05	0.0139341	1.03152e-05	0.12015	0	0	0	17.2875	8.75833	27.1998	844.856	33.4	1.2	32.2	25.15	8.7	27.3833	6.63333	1435	229	41	46.6162	562	159	511	185
0	251.62	0.107535	0.862804	0.000256627	0.00339217	0	0.0290102	4.81928e-06	0	0	16.8542	8.525	27.589	802.172	32.2	1.3	30.9	20.4833	8.68333	26.4167	6.71667	1471	239	37	49.3063	591	154	525	175
0	312.762	0.104888	0.836184	8.20905e-05	0.00810719	0	0.0519136	1.97736e-05	0	0	18.1458	8.79167	28.1784	804.268	33.8	2.6	31.2	21.8667	9.9	27.7167	7.96667	1461	244	40	49.9544	601	159	521	182
0	81.3178	0.0540009	0.931954	0.000237557	0.00290535	0	0.007213	0.000149508	0	0	17.9667	9.15	29.8046	767.71	33.2	2.5	30.7	21.65	9.93333	27.0667	8.15	1614	295	35	56.2116	705	155	565	194
0	77.373	0.0472035	0.943406	0.000706059	0.00044431	7.11275e-06	0.00649773	5.54795e-05	0	0	17.4208	8.725	29.9828	732.795	31.8	2.7	29.1	20.8333	9.85	26.0667	8.08333	1684	308	36	59.0069	758	148	601	192
0	137.927	0.111552	0.867015	0.000256317	0.0042212	1.2848e-06	0.0186976	3.53319e-05	0	0	17.8792	9.09167	28.9544	796.031	33.5	2.1	31.4	25.3333	9.61667	27.35	7.76667	1554	274	31	51.4521	654	160	556	189
0	122.276	0.044734	0.921897	0.000426074	0.0185374	0	0.0141948	4.5092e-05	0	0	17.8333	8.88333	29.0305	775.345	33.1	2.5	30.6	21.4333	9.85	27.05	8	1547	265	33	51.5934	631	153	544	182
0	1063.4	0.284156	0.363602	7.52508e-06	0.0214721	2.55853e-05	0.295581	0	0	0	17.1208	7.425	25.1695	820.156	31.8	2.3	29.5	26.85	9.43333	26.9667	6.96667	1266	175	46	41.6998	444	162	434	172
0	1692.24	0.301436	0.496882	2.57143e-05	0.0170198	1.36134e-05	0.181231	0	0	0	17.2292	7.725	25.2451	838.612	32.5	1.9	30.6	27.25	9.16667	27.25	6.76667	1289	183	51	40.4801	456	173	456	188
0	1841.32	0.473755	0.166249	4.32692e-06	0.0423779	1.29808e-05	0.320997	0	0	0	17.2375	7.675	25.0817	838.825	32.5	1.9	30.6	27.25	9.18333	27.25	6.76667	1275	182	48	41.049	452	168	452	181
0	1432.9	0.299665	0.392475	1.32678e-05	0.0433238	8.84521e-06	0.234338	0	0	0	17.225	7.81667	25.4615	839.479	32.5	1.8	30.7	27.25	9.13333	27.25	6.75	1277	185	48	42.4941	457	162	457	177
0	693.931	0.332728	0.422982	2.57828e-05	0.102486	0.00010553	0.165277	0	0	0	16.8417	8	25.3968	860.28	32.6	1.1	31.5	24.65	8.38333	27.1833	6.08333	1250	186	48	42.9987	457	160	456	179
0	1876.39	0.379829	0.132615	3.65854e-06	0.0259134	0.000171951	0.404967	0	0	0	17.1042	7.44167	24.7231	830.113	32.1	2	30.1	27.0167	9.21667	27.0333	6.8	1257	176	46	41.4689	443	163	428	175
0	235.197	0.224229	0.719646	3.19964e-05	0.0112717	8.20419e-07	0.045539	1.14859e-05	0	0	17.5708	8.19167	26.2553	837.036	33.1	1.9	31.2	21.4833	8.95	27.5167	6.95	1651	292	43	56.2825	744	172	547	222
0	245.044	0.218017	0.735183	4.90342e-05	0.00825513	0	0.0378954	4.19019e-05	0	0	17.7542	8.45833	26.9374	828.615	33.3	1.9	31.4	21.6667	9.21667	27.6	7.23333	1650	295	41	56.3846	742	172	548	221
0	114.787	0.0824309	0.902583	4.19543e-05	0.00228409	0	0.0132608	8.06813e-07	0	0	16.7542	7.95833	25.7551	843.643	32	1.1	30.9	20.7833	8.05	26.7833	6.06667	1657	290	42	56.2952	748	169	547	218
0	773.217	0.401139	0.440193	9.78583e-05	0.0192825	0	0.134631	6.07908e-05	0	0	17.8958	8.45833	26.8519	838.731	33.6	2.1	31.5	21.8333	9.3	27.8833	7.28333	1593	280	40	53.6655	688	167	540	211
0	336.607	0.424775	0.472264	1.25984e-05	0.0280173	0	0.0751323	0	0	0	17.7375	8.625	27.1226	840.255	33.6	1.8	31.8	25.6	9.08333	27.7667	7.11667	1555	267	41	50.1235	642	173	537	210
0	206.281	0.273203	0.647846	5.14874e-05	0.026134	0	0.0535289	5.14874e-06	0	0	17.9167	8.55	27.057	839.817	33.7	2.1	31.6	21.8667	9.31667	27.9333	7.3	1561	272	40	52.8258	671	168	521	209
0	325.409	0.199119	0.755116	3.41021e-05	0.0118475	7.41351e-07	0.038468	5.18946e-06	0	0	16.6583	7.83333	25.0266	857.801	32.2	0.9	31.3	24.5	8.18333	26.9667	5.9	1210	182	42	44.615	449	144	433	166
0	5594.5	0.363682	0.20466	1.67286e-06	0.068855	3.17844e-05	0.275397	0	0	0	16.9792	8.24167	25.675	866.263	33	0.9	32.1	24.9833	8.31667	27.3667	6.05	1334	194	52	41.1385	487	174	473	201
0	523.955	0.258763	0.626993	1.3241e-05	0.0214123	3.89442e-06	0.0945043	3.89442e-07	0	0	14.8667	7.58333	24.8634	824.95	30	-0.5	30.5	22.5333	6.51667	24.7333	4.43333	1463	226	40	46.7913	553	154	524	176
0	647.563	0.197739	0.688622	2.91498e-05	0.0341663	6.37652e-06	0.0798449	1.00202e-05	0	0	17.3333	6.75	24.1935	784.664	31	3.1	27.9	26.5667	9.98333	26.7167	7.56667	1472	216	42	48.0303	545	164	509	167
0	2513.89	0.569769	0.108332	6.56934e-06	0.0233606	0.000108394	0.315443	0	0	0	17.6	7	25.0896	778.88	31.2	3.3	27.9	26.7667	10.3333	26.95	7.93333	1516	219	47	47.0506	560	179	527	179
0	1620.52	0.532556	0.361294	4.52153e-05	0.0286159	6.88995e-05	0.192814	0	0	0	17.2833	5.8	22.0532	765.338	30.1	3.8	26.3	26.25	7.81667	26.5167	7.81667	1528	214	50	44.4365	552	185	524	185
0	1681.62	0.388833	0.369798	0.0001	0.0603048	0.000252381	0.257183	0	0	0	17.4	5.5	21.4844	750.821	30	4.4	25.6	26.15	8.16667	26.4833	8.16667	1550	213	54	43.5151	556	191	530	191
0	830.918	0.283414	0.619045	2.67409e-05	0.00852033	0	0.0534142	3.34262e-06	0	0	18.3417	7.68333	27.9394	733.785	32	4.5	27.5	20.9333	11.5167	27.1	9.26667	1516	218	37	52.2584	555	151	530	163
0	980.083	0.254431	0.306023	0.000171975	0.0800369	0.00011465	0.117585	0	0	0	16.9208	4.50833	18.7068	729.634	29	4.9	24.1	25.2833	8.01667	25.7833	8.01667	1570	210	58	41.0078	546	205	528	205
0	1045.02	0.238073	0.532677	7.18188e-05	0.02138	2.13515e-05	0.110967	0.000148814	0	0	17.3042	6.25833	23.6164	752.851	30.3	3.8	26.5	26.1333	8.01667	26.3667	8.01667	1501	214	47	45.8026	536	177	504	177
0	1778.02	0.400974	0.0493484	9.78261e-06	0.0192277	1.46739e-05	0.192375	0	0	0	17.3625	7.64167	28.3025	719.084	30.7	3.7	27	19.9167	10.6667	25.9333	8.46667	1548	223	36	54.2155	578	144	538	164
0	3169.64	0.291912	0.150071	0.00162237	0.0590289	0.000153947	0.420111	1.57895e-05	0	0	17.6708	6.775	25.3745	744.02	30.8	4.1	26.7	26.35	8.48333	26.6333	8.48333	1524	217	48	45.5848	549	185	515	185
0	4661.56	0.188598	0.45583	9.21502e-06	0.106996	0	0.244109	0	0	0	18.0375	7.24167	26.6238	745.801	31.5	4.3	27.2	20.5833	11.1833	26.9667	8.81667	1467	212	42	47.4528	537	166	487	170
0	2209.4	0.221867	0.585479	0.000388197	0.0121925	0	0.179511	2.3176e-05	0	0	16.3208	7.50833	27.706	719.117	29.7	2.6	27.1	18.9833	9.55	24.8833	7.4	1617	237	39	52.2885	602	158	586	173
0	778.92	0.278477	0.561034	2.41843e-05	0.00693829	4.31862e-06	0.0680424	4.31862e-06	0	0	17.3667	7.21667	26.8278	730.44	30.6	3.7	26.9	19.8667	10.65	26.1333	8.33333	1512	218	40	49.6125	551	163	513	170
0	1101.71	0.2687	0.538721	4.13333e-05	0.0335107	4e-06	0.0987473	7.8e-05	0	0	17.9917	7.13333	26.4198	737.221	31.3	4.3	27	20.45	11.2333	26.8667	8.86667	1532	218	51	45.1524	545	193	507	196
0	139.814	0.0860299	0.901429	0.000177149	0.00344219	4.73416e-05	0.00915679	1.52715e-05	0	0	16.2125	8.25833	29.0786	724.293	30.3	1.9	28.4	19.35	8.98333	24.85	7.06667	1722	277	37	54.0522	687	152	634	184
0	171.034	0.102056	0.88188	3.96752e-05	0.00614756	0	0.0107819	3.06265e-05	0	0	17.6958	7.94167	27.7681	745.28	32	3.4	28.6	20.7167	10.4333	26.5667	8.36667	1546	235	36	51.9985	597	147	555	168
0	310.684	0.0938074	0.862962	6.21965e-05	0.0124369	0	0.0308031	5.21106e-05	0	0	17.4042	7.14167	25.7822	758.619	31.1	3.4	27.7	20.1333	10.2833	26.45	7.98333	1469	216	41	47.773	542	164	486	167
0	825.074	0.291254	0.445679	0	0.0248236	6.01054e-05	0.171413	0	0	0	16.6917	6.56667	23.4524	795.375	30.6	2.6	28	26.3167	9.43333	26.3167	6.91667	1251	169	45	39.3982	418	167	418	173
0	631.392	0.183182	0.182468	0.000501031	0.0410474	0.000157732	0.129127	0.000937113	0	0	NA	NA	NA	NA	NA	NA	NA	NA	NA	NA	NA	NA	NA	NA	NA	NA	NA	NA	NA
0	4391.17	0.166862	0.0425375	0	0.158225	0	0.6225	0	0	0	16.675	8.2	25.625	873.047	32.6	0.6	32	24.7333	7.9	27.1	5.66667	1355	189	47	41.9869	480	163	471	190
0	410.132	0.182334	0.710772	3.04585e-05	0.0245447	9.82533e-07	0.0797728	4.91266e-07	0	0	16.7792	8.025	25.4762	860.556	32.5	1	31.5	24.75	8.11667	27.0833	5.95	1350	200	42	43.9992	501	153	469	179
0	15916.2	0.149491	0.0977739	0	0.0273391	0	1.15744	0	0	0	16.8667	8.26667	25.5934	877.01	33	0.7	32.3	25.0167	8.01667	27.4	5.83333	1311	190	42	44.5917	480	150	472	179
0	190.576	0.13464	0.80353	3.12183e-05	0.0180628	6.85279e-06	0.027627	1.52284e-06	0	0	16.7958	7.925	25.4823	846.65	32.3	1.2	31.1	20.7667	8.16667	26.8833	6.08333	1480	246	39	49.4114	605	156	513	190
0	3134.68	0.486378	0.00595763	1.01695e-05	0.216319	0.000423729	0.278841	0	0	0	16.8625	8.34167	25.8256	877.214	33	0.7	32.3	24.9833	8.03333	27.3833	5.81667	1347	191	46	42.8963	484	160	476	188
0	18868.8	0.249505	0.0802105	0	0.213426	0	1.57132	0	0	0	16.8458	8.15833	25.4154	875.262	32.9	0.8	32.1	24.9667	8.05	27.35	5.85	1392	193	57	39.2435	488	188	483	215
0	231.115	0.12475	0.821867	4.03499e-05	0.0178844	0	0.0401895	8.8573e-06	0	0	16.8625	8.00833	25.4233	859.305	32.6	1.1	31.5	20.8333	8.16667	27.1333	6.01667	1379	215	39	45.7875	534	152	476	180
0	2604.2	0.2835	0.324502	2.30769e-05	0.0747981	0	0.314957	0	0	0	16.8667	8.01667	25.0521	875.166	32.9	0.9	32	25	8.05	27.3667	5.86667	1283	185	38	45.259	466	139	450	166
0	939.702	0.254385	0.169462	2.53521e-06	0.0299434	2.47183e-05	0.248423	0	0	0	16.7542	8.25833	25.7269	873.352	32.8	0.7	32.1	24.85	7.96667	27.2167	5.76667	1365	190	49	41.205	483	170	476	198
0	562.945	0.334808	0.307135	2.1987e-06	0.0155572	0	0.114868	0	0	0	16.6542	8.19167	25.5192	878.642	32.6	0.5	32.1	27.2167	12.5667	27.2167	5.61667	1298	189	47	44.478	483	156	483	191
0	1984.72	0.48608	0.0333064	3.19149e-06	0.0345383	0	0.448714	0	0	0	16.6792	8.175	25.4673	878.693	32.6	0.5	32.1	27.2333	12.5833	27.2333	5.63333	1297	190	47	44.9571	486	156	486	189
0	792.704	0.70796	0.00489231	0	0.128472	3.07692e-05	0.160328	0	0	0	16.2125	7.425	23.6465	884.819	31.6	0.2	31.4	26.8333	12.2167	26.8333	5.1	1051	153	33	53.6566	457	108	457	150
0	913.373	0.46958	0.273251	1.56431e-05	0.0727321	3.12862e-06	0.183177	0	0	0	16.1583	7.51667	23.7869	886.615	31.7	0.1	31.6	26.8333	12.05	26.8333	5.01667	1220	197	41	54.2193	520	128	520	166
0	470.245	0.566731	0.316428	0.000103145	0.0225616	4.84277e-05	0.0959119	0	0	0	16.1375	7.84167	24.4289	897.659	32	-0.1	32.1	26.9333	11.9	26.9333	4.85	1153	195	33	57.4503	509	118	509	141
0	975.357	0.623972	0.00844936	0	0.161028	3.12862e-06	0.206757	0	0	0	16.2667	7.65	24.3631	873.895	31.6	0.2	31.4	26.7833	12.3333	26.7833	5.3	1213	182	46	45.3573	461	144	461	189
0	767.573	0.711262	0.0203985	6.15385e-06	0.712963	0	0.165318	0	0	0	16.375	7.06667	23.0937	867.139	31.4	0.8	30.6	26.7667	12.7167	26.7667	5.53333	1153	180	45	47.2831	443	139	443	166
0	1165.1	0.721294	0.000324852	1.77515e-06	0.0652331	7.10059e-06	0.210438	0	0	0	16.275	7.36667	23.687	878.145	31.5	0.4	31.1	26.8333	12.4667	26.8333	5.28333	1111	177	36	50.2866	458	134	458	166
0	1429.23	0.776583	0.000817995	0	0.01792	2.05011e-06	0.19728	0	0	0	16.2708	7.825	24.7627	874.353	31.8	0.2	31.6	24.3333	12.2833	26.7833	5.28333	1217	182	42	45.9135	454	143	450	174
0	1253.21	0.799132	0.00452599	6.49819e-06	0.0633509	1.13718e-05	0.176299	0	0	0	16.2833	7.21667	23.3549	874.015	31.4	0.5	30.9	26.8167	12.55	26.8167	5.38333	1143	180	40	47.2971	450	144	450	176
0	1176.72	0.773735	0.000580605	0	0.0160514	0	0.21136	0	0	0	16.3292	7.74167	24.4217	882.894	31.9	0.2	31.7	26.9333	12.3333	26.9333	5.23333	1180	177	43	46.9692	459	133	459	181
0	1162.73	0.775664	0.000712774	6.56934e-06	0.0641562	6.56934e-06	0.160624	0	0	0	16.3583	7.41667	23.62	881.414	31.8	0.4	31.4	26.9667	12.45	26.9667	5.3	1105	172	37	48.4261	437	124	437	170
0	151.879	0.0788272	0.892812	0.000203347	0.000908285	0	0.018729	4.51883e-06	0	0	14.35	7.85	25.7377	815.846	29.4	-1.1	30.5	21.9	6.15	24.1333	4.05	1500	228	40	47.2739	562	157	550	175
0	496.973	0.183698	0.718843	7.84314e-06	0.00625196	0	0.0624412	1.56863e-05	0	0	17.275	8.75	27.6025	825.366	33.1	1.4	31.7	21.1167	8.81667	27.1167	6.81667	1430	235	37	48.5587	578	154	492	180
0	236.02	0.17212	0.784684	7.97832e-05	0.00572946	2.29592e-06	0.0458805	2.29592e-06	0	0	16.975	8.46667	26.9639	826.761	32.6	1.2	31.4	20.8	8.51667	26.85	6.51667	1435	235	37	48.3413	576	153	495	180
0	548.058	0.28934	0.590236	3.23508e-05	0.0193717	5.82315e-06	0.100104	6.47017e-07	0	0	14.2667	7.73333	25.2723	823.168	29.3	-1.3	30.6	21.9667	5.86667	24.1	3.83333	1565	248	40	48.0181	613	159	565	187
0	720.881	0.289925	0.570677	2.23496e-05	0.0139014	1.03152e-05	0.120285	0	0	0	17.2875	8.75833	27.1998	844.856	33.4	1.2	32.2	25.15	8.7	27.3833	6.63333	1435	229	41	46.6162	562	159	511	185
0	56.6485	0.0266149	0.956995	0.000358338	0.00521621	0	0.00552606	5.86455e-05	0	0	17.6083	8.53333	28.5396	763.16	32.5	2.6	29.9	21.1167	9.8	26.7	7.93333	1569	266	33	52.5532	642	148	559	178
0	313.634	0.105086	0.835878	8.08921e-05	0.0080964	0	0.052034	1.97736e-05	0	0	18.1458	8.79167	28.1784	804.268	33.8	2.6	31.2	21.8667	9.9	27.7167	7.96667	1461	244	40	49.9544	601	159	521	182
0	81.5446	0.0540691	0.931844	0.000244058	0.00289915	0	0.00724934	0.000154826	0	0	17.9667	9.15	29.8046	767.71	33.2	2.5	30.7	21.65	9.93333	27.0667	8.15	1614	295	35	56.2116	705	155	565	194
0	142.211	0.0702362	0.89812	0.000150725	0.0127562	0	0.0151091	1.34058e-05	0	0	17.8542	7.95833	27.3482	769.299	32.4	3.3	29.1	20.9833	10.35	27	8.21667	1458	226	37	49.6229	568	151	521	165
0	77.5864	0.0469342	0.943632	0.000716017	0.000441465	7.11275e-06	0.00653377	5.50053e-05	0	0	17.4208	8.725	29.9828	732.795	31.8	2.7	29.1	20.8333	9.85	26.0667	8.08333	1684	308	36	59.0069	758	148	601	192
0	138.311	0.111924	0.866589	0.000263383	0.00423276	1.2848e-06	0.0187355	3.34047e-05	0	0	17.8792	9.09167	28.9544	796.031	33.5	2.1	31.4	25.3333	9.61667	27.35	7.76667	1554	274	31	51.4521	654	160	556	189
0	78.6782	0.0470513	0.936406	0.000221898	0.00538511	2.83576e-06	0.00799366	7.55022e-05	0	0	17.1875	8.825	28.2853	802.85	32.7	1.5	31.2	24.7	8.86667	26.7333	6.98333	1575	277	33	52.1855	661	160	548	195
0	122.616	0.0446494	0.921897	0.000443558	0.0185356	0	0.014261	4.78528e-05	0	0	17.8333	8.88333	29.0305	775.345	33.1	2.5	30.6	21.4333	9.85	27.05	8	1547	265	33	51.5934	631	153	544	182
0	1066.37	0.284805	0.362798	7.52508e-06	0.0213517	2.55853e-05	0.295856	0	0	0	17.1208	7.425	25.1695	820.156	31.8	2.3	29.5	26.85	9.43333	26.9667	6.96667	1266	175	46	41.6998	444	162	434	172
0	1138.03	0.407418	0.103552	6.61278e-07	0.136759	4.16605e-05	0.290453	0	0	0	16.7167	7.76667	24.8136	859.533	32.3	1	31.3	27.0333	8.28333	27.0333	5.95	1228	183	50	43.0031	451	162	451	179
0	1696.97	0.301465	0.496655	2.57143e-05	0.0169745	1.36134e-05	0.181475	0	0	0	17.2292	7.725	25.2451	838.612	32.5	1.9	30.6	27.25	9.16667	27.25	6.76667	1289	183	51	40.4801	456	173	456	188
0	1846.45	0.474291	0.165492	4.32692e-06	0.0423216	1.29808e-05	0.321274	0	0	0	17.2375	7.675	25.0817	838.825	32.5	1.9	30.6	27.25	9.18333	27.25	6.76667	1275	182	48	41.049	452	168	452	181
0	1436.88	0.299953	0.392099	1.21622e-05	0.0431779	7.73956e-06	0.234574	0	0	0	17.225	7.81667	25.4615	839.479	32.5	1.8	30.7	27.25	9.13333	27.25	6.75	1277	185	48	42.4941	457	162	457	177
0	695.862	0.33329	0.422675	2.45836e-05	0.101416	0.00010553	0.166093	0	0	0	16.8417	8	25.3968	860.28	32.6	1.1	31.5	24.65	8.38333	27.1833	6.08333	1250	186	48	42.9987	457	160	456	179
0	1881.62	0.380078	0.132095	3.65854e-06	0.0257598	0.00017561	0.405388	0	0	0	17.1042	7.44167	24.7231	830.113	32.1	2	30.1	27.0167	9.21667	27.0333	6.8	1257	176	46	41.4689	443	163	428	175
0	235.854	0.22527	0.718536	3.44576e-05	0.0112504	8.20419e-07	0.0456284	1.06655e-05	0	0	17.5708	8.19167	26.2553	837.036	33.1	1.9	31.2	21.4833	8.95	27.5167	6.95	1651	292	43	56.2825	744	172	547	222
0	245.725	0.218646	0.734513	4.59138e-05	0.00823195	0	0.0379609	4.3685e-05	0	0	17.7542	8.45833	26.9374	828.615	33.3	1.9	31.4	21.6667	9.21667	27.6	7.23333	1650	295	41	56.3846	742	172	548	221
0	115.108	0.082207	0.902752	4.47781e-05	0.00227642	0	0.0133205	8.06813e-07	0	0	16.7542	7.95833	25.7551	843.643	32	1.1	30.9	20.7833	8.05	26.7833	6.06667	1657	290	42	56.2952	748	169	547	218
0	775.379	0.402844	0.438344	9.34102e-05	0.0192084	0	0.134858	5.63427e-05	0	0	17.8958	8.45833	26.8519	838.731	33.6	2.1	31.5	21.8333	9.3	27.8833	7.28333	1593	280	40	53.6655	688	167	540	211
0	337.537	0.424987	0.472109	1.73228e-05	0.0278378	0	0.0752504	0	0	0	17.7375	8.625	27.1226	840.255	33.6	1.8	31.8	25.6	9.08333	27.7667	7.11667	1555	267	41	50.1235	642	173	537	210
0	206.858	0.27334	0.64769	5.25172e-05	0.0260887	0	0.0535922	5.14874e-06	0	0	17.9167	8.55	27.057	839.817	33.7	2.1	31.6	21.8667	9.31667	27.9333	7.3	1561	272	40	52.8258	671	168	521	209
0	326.317	0.200372	0.753732	3.26194e-05	0.0118527	7.41351e-07	0.0385962	4.44811e-06	0	0	16.6583	7.83333	25.0266	857.801	32.2	0.9	31.3	24.5	8.18333	26.9667	5.9	1210	182	42	44.615	449	144	433	166
0	5610.08	0.364232	0.204272	1.67286e-06	0.0683816	3.34572e-05	0.275706	0	0	0	16.9792	8.24167	25.675	866.263	33	0.9	32.1	24.9833	8.31667	27.3667	6.05	1334	194	52	41.1385	487	174	473	201
0	2508.39	0.512322	0.138333	1.28571e-05	0.118604	0.000205714	0.347426	0	0	0	17.2583	6.2	22.7941	778.638	30.6	3.4	27.2	26.3667	10.1167	26.6167	7.63333	1449	211	41	47.6401	529	162	498	164
0	2520.91	0.569868	0.108069	6.56934e-06	0.0229566	0.000108394	0.316012	0	0	0	17.6	7	25.0896	778.88	31.2	3.3	27.9	26.7667	10.3333	26.95	7.93333	1516	219	47	47.0506	560	179	527	179
0	1625.04	0.532838	0.36132	4.62919e-05	0.0277019	6.88995e-05	0.193419	0	0	0	17.2833	5.8	22.0532	765.338	30.1	3.8	26.3	26.25	7.81667	26.5167	7.81667	1528	214	50	44.4365	552	185	524	185
0	1686.3	0.388467	0.369717	0.0001	0.0597929	0.000235714	0.25816	0	0	0	17.4	5.5	21.4844	750.821	30	4.4	25.6	26.15	8.16667	26.4833	8.16667	1550	213	54	43.5151	556	191	530	191
0	833.242	0.282598	0.619752	2.33983e-05	0.00846017	0	0.0535864	3.34262e-06	0	0	18.3417	7.68333	27.9394	733.785	32	4.5	27.5	20.9333	11.5167	27.1	9.26667	1516	218	37	52.2584	555	151	530	163
0	982.79	0.253972	0.306063	0.000154777	0.0790968	0.00011465	0.118961	0	0	0	16.9208	4.50833	18.7068	729.634	29	4.9	24.1	25.2833	8.01667	25.7833	8.01667	1570	210	58	41.0078	546	205	528	205
0	1047.93	0.238529	0.532275	6.34076e-05	0.0210694	2.00575e-05	0.111249	0.000132638	0	0	17.3042	6.25833	23.6164	752.851	30.3	3.8	26.5	26.1333	8.01667	26.3667	8.01667	1501	214	47	45.8026	536	177	504	177
0	1782.92	0.400339	0.0498228	9.78261e-06	0.0190272	1.46739e-05	0.192737	0	0	0	17.3625	7.64167	28.3025	719.084	30.7	3.7	27	19.9167	10.6667	25.9333	8.46667	1548	223	36	54.2155	578	144	538	164
0	3178.47	0.292168	0.149463	0.00140132	0.0588829	0.000130263	0.420853	1.57895e-05	0	0	17.6708	6.775	25.3745	744.02	30.8	4.1	26.7	26.35	8.48333	26.6333	8.48333	1524	217	48	45.5848	549	185	515	185
0	4674.55	0.189028	0.45521	2.76451e-05	0.106916	0	0.244361	0	0	0	18.0375	7.24167	26.6238	745.801	31.5	4.3	27.2	20.5833	11.1833	26.9667	8.81667	1467	212	42	47.4528	537	166	487	170
0	2215.55	0.222769	0.584361	0.000353433	0.0121249	0	0.179842	1.1588e-05	0	0	16.3208	7.50833	27.706	719.117	29.7	2.6	27.1	18.9833	9.55	24.8833	7.4	1617	237	39	52.2885	602	158	586	173
0	781.087	0.279613	0.559892	2.85029e-05	0.00676123	4.31862e-06	0.0682229	2.59117e-06	0	0	17.3667	7.21667	26.8278	730.44	30.6	3.7	26.9	19.8667	10.65	26.1333	8.33333	1512	218	40	49.6125	551	163	513	170
0	1104.78	0.269079	0.538236	3.8e-05	0.0334327	3.33333e-06	0.0989573	5.66667e-05	0	0	17.9917	7.13333	26.4198	737.221	31.3	4.3	27	20.45	11.2333	26.8667	8.86667	1532	218	51	45.1524	545	193	507	196
0	140.201	0.0862768	0.901151	0.000185803	0.00343558	4.53054e-05	0.00918988	1.37443e-05	0	0	16.2125	8.25833	29.0786	724.293	30.3	1.9	28.4	19.35	8.98333	24.85	7.06667	1722	277	37	54.0522	687	152	634	184
0	171.51	0.102108	0.881798	5.0116e-05	0.00614408	0	0.0108097	2.57541e-05	0	0	17.6958	7.94167	27.7681	745.28	32	3.4	28.6	20.7167	10.4333	26.5667	8.36667	1546	235	36	51.9985	597	147	555	168
0	311.549	0.09458	0.862153	5.95069e-05	0.0124195	0	0.0308666	4.53866e-05	0	0	17.4042	7.14167	25.7822	758.619	31.1	3.4	27.7	20.1333	10.2833	26.45	7.98333	1469	216	41	47.773	542	164	486	167
0	827.373	0.291687	0.445092	0	0.024667	6.01054e-05	0.171723	0	0	0	16.6917	6.56667	23.4524	795.375	30.6	2.6	28	26.3167	9.43333	26.3167	6.91667	1251	169	45	39.3982	418	167	418	173
0	799.1	0.242227	0.400176	0.000143137	0.0685275	0.000215686	0.149496	0	0	0	NA	NA	NA	NA	NA	NA	NA	NA	NA	NA	NA	NA	NA	NA	NA	NA	NA	NA	NA
0	633.165	0.201628	0.235587	0.000482474	0.0461876	0.00016701	0.135427	0.000538144	0	0	NA	NA	NA	NA	NA	NA	NA	NA	NA	NA	NA	NA	NA	NA	NA	NA	NA	NA	NA
0	4403.4	0.166213	0.0424625	0	0.158137	0	0.623313	0	0	0	16.675	8.2	25.625	873.047	32.6	0.6	32	24.7333	7.9	27.1	5.66667	1355	189	47	41.9869	480	163	471	190
0	411.276	0.182186	0.710776	2.75109e-05	0.0244724	1.4738e-06	0.07999	1.4738e-06	0	0	16.7792	8.025	25.4762	860.556	32.5	1	31.5	24.75	8.11667	27.0833	5.95	1350	200	42	43.9992	501	153	469	179
0	15960.6	0.148643	0.0980348	0	0.0272348	0	1.15813	0	0	0	16.8667	8.26667	25.5934	877.01	33	0.7	32.3	25.0167	8.01667	27.4	5.83333	1311	190	42	44.5917	480	150	472	179
0	191.107	0.134681	0.803425	3.65482e-05	0.0180453	6.47208e-06	0.0277039	7.61421e-07	0	0	16.7958	7.925	25.4823	846.65	32.3	1.2	31.1	20.7667	8.16667	26.8833	6.08333	1480	246	39	49.4114	605	156	513	190
0	3143.41	0.487364	0.00606102	3.38983e-06	0.214307	0.000428814	0.279764	0	0	0	16.8625	8.34167	25.8256	877.214	33	0.7	32.3	24.9833	8.03333	27.3833	5.81667	1347	191	46	42.8963	484	160	476	188
0	18921.1	0.248589	0.0802263	0	0.213316	0	1.57233	0	0	0	16.8458	8.15833	25.4154	875.262	32.9	0.8	32.1	24.9667	8.05	27.35	5.85	1392	193	57	39.2435	488	188	483	215
0	2611.46	0.283687	0.324418	2.01923e-05	0.074351	0	0.315303	0	0	0	16.8667	8.01667	25.0521	875.166	32.9	0.9	32	25	8.05	27.3667	5.86667	1283	185	38	45.259	466	139	450	166
0	942.323	0.25432	0.169409	1.90141e-06	0.0295923	2.47183e-05	0.248893	0	0	0	16.7542	8.25833	25.7269	873.352	32.8	0.7	32.1	24.85	7.96667	27.2167	5.76667	1365	190	49	41.205	483	170	476	198
0	564.507	0.334481	0.307412	2.1987e-06	0.0152465	0	0.115229	0	0	0	16.6542	8.19167	25.5192	878.642	32.6	0.5	32.1	27.2167	12.5667	27.2167	5.61667	1298	189	47	44.478	483	156	483	191
0	1990.26	0.485346	0.0334181	3.19149e-06	0.0338936	0	0.449981	0	0	0	16.6792	8.175	25.4673	878.693	32.6	0.5	32.1	27.2333	12.5833	27.2333	5.63333	1297	190	47	44.9571	486	156	486	189
0	260.659	0.254344	0.686051	3.76988e-05	0.0130572	0	0.0469188	1.9088e-06	0	0	16.2375	8.275	25.6192	888.382	32.2	-0.1	32.3	24.5667	7.16667	26.9167	5.03333	1301	211	39	51.0951	532	141	528	166
0	799.822	0.730904	0.00410128	0	0.0977205	5.51282e-05	0.168903	0	0	0	16.2125	7.425	23.6465	884.819	31.6	0.2	31.4	26.8333	12.2167	26.8333	5.1	1051	153	33	53.6566	457	108	457	150
0	474.498	0.563719	0.319152	0.000157233	0.0196132	2.7044e-05	0.0991157	0	0	0	16.1375	7.84167	24.4289	897.659	32	-0.1	32.1	26.9333	11.9	26.9333	4.85	1153	195	33	57.4503	509	118	509	141
0	984.524	0.618907	0.00909282	5.21437e-06	0.158494	3.12862e-06	0.213708	0	0	0	16.2667	7.65	24.3631	873.895	31.6	0.2	31.4	26.7833	12.3333	26.7833	5.3	1213	182	46	45.3573	461	144	461	189
0	774.511	0.707311	0.0207723	6.15385e-06	0.70998	0	0.171878	0	0	0	16.375	7.06667	23.0937	867.139	31.4	0.8	30.6	26.7667	12.7167	26.7667	5.53333	1153	180	45	47.2831	443	139	443	166
0	1175.64	0.724851	0.000339053	3.5503e-06	0.0538012	3.5503e-06	0.218301	0	0	0	16.275	7.36667	23.687	878.145	31.5	0.4	31.1	26.8333	12.4667	26.8333	5.28333	1111	177	36	50.2866	458	134	458	166
0	1442.16	0.769613	0.00106606	1.64009e-05	0.0160319	0	0.205877	0	0	0	16.2708	7.825	24.7627	874.353	31.8	0.2	31.6	24.3333	12.2833	26.7833	5.28333	1217	182	42	45.9135	454	143	450	174
0	1264.54	0.797869	0.0037787	1.46209e-05	0.0601522	9.74729e-06	0.181501	0	0	0	16.2833	7.21667	23.3549	874.015	31.4	0.5	30.9	26.8167	12.55	26.8167	5.38333	1143	180	40	47.2971	450	144	450	176
0	1173.24	0.777549	0.000712774	3.28467e-06	0.0564159	6.56934e-06	0.166482	0	0	0	16.3583	7.41667	23.62	881.414	31.8	0.4	31.4	26.9667	12.45	26.9667	5.3	1105	172	37	48.4261	437	124	437	170
0	560.014	0.477972	0.361844	1.36778e-06	0.0235778	2.73556e-06	0.14629	0	0	0	17.5292	8.95833	27.8209	838.932	33.6	1.4	32.2	21.4167	8.95	27.5333	6.93333	1443	240	37	48.7824	581	154	503	183
0	153.259	0.076436	0.893074	0.000149121	0.000879665	0	0.020944	1.50628e-06	0	0	14.35	7.85	25.7377	815.846	29.4	-1.1	30.5	21.9	6.15	24.1333	4.05	1500	228	40	47.2739	562	157	550	175
0	501.466	0.183826	0.717752	2.7451e-05	0.00595196	0	0.0636931	6.86275e-06	0	0	17.275	8.75	27.6025	825.366	33.1	1.4	31.7	21.1167	8.81667	27.1167	6.81667	1430	235	37	48.5587	578	154	492	180
0	238.152	0.172021	0.784406	7.74872e-05	0.0052852	2.29592e-06	0.0467047	1.72194e-06	0	0	16.975	8.46667	26.9639	826.761	32.6	1.2	31.4	20.8	8.51667	26.85	6.51667	1435	235	37	48.3413	576	153	495	180
0	553.019	0.292133	0.587011	2.26456e-05	0.0183817	5.82315e-06	0.101535	6.47017e-07	0	0	14.2667	7.73333	25.2723	823.168	29.3	-1.3	30.6	21.9667	5.86667	24.1	3.83333	1565	248	40	48.0181	613	159	565	187
0	727.402	0.287849	0.571134	2.149e-05	0.013261	1.03152e-05	0.122546	0	0	0	17.2875	8.75833	27.1998	844.856	33.4	1.2	32.2	25.15	8.7	27.3833	6.63333	1435	229	41	46.6162	562	159	511	185
0	316.468	0.104994	0.833069	7.60985e-05	0.00799574	0	0.0550534	7.19041e-06	0	0	18.1458	8.79167	28.1784	804.268	33.8	2.6	31.2	21.8667	9.9	27.7167	7.96667	1461	244	40	49.9544	601	159	521	182
0	82.281	0.0550223	0.930742	0.000197669	0.00285364	2.95469e-07	0.00750729	0.000137098	0	0	17.9667	9.15	29.8046	767.71	33.2	2.5	30.7	21.65	9.93333	27.0667	8.15	1614	295	35	56.2116	705	155	565	194
0	139.565	0.115517	0.862225	0.000199786	0.00442869	1.2848e-06	0.0193959	1.09208e-05	0	0	17.8792	9.09167	28.9544	796.031	33.5	2.1	31.4	25.3333	9.61667	27.35	7.76667	1554	274	31	51.4521	654	160	556	189
0	1148.3	0.407945	0.10115	3.30639e-06	0.129351	0.0032482	0.296528	0	0	0	16.7167	7.76667	24.8136	859.533	32.3	1	31.3	27.0333	8.28333	27.0333	5.95	1228	183	50	43.0031	451	162	451	179
0	1712.29	0.298195	0.495287	0.00013916	0.0161289	1.05882e-05	0.186848	0	0	0	17.2292	7.725	25.2451	838.612	32.5	1.9	30.6	27.25	9.16667	27.25	6.76667	1289	183	51	40.4801	456	173	456	188
0	1863.12	0.469259	0.16428	4.32692e-06	0.040976	0	0.328876	0	0	0	17.2375	7.675	25.0817	838.825	32.5	1.9	30.6	27.25	9.18333	27.25	6.76667	1275	182	48	41.049	452	168	452	181
0	386.086	0.268884	0.460942	2.01881e-05	0.0376164	4.68886e-05	0.0898834	4.55861e-06	0	0	16.9875	7.14167	24.6264	806.283	31.2	2.2	29	19.6833	9.43333	26.6833	7.01667	1270	176	42	42.3693	437	155	419	167
0	1449.88	0.298244	0.391494	1.21622e-05	0.0416333	6.63391e-06	0.238434	0	0	0	17.225	7.81667	25.4615	839.479	32.5	1.8	30.7	27.25	9.13333	27.25	6.75	1277	185	48	42.4941	457	162	457	177
0	1898.63	0.372615	0.131726	7.31707e-06	0.0250171	0.000153659	0.413982	0	0	0	17.1042	7.44167	24.7231	830.113	32.1	2	30.1	27.0167	9.21667	27.0333	6.8	1257	176	46	41.4689	443	163	428	175
0	237.974	0.229	0.713459	1.88696e-05	0.0108115	1.64084e-06	0.0474293	9.84503e-06	0	0	17.5708	8.19167	26.2553	837.036	33.1	1.9	31.2	21.4833	8.95	27.5167	6.95	1651	292	43	56.2825	744	172	547	222
0	247.949	0.219436	0.732708	4.45765e-05	0.00790698	0	0.0392951	4.99257e-05	0	0	17.7542	8.45833	26.9374	828.615	33.3	1.9	31.4	21.6667	9.21667	27.6	7.23333	1650	295	41	56.3846	742	172	548	221
0	116.16	0.0822013	0.902023	0.000102465	0.00225585	0	0.0140188	0	0	0	16.7542	7.95833	25.7551	843.643	32	1.1	30.9	20.7833	8.05	26.7833	6.06667	1657	290	42	56.2952	748	169	547	218
0	782.4	0.402883	0.433118	8.4514e-05	0.0181038	1.4827e-06	0.141162	5.18946e-05	0	0	17.8958	8.45833	26.8519	838.731	33.6	2.1	31.5	21.8333	9.3	27.8833	7.28333	1593	280	40	53.6655	688	167	540	211
0	340.598	0.425243	0.471594	1.02362e-05	0.0265425	0	0.0768102	0	0	0	17.7375	8.625	27.1226	840.255	33.6	1.8	31.8	25.6	9.08333	27.7667	7.11667	1555	267	41	50.1235	642	173	537	210
0	1022.55	0.241311	0.523157	1.43527e-05	0.051663	5.90994e-06	0.187275	0	0	0	16.4167	8.05	25.3943	862.845	32.2	0.5	31.7	20.2667	7.73333	26.7667	5.53333	1316	187	42	43.0373	473	151	446	177
0	5660.83	0.362068	0.204072	1.67286e-06	0.0642597	3.6803e-05	0.282188	0	0	0	16.9792	8.24167	25.675	866.263	33	0.9	32.1	24.9833	8.31667	27.3667	6.05	1334	194	52	41.1385	487	174	473	201
0	655.24	0.200073	0.68582	1.91296e-05	0.0323162	6.37652e-06	0.0821815	9.10931e-07	0	0	17.3333	6.75	24.1935	784.664	31	3.1	27.9	26.5667	9.98333	26.7167	7.56667	1472	216	42	48.0303	545	164	509	167
0	2531.33	0.504325	0.138349	1.28571e-05	0.116752	0.000215357	0.357249	0	0	0	17.2583	6.2	22.7941	778.638	30.6	3.4	27.2	26.3667	10.1167	26.6167	7.63333	1449	211	41	47.6401	529	162	498	164
0	2543.45	0.568669	0.106266	6.56934e-06	0.0201777	8.54015e-05	0.321816	0	0	0	17.6	7	25.0896	778.88	31.2	3.3	27.9	26.7667	10.3333	26.95	7.93333	1516	219	47	47.0506	560	179	527	179
0	341.192	0.225507	0.573067	1.76306e-05	0.053592	1.59515e-05	0.0727422	5.03731e-06	0	0	16.8792	7.125	24.569	804.808	31.1	2.1	29	19.8	9.21667	26.4667	6.85	1318	194	39	46.1216	480	147	434	158
0	1701.54	0.377069	0.379736	7.38095e-05	0.0566571	0.000233333	0.262702	0	0	0	17.4	5.5	21.4844	750.821	30	4.4	25.6	26.15	8.16667	26.4833	8.16667	1550	213	54	43.5151	556	191	530	191
0	840.776	0.285533	0.615517	3.25905e-05	0.00788189	0	0.0554565	1.67131e-06	0	0	18.3417	7.68333	27.9394	733.785	32	4.5	27.5	20.9333	11.5167	27.1	9.26667	1516	218	37	52.2584	555	151	530	163
0	991.72	0.241613	0.315464	0.000206369	0.078472	5.73248e-05	0.122549	0	0	0	16.9208	4.50833	18.7068	729.634	29	4.9	24.1	25.2833	8.01667	25.7833	8.01667	1570	210	58	41.0078	546	205	528	205
0	1057.41	0.23581	0.534588	5.88785e-05	0.0199986	2.07045e-05	0.112792	7.11718e-05	0	0	17.3042	6.25833	23.6164	752.851	30.3	3.8	26.5	26.1333	8.01667	26.3667	8.01667	1501	214	47	45.8026	536	177	504	177
0	1799.05	0.398279	0.0489913	2.44565e-05	0.0173739	2.93478e-05	0.197252	0	0	0	17.3625	7.64167	28.3025	719.084	30.7	3.7	27	19.9167	10.6667	25.9333	8.46667	1548	223	36	54.2155	578	144	538	164
0	3207.16	0.289074	0.148859	0.00155921	0.05685	0.000110526	0.426446	1.57895e-05	0	0	17.6708	6.775	25.3745	744.02	30.8	4.1	26.7	26.35	8.48333	26.6333	8.48333	1524	217	48	45.5848	549	185	515	185
0	4716.79	0.193592	0.450734	0	0.104996	0	0.246219	0	0	0	18.0375	7.24167	26.6238	745.801	31.5	4.3	27.2	20.5833	11.1833	26.9667	8.81667	1467	212	42	47.4528	537	166	487	170
0	2235.62	0.223136	0.581616	0.000326395	0.0112152	0	0.183165	1.93133e-06	0	0	16.3208	7.50833	27.706	719.117	29.7	2.6	27.1	18.9833	9.55	24.8833	7.4	1617	237	39	52.2885	602	158	586	173
0	787.916	0.279472	0.558913	2.76392e-05	0.00621276	3.45489e-06	0.0698968	0	0	0	17.3667	7.21667	26.8278	730.44	30.6	3.7	26.9	19.8667	10.65	26.1333	8.33333	1512	218	40	49.6125	551	163	513	170
0	1114.75	0.267398	0.540219	3.2e-05	0.0316467	4e-06	0.100477	2.66667e-05	0	0	17.9917	7.13333	26.4198	737.221	31.3	4.3	27	20.45	11.2333	26.8667	8.86667	1532	218	51	45.1524	545	193	507	196
0	141.471	0.0897185	0.897311	0.000153733	0.00341369	6.36312e-05	0.00962715	1.0181e-05	0	0	16.2125	8.25833	29.0786	724.293	30.3	1.9	28.4	19.35	8.98333	24.85	7.06667	1722	277	37	54.0522	687	152	634	184
0	173.059	0.103665	0.8798	3.34107e-05	0.00620673	0	0.0112093	2.08817e-05	0	0	17.6958	7.94167	27.7681	745.28	32	3.4	28.6	20.7167	10.4333	26.5667	8.36667	1546	235	36	51.9985	597	147	555	168
0	314.365	0.0941846	0.862065	4.23609e-05	0.0121118	0	0.031692	2.82406e-05	0	0	17.4042	7.14167	25.7822	758.619	31.1	3.4	27.7	20.1333	10.2833	26.45	7.98333	1469	216	41	47.773	542	164	486	167
0	834.866	0.282518	0.452311	0	0.0241671	4.58699e-05	0.174187	0	0	0	16.6917	6.56667	23.4524	795.375	30.6	2.6	28	26.3167	9.43333	26.3167	6.91667	1251	169	45	39.3982	418	167	418	173
0	806.412	0.246431	0.395812	0.00015098	0.0660627	0.000180392	0.152149	0	0	0	NA	NA	NA	NA	NA	NA	NA	NA	NA	NA	NA	NA	NA	NA	NA	NA	NA	NA	NA
0	638.742	0.200719	0.228247	0.000389691	0.0450278	0.000139175	0.13642	0.000575258	0	0	NA	NA	NA	NA	NA	NA	NA	NA	NA	NA	NA	NA	NA	NA	NA	NA	NA	NA	NA
0	4443.21	0.156775	0.0428875	0	0.157525	0	0.632938	0	0	0	16.675	8.2	25.625	873.047	32.6	0.6	32	24.7333	7.9	27.1	5.66667	1355	189	47	41.9869	480	163	471	190
0	16104.3	0.145226	0.100657	0	0.0264783	0	1.15968	0	0	0	16.8667	8.26667	25.5934	877.01	33	0.7	32.3	25.0167	8.01667	27.4	5.83333	1311	190	42	44.5917	480	150	472	179
0	3171.84	0.483703	0.00846441	1.52542e-05	0.208781	0.000571186	0.286393	0	0	0	16.8625	8.34167	25.8256	877.214	33	0.7	32.3	24.9833	8.03333	27.3833	5.81667	1347	191	46	42.8963	484	160	476	188
0	19092.4	0.240821	0.0819158	0	0.212668	0	1.57906	0	0	0	16.8458	8.15833	25.4154	875.262	32.9	0.8	32.1	24.9667	8.05	27.35	5.85	1392	193	57	39.2435	488	188	483	215
0	2635.25	0.282288	0.323339	1.44231e-05	0.0724096	0	0.319728	0	0	0	16.8667	8.01667	25.0521	875.166	32.9	0.9	32	25	8.05	27.3667	5.86667	1283	185	38	45.259	466	139	450	166
0	569.455	0.333226	0.305663	7.32899e-07	0.0120767	0	0.121404	0	0	0	16.6542	8.19167	25.5192	878.642	32.6	0.5	32.1	27.2167	12.5667	27.2167	5.61667	1298	189	47	44.478	483	156	483	191
0	2007.61	0.475526	0.0340979	0.000143617	0.0272904	0	0.465584	0	0	0	16.6792	8.175	25.4673	878.693	32.6	0.5	32.1	27.2333	12.5833	27.2333	5.63333	1297	190	47	44.9571	486	156	486	189
1	181.641	0.124136	0.838046	8.62952e-05	0.00525407	0	0.0363239	1.49096e-05	0	0	17.1208	7.825	26.0833	808.443	32	2	30	20.4333	9.18333	26.75	7.01667	1400	216	39	47.9143	532	149	506	163
1	414.988	0.182201	0.709313	2.50546e-05	0.0238402	4.91266e-07	0.0820759	0	0	0	16.7792	8.025	25.4762	860.556	32.5	1	31.5	24.75	8.11667	27.0833	5.95	1350	200	42	43.9992	501	153	469	179
1	329.264	0.193745	0.758896	2.44646e-05	0.0114984	7.41351e-07	0.0404229	2.9654e-06	0	0	16.6583	7.83333	25.0266	857.801	32.2	0.9	31.3	24.5	8.18333	26.9667	5.9	1210	182	42	44.615	449	144	433	166
1	363.652	0.209171	0.584888	1.07434e-05	0.0371354	2.1975e-05	0.0675498	4.88334e-07	0	0	16.8458	7.525	25.4223	816.382	31.3	1.7	29.6	19.9	9	26.5167	6.63333	1306	192	39	45.5365	472	147	463	159
1	181.641	0.124136	0.838046	8.62952e-05	0.00525407	0	0.0363239	1.49096e-05	0	0	17.1208	7.825	26.0833	808.443	32	2	30	20.4333	9.18333	26.75	7.01667	1400	216	39	47.9143	532	149	506	163
1	208.727	0.274816	0.645836	4.42792e-05	0.0255321	0	0.054537	3.08924e-06	0	0	17.9167	8.55	27.057	839.817	33.7	2.1	31.6	21.8667	9.31667	27.9333	7.3	1561	272	40	52.8258	671	168	521	209
1	79.3903	0.0483161	0.935059	0.000157739	0.0053284	4.25364e-06	0.00821768	5.38795e-05	0	0	17.1875	8.825	28.2853	802.85	32.7	1.5	31.2	24.7	8.86667	26.7333	6.98333	1575	277	33	52.1855	661	160	548	195
1	283.239	0.192275	0.750546	8.07854e-05	0.00879993	0	0.0452058	5.04909e-06	0	0	17.1	7.8	25.7426	823.267	32.1	1.8	30.3	20.4	9	26.9167	6.78333	1378	208	44	45.6328	506	158	501	173
1	190.546	0.0948739	0.866111	0.000288956	0.00495778	2.88092e-07	0.0293652	6.2516e-05	0	0	16.2583	8.11667	25.5241	867.415	32	0.2	31.8	24.3333	7.43333	26.65	5.31667	1377	212	41	46.4002	536	152	514	180
1	57.1565	0.0278109	0.955843	0.000290918	0.00511047	0	0.00566783	4.57158e-05	0	0	17.6083	8.53333	28.5396	763.16	32.5	2.6	29.9	21.1167	9.8	26.7	7.93333	1569	266	33	52.5532	642	148	559	178
1	123.732	0.0448058	0.921556	0.000347853	0.0185365	0	0.0145463	4.23313e-05	0	0	17.8333	8.88333	29.0305	775.345	33.1	2.5	30.6	21.4333	9.85	27.05	8	1547	265	33	51.5934	631	153	544	182
1	701.887	0.331991	0.421385	2.27848e-05	0.0966514	6.71552e-05	0.173487	0	0	0	16.8417	8	25.3968	860.28	32.6	1.1	31.5	24.65	8.38333	27.1833	6.08333	1250	186	48	42.9987	457	160	456	179
1	950.839	0.25325	0.167627	1.26761e-06	0.0276458	1.58451e-05	0.2537	0	0	0	16.7542	8.25833	25.7269	873.352	32.8	0.7	32.1	24.85	7.96667	27.2167	5.76667	1365	190	49	41.205	483	170	476	198
1	329.264	0.193745	0.758896	2.44646e-05	0.0114984	7.41351e-07	0.0404229	2.9654e-06	0	0	16.6583	7.83333	25.0266	857.801	32.2	0.9	31.3	24.5	8.18333	26.9667	5.9	1210	182	42	44.615	449	144	433	166
1	329.264	0.193745	0.758896	2.44646e-05	0.0114984	7.41351e-07	0.0404229	2.9654e-06	0	0	16.6583	7.83333	25.0266	857.801	32.2	0.9	31.3	24.5	8.18333	26.9667	5.9	1210	182	42	44.615	449	144	433	166
1	283.239	0.192275	0.750546	8.07854e-05	0.00879993	0	0.0452058	5.04909e-06	0	0	17.1	7.8	25.7426	823.267	32.1	1.8	30.3	20.4	9	26.9167	6.78333	1378	208	44	45.6328	506	158	501	173
1	630.468	0.268773	0.326085	7.47692e-05	0.0448117	8.30769e-05	0.172188	0	0	0	16.4333	5.91667	21.8327	785.925	30.1	3	27.1	18.6	9.5	26.0167	6.86667	1140	152	41	38.4096	383	154	362	160
1	283.239	0.192275	0.750546	8.07854e-05	0.00879993	0	0.0452058	5.04909e-06	0	0	17.1	7.8	25.7426	823.267	32.1	1.8	30.3	20.4	9	26.9167	6.78333	1378	208	44	45.6328	506	158	501	173
1	190.546	0.0948739	0.866111	0.000288956	0.00495778	2.88092e-07	0.0293652	6.2516e-05	0	0	16.2583	8.11667	25.5241	867.415	32	0.2	31.8	24.3333	7.43333	26.65	5.31667	1377	212	41	46.4002	536	152	514	180
1	408.2	0.236841	0.662009	1.9164e-05	0.0121358	7.09779e-07	0.0750265	0	0	0	16.825	7.65	25.3311	829.423	31.7	1.5	30.2	24.2	8.76667	26.7167	6.45	1264	187	40	44.9238	455	144	453	160
1	1076	0.278095	0.364187	2.25753e-05	0.019946	1.20401e-05	0.302581	0	0	0	17.1208	7.425	25.1695	820.156	31.8	2.3	29.5	26.85	9.43333	26.9667	6.96667	1266	175	46	41.6998	444	162	434	172
1	283.239	0.192275	0.750546	8.07854e-05	0.00879993	0	0.0452058	5.04909e-06	0	0	17.1	7.8	25.7426	823.267	32.1	1.8	30.3	20.4	9	26.9167	6.78333	1378	208	44	45.6328	506	158	501	173
1	283.239	0.192275	0.750546	8.07854e-05	0.00879993	0	0.0452058	5.04909e-06	0	0	17.1	7.8	25.7426	823.267	32.1	1.8	30.3	20.4	9	26.9167	6.78333	1378	208	44	45.6328	506	158	501	173
1	283.239	0.192275	0.750546	8.07854e-05	0.00879993	0	0.0452058	5.04909e-06	0	0	17.1	7.8	25.7426	823.267	32.1	1.8	30.3	20.4	9	26.9167	6.78333	1378	208	44	45.6328	506	158	501	173
1	781.818	0.415769	0.350981	1.60028e-05	0.0965004	6.40114e-06	0.134617	0	0	0	15.9458	7.94167	25.4541	842.84	31.5	0.3	31.2	23.6667	7.55	26.0667	5.35	1276	193	40	45.1513	476	142	455	164
1	80.0117	0.0507465	0.838468	6.61051e-05	0.0927853	0	0.0108321	2.18329e-05	0	0	16.5708	6.94167	23.7728	817.714	31.3	2.1	29.2	20.1667	8.68333	26.35	6.4	1511	252	39	50.3971	629	156	519	193
1	181.641	0.124136	0.838046	8.62952e-05	0.00525407	0	0.0363239	1.49096e-05	0	0	17.1208	7.825	26.0833	808.443	32	2	30	20.4333	9.18333	26.75	7.01667	1400	216	39	47.9143	532	149	506	163
1	556.14	0.440567	0.322859	0	0.0903473	3.83795e-06	0.147828	0	0	0	16.25	7.96667	25.0524	877.421	32	0.2	31.8	24.4	7.38333	26.7833	5.21667	1302	204	40	49.883	516	140	516	170
1	283.239	0.192275	0.750546	8.07854e-05	0.00879993	0	0.0452058	5.04909e-06	0	0	17.1	7.8	25.7426	823.267	32.1	1.8	30.3	20.4	9	26.9167	6.78333	1378	208	44	45.6328	506	158	501	173
1	407.913	0.297175	0.638232	3.06875e-05	0.00934511	2.51537e-06	0.0505529	0	0	0	16.8583	8.08333	25.4995	861.359	32.6	0.9	31.7	24.75	8.3	27.2	6.03333	1235	187	42	44.787	459	145	443	168
1	363.652	0.209171	0.584888	1.07434e-05	0.0371354	2.1975e-05	0.0675498	4.88334e-07	0	0	16.8458	7.525	25.4223	816.382	31.3	1.7	29.6	19.9	9	26.5167	6.63333	1306	192	39	45.5365	472	147	463	159
1	80.0117	0.0507465	0.838468	6.61051e-05	0.0927853	0	0.0108321	2.18329e-05	0	0	16.5708	6.94167	23.7728	817.714	31.3	2.1	29.2	20.1667	8.68333	26.35	6.4	1511	252	39	50.3971	629	156	519	193
1	781.818	0.415769	0.350981	1.60028e-05	0.0965004	6.40114e-06	0.134617	0	0	0	15.9458	7.94167	25.4541	842.84	31.5	0.3	31.2	23.6667	7.55	26.0667	5.35	1276	193	40	45.1513	476	142	455	164
1	781.818	0.415769	0.350981	1.60028e-05	0.0965004	6.40114e-06	0.134617	0	0	0	15.9458	7.94167	25.4541	842.84	31.5	0.3	31.2	23.6667	7.55	26.0667	5.35	1276	193	40	45.1513	476	142	455	164
1	329.264	0.193745	0.758896	2.44646e-05	0.0114984	7.41351e-07	0.0404229	2.9654e-06	0	0	16.6583	7.83333	25.0266	857.801	32.2	0.9	31.3	24.5	8.18333	26.9667	5.9	1210	182	42	44.615	449	144	433	166
1	1639.74	0.528079	0.36623	6.35167e-05	0.0247069	6.99761e-05	0.196156	8.82775e-05	0	0	17.2833	5.8	22.0532	765.338	30.1	3.8	26.3	26.25	7.81667	26.5167	7.81667	1528	214	50	44.4365	552	185	524	185
1	329.264	0.193745	0.758896	2.44646e-05	0.0114984	7.41351e-07	0.0404229	2.9654e-06	0	0	16.6583	7.83333	25.0266	857.801	32.2	0.9	31.3	24.5	8.18333	26.9667	5.9	1210	182	42	44.615	449	144	433	166
1	254.602	0.104416	0.864878	0.000253012	0.00336386	0	0.0300898	1.80723e-06	0	0	16.8542	8.525	27.589	802.172	32.2	1.3	30.9	20.4833	8.68333	26.4167	6.71667	1471	239	37	49.3063	591	154	525	175
1	329.264	0.193745	0.758896	2.44646e-05	0.0114984	7.41351e-07	0.0404229	2.9654e-06	0	0	16.6583	7.83333	25.0266	857.801	32.2	0.9	31.3	24.5	8.18333	26.9667	5.9	1210	182	42	44.615	449	144	433	166
1	80.0117	0.0507465	0.838468	6.61051e-05	0.0927853	0	0.0108321	2.18329e-05	0	0	16.5708	6.94167	23.7728	817.714	31.3	2.1	29.2	20.1667	8.68333	26.35	6.4	1511	252	39	50.3971	629	156	519	193
1	1187.34	0.770563	0.000333012	1.23796e-06	0.0124539	0	0.218376	0	0	0	16.3292	7.74167	24.4217	882.894	31.9	0.2	31.7	26.9333	12.3333	26.9333	5.23333	1180	177	43	46.9692	459	133	459	181
1	329.264	0.193745	0.758896	2.44646e-05	0.0114984	7.41351e-07	0.0404229	2.9654e-06	0	0	16.6583	7.83333	25.0266	857.801	32.2	0.9	31.3	24.5	8.18333	26.9667	5.9	1210	182	42	44.615	449	144	433	166
1	516.887	0.226297	0.674477	5.9696e-05	0.0224411	7.462e-06	0.0706991	5.01612e-05	0	0	17.1833	6.93333	24.3275	796.827	31.2	2.7	28.5	26.6167	9.55	26.65	7.25	1422	211	41	47.3263	523	157	481	166
1	80.0117	0.0507465	0.838468	6.61051e-05	0.0927853	0	0.0108321	2.18329e-05	0	0	16.5708	6.94167	23.7728	817.714	31.3	2.1	29.2	20.1667	8.68333	26.35	6.4	1511	252	39	50.3971	629	156	519	193
1	181.641	0.124136	0.838046	8.62952e-05	0.00525407	0	0.0363239	1.49096e-05	0	0	17.1208	7.825	26.0833	808.443	32	2	30	20.4333	9.18333	26.75	7.01667	1400	216	39	47.9143	532	149	506	163
1	454.687	0.41667	0.455856	4.80183e-06	0.0376463	9.60366e-06	0.0844813	0	0	0	17.475	8.78333	27.6205	830.579	33.2	1.4	31.8	25.2333	8.93333	27.3667	6.95	1483	252	36	49.8005	606	159	511	191
1	123.732	0.0448058	0.921556	0.000347853	0.0185365	0	0.0145463	4.23313e-05	0	0	17.8333	8.88333	29.0305	775.345	33.1	2.5	30.6	21.4333	9.85	27.05	8	1547	265	33	51.5934	631	153	544	182
1	483.257	0.226111	0.667131	1.80309e-05	0.00896548	0	0.102732	0	0	0	17.1792	8.625	27.0376	841.731	33.1	1.2	31.9	24.9833	8.65	27.2333	6.56667	1405	221	41	46.1059	542	156	500	180
1	123.732	0.0448058	0.921556	0.000347853	0.0185365	0	0.0145463	4.23313e-05	0	0	17.8333	8.88333	29.0305	775.345	33.1	2.5	30.6	21.4333	9.85	27.05	8	1547	265	33	51.5934	631	153	544	182
1	123.732	0.0448058	0.921556	0.000347853	0.0185365	0	0.0145463	4.23313e-05	0	0	17.8333	8.88333	29.0305	775.345	33.1	2.5	30.6	21.4333	9.85	27.05	8	1547	265	33	51.5934	631	153	544	182
1	80.0117	0.0507465	0.838468	6.61051e-05	0.0927853	0	0.0108321	2.18329e-05	0	0	16.5708	6.94167	23.7728	817.714	31.3	2.1	29.2	20.1667	8.68333	26.35	6.4	1511	252	39	50.3971	629	156	519	193
1	329.264	0.193745	0.758896	2.44646e-05	0.0114984	7.41351e-07	0.0404229	2.9654e-06	0	0	16.6583	7.83333	25.0266	857.801	32.2	0.9	31.3	24.5	8.18333	26.9667	5.9	1210	182	42	44.615	449	144	433	166
1	329.264	0.193745	0.758896	2.44646e-05	0.0114984	7.41351e-07	0.0404229	2.9654e-06	0	0	16.6583	7.83333	25.0266	857.801	32.2	0.9	31.3	24.5	8.18333	26.9667	5.9	1210	182	42	44.615	449	144	433	166
1	1194.83	0.30821	0.48514	4.0724e-06	0.0147706	1.71041e-05	0.193726	0	0	0	16.9458	8.35833	26.4504	834.997	32.7	1.1	31.6	20.7333	8.46667	26.9167	6.38333	1394	221	38	46.8178	548	151	481	175
1	630.468	0.268773	0.326085	7.47692e-05	0.0448117	8.30769e-05	0.172188	0	0	0	16.4333	5.91667	21.8327	785.925	30.1	3	27.1	18.6	9.5	26.0167	6.86667	1140	152	41	38.4096	383	154	362	160
1	530.166	0.258181	0.628566	9.73605e-06	0.0186687	2.72609e-06	0.0962611	0	0	0	14.8667	7.58333	24.8634	824.95	30	-0.5	30.5	22.5333	6.51667	24.7333	4.43333	1463	226	40	46.7913	553	154	524	176
1	630.468	0.268773	0.326085	7.47692e-05	0.0448117	8.30769e-05	0.172188	0	0	0	16.4333	5.91667	21.8327	785.925	30.1	3	27.1	18.6	9.5	26.0167	6.86667	1140	152	41	38.4096	383	154	362	160
1	80.0117	0.0507465	0.838468	6.61051e-05	0.0927853	0	0.0108321	2.18329e-05	0	0	16.5708	6.94167	23.7728	817.714	31.3	2.1	29.2	20.1667	8.68333	26.35	6.4	1511	252	39	50.3971	629	156	519	193
1	329.264	0.193745	0.758896	2.44646e-05	0.0114984	7.41351e-07	0.0404229	2.9654e-06	0	0	16.6583	7.83333	25.0266	857.801	32.2	0.9	31.3	24.5	8.18333	26.9667	5.9	1210	182	42	44.615	449	144	433	166
1	516.887	0.226297	0.674477	5.9696e-05	0.0224411	7.462e-06	0.0706991	5.01612e-05	0	0	17.1833	6.93333	24.3275	796.827	31.2	2.7	28.5	26.6167	9.55	26.65	7.25	1422	211	41	47.3263	523	157	481	166
1	283.239	0.192275	0.750546	8.07854e-05	0.00879993	0	0.0452058	5.04909e-06	0	0	17.1	7.8	25.7426	823.267	32.1	1.8	30.3	20.4	9	26.9167	6.78333	1378	208	44	45.6328	506	158	501	173
1	921.61	0.490921	0.267212	1.77289e-05	0.050618	3.12862e-06	0.189986	0	0	0	16.1583	7.51667	23.7869	886.615	31.7	0.1	31.6	26.8333	12.05	26.8333	5.01667	1220	197	41	54.2193	520	128	520	166
1	181.641	0.124136	0.838046	8.62952e-05	0.00525407	0	0.0363239	1.49096e-05	0	0	17.1208	7.825	26.0833	808.443	32	2	30	20.4333	9.18333	26.75	7.01667	1400	216	39	47.9143	532	149	506	163
1	781.818	0.415769	0.350981	1.60028e-05	0.0965004	6.40114e-06	0.134617	0	0	0	15.9458	7.94167	25.4541	842.84	31.5	0.3	31.2	23.6667	7.55	26.0667	5.35	1276	193	40	45.1513	476	142	455	164
1	630.468	0.268773	0.326085	7.47692e-05	0.0448117	8.30769e-05	0.172188	0	0	0	16.4333	5.91667	21.8327	785.925	30.1	3	27.1	18.6	9.5	26.0167	6.86667	1140	152	41	38.4096	383	154	362	160
1	363.652	0.209171	0.584888	1.07434e-05	0.0371354	2.1975e-05	0.0675498	4.88334e-07	0	0	16.8458	7.525	25.4223	816.382	31.3	1.7	29.6	19.9	9	26.5167	6.63333	1306	192	39	45.5365	472	147	463	159
1	363.652	0.209171	0.584888	1.07434e-05	0.0371354	2.1975e-05	0.0675498	4.88334e-07	0	0	16.8458	7.525	25.4223	816.382	31.3	1.7	29.6	19.9	9	26.5167	6.63333	1306	192	39	45.5365	472	147	463	159
1	329.264	0.193745	0.758896	2.44646e-05	0.0114984	7.41351e-07	0.0404229	2.9654e-06	0	0	16.6583	7.83333	25.0266	857.801	32.2	0.9	31.3	24.5	8.18333	26.9667	5.9	1210	182	42	44.615	449	144	433	166
1	1194.83	0.30821	0.48514	4.0724e-06	0.0147706	1.71041e-05	0.193726	0	0	0	16.9458	8.35833	26.4504	834.997	32.7	1.1	31.6	20.7333	8.46667	26.9167	6.38333	1394	221	38	46.8178	548	151	481	175
1	329.264	0.193745	0.758896	2.44646e-05	0.0114984	7.41351e-07	0.0404229	2.9654e-06	0	0	16.6583	7.83333	25.0266	857.801	32.2	0.9	31.3	24.5	8.18333	26.9667	5.9	1210	182	42	44.615	449	144	433	166
1	630.468	0.268773	0.326085	7.47692e-05	0.0448117	8.30769e-05	0.172188	0	0	0	16.4333	5.91667	21.8327	785.925	30.1	3	27.1	18.6	9.5	26.0167	6.86667	1140	152	41	38.4096	383	154	362	160
1	781.818	0.415769	0.350981	1.60028e-05	0.0965004	6.40114e-06	0.134617	0	0	0	15.9458	7.94167	25.4541	842.84	31.5	0.3	31.2	23.6667	7.55	26.0667	5.35	1276	193	40	45.1513	476	142	455	164
1	329.264	0.193745	0.758896	2.44646e-05	0.0114984	7.41351e-07	0.0404229	2.9654e-06	0	0	16.6583	7.83333	25.0266	857.801	32.2	0.9	31.3	24.5	8.18333	26.9667	5.9	1210	182	42	44.615	449	144	433	166
1	483.257	0.226111	0.667131	1.80309e-05	0.00896548	0	0.102732	0	0	0	17.1792	8.625	27.0376	841.731	33.1	1.2	31.9	24.9833	8.65	27.2333	6.56667	1405	221	41	46.1059	542	156	500	180
1	483.257	0.226111	0.667131	1.80309e-05	0.00896548	0	0.102732	0	0	0	17.1792	8.625	27.0376	841.731	33.1	1.2	31.9	24.9833	8.65	27.2333	6.56667	1405	221	41	46.1059	542	156	500	180
1	78.2908	0.0481121	0.942451	0.000635406	0.000404478	7.11275e-06	0.00666797	4.17281e-05	0	0	17.4208	8.725	29.9828	732.795	31.8	2.7	29.1	20.8333	9.85	26.0667	8.08333	1684	308	36	59.0069	758	148	601	192
1	363.652	0.209171	0.584888	1.07434e-05	0.0371354	2.1975e-05	0.0675498	4.88334e-07	0	0	16.8458	7.525	25.4223	816.382	31.3	1.7	29.6	19.9	9	26.5167	6.63333	1306	192	39	45.5365	472	147	463	159
1	181.641	0.124136	0.838046	8.62952e-05	0.00525407	0	0.0363239	1.49096e-05	0	0	17.1208	7.825	26.0833	808.443	32	2	30	20.4333	9.18333	26.75	7.01667	1400	216	39	47.9143	532	149	506	163
1	483.257	0.226111	0.667131	1.80309e-05	0.00896548	0	0.102732	0	0	0	17.1792	8.625	27.0376	841.731	33.1	1.2	31.9	24.9833	8.65	27.2333	6.56667	1405	221	41	46.1059	542	156	500	180
1	483.257	0.226111	0.667131	1.80309e-05	0.00896548	0	0.102732	0	0	0	17.1792	8.625	27.0376	841.731	33.1	1.2	31.9	24.9833	8.65	27.2333	6.56667	1405	221	41	46.1059	542	156	500	180
1	329.264	0.193745	0.758896	2.44646e-05	0.0114984	7.41351e-07	0.0404229	2.9654e-06	0	0	16.6583	7.83333	25.0266	857.801	32.2	0.9	31.3	24.5	8.18333	26.9667	5.9	1210	182	42	44.615	449	144	433	166
1	630.468	0.268773	0.326085	7.47692e-05	0.0448117	8.30769e-05	0.172188	0	0	0	16.4333	5.91667	21.8327	785.925	30.1	3	27.1	18.6	9.5	26.0167	6.86667	1140	152	41	38.4096	383	154	362	160
1	329.264	0.193745	0.758896	2.44646e-05	0.0114984	7.41351e-07	0.0404229	2.9654e-06	0	0	16.6583	7.83333	25.0266	857.801	32.2	0.9	31.3	24.5	8.18333	26.9667	5.9	1210	182	42	44.615	449	144	433	166
1	329.264	0.193745	0.758896	2.44646e-05	0.0114984	7.41351e-07	0.0404229	2.9654e-06	0	0	16.6583	7.83333	25.0266	857.801	32.2	0.9	31.3	24.5	8.18333	26.9667	5.9	1210	182	42	44.615	449	144	433	166
1	483.257	0.226111	0.667131	1.80309e-05	0.00896548	0	0.102732	0	0	0	17.1792	8.625	27.0376	841.731	33.1	1.2	31.9	24.9833	8.65	27.2333	6.56667	1405	221	41	46.1059	542	156	500	180
1	192.834	0.135229	0.802226	4.3401e-05	0.0178953	4.94924e-06	0.0285004	7.61421e-07	0	0	16.7958	7.925	25.4823	846.65	32.3	1.2	31.1	20.7667	8.16667	26.8833	6.08333	1480	246	39	49.4114	605	156	513	190
1	483.257	0.226111	0.667131	1.80309e-05	0.00896548	0	0.102732	0	0	0	17.1792	8.625	27.0376	841.731	33.1	1.2	31.9	24.9833	8.65	27.2333	6.56667	1405	221	41	46.1059	542	156	500	180
1	363.652	0.209171	0.584888	1.07434e-05	0.0371354	2.1975e-05	0.0675498	4.88334e-07	0	0	16.8458	7.525	25.4223	816.382	31.3	1.7	29.6	19.9	9	26.5167	6.63333	1306	192	39	45.5365	472	147	463	159
1	516.887	0.226297	0.674477	5.9696e-05	0.0224411	7.462e-06	0.0706991	5.01612e-05	0	0	17.1833	6.93333	24.3275	796.827	31.2	2.7	28.5	26.6167	9.55	26.65	7.25	1422	211	41	47.3263	523	157	481	166
1	329.264	0.193745	0.758896	2.44646e-05	0.0114984	7.41351e-07	0.0404229	2.9654e-06	0	0	16.6583	7.83333	25.0266	857.801	32.2	0.9	31.3	24.5	8.18333	26.9667	5.9	1210	182	42	44.615	449	144	433	166
1	283.239	0.192275	0.750546	8.07854e-05	0.00879993	0	0.0452058	5.04909e-06	0	0	17.1	7.8	25.7426	823.267	32.1	1.8	30.3	20.4	9	26.9167	6.78333	1378	208	44	45.6328	506	158	501	173
1	781.818	0.415769	0.350981	1.60028e-05	0.0965004	6.40114e-06	0.134617	0	0	0	15.9458	7.94167	25.4541	842.84	31.5	0.3	31.2	23.6667	7.55	26.0667	5.35	1276	193	40	45.1513	476	142	455	164
1	363.652	0.209171	0.584888	1.07434e-05	0.0371354	2.1975e-05	0.0675498	4.88334e-07	0	0	16.8458	7.525	25.4223	816.382	31.3	1.7	29.6	19.9	9	26.5167	6.63333	1306	192	39	45.5365	472	147	463	159
1	80.0117	0.0507465	0.838468	6.61051e-05	0.0927853	0	0.0108321	2.18329e-05	0	0	16.5708	6.94167	23.7728	817.714	31.3	2.1	29.2	20.1667	8.68333	26.35	6.4	1511	252	39	50.3971	629	156	519	193
1	80.0117	0.0507465	0.838468	6.61051e-05	0.0927853	0	0.0108321	2.18329e-05	0	0	16.5708	6.94167	23.7728	817.714	31.3	2.1	29.2	20.1667	8.68333	26.35	6.4	1511	252	39	50.3971	629	156	519	193
1	483.257	0.226111	0.667131	1.80309e-05	0.00896548	0	0.102732	0	0	0	17.1792	8.625	27.0376	841.731	33.1	1.2	31.9	24.9833	8.65	27.2333	6.56667	1405	221	41	46.1059	542	156	500	180
1	363.652	0.209171	0.584888	1.07434e-05	0.0371354	2.1975e-05	0.0675498	4.88334e-07	0	0	16.8458	7.525	25.4223	816.382	31.3	1.7	29.6	19.9	9	26.5167	6.63333	1306	192	39	45.5365	472	147	463	159
1	483.257	0.226111	0.667131	1.80309e-05	0.00896548	0	0.102732	0	0	0	17.1792	8.625	27.0376	841.731	33.1	1.2	31.9	24.9833	8.65	27.2333	6.56667	1405	221	41	46.1059	542	156	500	180
1	483.257	0.226111	0.667131	1.80309e-05	0.00896548	0	0.102732	0	0	0	17.1792	8.625	27.0376	841.731	33.1	1.2	31.9	24.9833	8.65	27.2333	6.56667	1405	221	41	46.1059	542	156	500	180
1	329.264	0.193745	0.758896	2.44646e-05	0.0114984	7.41351e-07	0.0404229	2.9654e-06	0	0	16.6583	7.83333	25.0266	857.801	32.2	0.9	31.3	24.5	8.18333	26.9667	5.9	1210	182	42	44.615	449	144	433	166
1	143.498	0.068946	0.89901	0.000142391	0.0128562	0	0.0154228	7.97101e-06	0	0	17.8542	7.95833	27.3482	769.299	32.4	3.3	29.1	20.9833	10.35	27	8.21667	1458	226	37	49.6229	568	151	521	165
1	233.86	0.123657	0.821705	3.69054e-05	0.0174095	9.84144e-07	0.0419275	2.46036e-06	0	0	16.8625	8.00833	25.4233	859.305	32.6	1.1	31.5	20.8333	8.16667	27.1333	6.01667	1379	215	39	45.7875	534	152	476	180
1	483.257	0.226111	0.667131	1.80309e-05	0.00896548	0	0.102732	0	0	0	16.3292	7.74167	24.4217	882.894	31.9	0.2	31.7	26.9333	12.3333	26.9333	5.23333	1180	177	43	46.9692	459	133	459	181
1	79.2949	0.0493397	0.839812	7.58086e-05	0.0929299	0	0.0107422	2.04178e-05	0	0	17.2833	5.8	22.0532	765.338	30.1	3.8	26.3	26.25	7.81667	26.5167	7.81667	1528	214	50	44.4365	552	185	524	185
1	360.39	0.214078	0.579737	1.41617e-05	0.0392245	1.3185e-05	0.0657073	2.44167e-06	0	0	16.8458	7.525	25.4223	816.382	31.3	1.7	29.6	19.9	9	26.5167	6.63333	1306	192	39	45.5365	472	147	463	159
1	280.7	0.194223	0.748999	0.000121178	0.00931367	0	0.0442477	8.20477e-06	0	0	17.1	7.8	25.7426	823.267	32.1	1.8	30.3	20.4	9	26.9167	6.78333	1378	208	44	45.6328	506	158	501	173
1	555.023	0.476653	0.365494	1.36778e-06	0.025546	2.05167e-05	0.141973	0	0	0	17.5292	8.95833	27.8209	838.932	33.6	1.4	32.2	21.4167	8.95	27.5333	6.93333	1443	240	37	48.7824	581	154	503	183
1	360.39	0.214078	0.579737	1.41617e-05	0.0392245	1.3185e-05	0.0657073	2.44167e-06	0	0	16.8458	7.525	25.4223	816.382	31.3	1.7	29.6	19.9	9	26.5167	6.63333	1306	192	39	45.5365	472	147	463	159
1	478.928	0.227988	0.66733	2.52433e-05	0.00941523	0	0.100198	1.54551e-06	0	0	17.1792	8.625	27.0376	841.731	33.1	1.2	31.9	24.9833	8.65	27.2333	6.56667	1405	221	41	46.1059	542	156	500	180
1	478.928	0.227988	0.66733	2.52433e-05	0.00941523	0	0.100198	1.54551e-06	0	0	17.1792	8.625	27.0376	841.731	33.1	1.2	31.9	24.9833	8.65	27.2333	6.56667	1405	221	41	46.1059	542	156	500	180
1	450.599	0.41152	0.45841	4.11585e-06	0.0414165	8.91768e-06	0.0833076	6.85976e-07	0	0	17.475	8.78333	27.6205	830.579	33.2	1.4	31.8	25.2333	8.93333	27.3667	6.95	1483	252	36	49.8005	606	159	511	191
1	280.7	0.194223	0.748999	0.000121178	0.00931367	0	0.0442477	8.20477e-06	0	0	17.1	7.8	25.7426	823.267	32.1	1.8	30.3	20.4	9	26.9167	6.78333	1378	208	44	45.6328	506	158	501	173
1	525.414	0.258615	0.627162	1.12938e-05	0.0212211	3.89442e-06	0.094676	0	0	0	14.8667	7.58333	24.8634	824.95	30	-0.5	30.5	22.5333	6.51667	24.7333	4.43333	1463	226	40	46.7913	553	154	524	176
1	79.2949	0.0493397	0.839812	7.58086e-05	0.0929299	0	0.0107422	2.04178e-05	0	0	16.5708	6.94167	23.7728	817.714	31.3	2.1	29.2	20.1667	8.68333	26.35	6.4	1511	252	39	50.3971	629	156	519	193
1	280.7	0.194223	0.748999	0.000121178	0.00931367	0	0.0442477	8.20477e-06	0	0	17.1	7.8	25.7426	823.267	32.1	1.8	30.3	20.4	9	26.9167	6.78333	1378	208	44	45.6328	506	158	501	173
1	252.321	0.107407	0.862883	0.000251807	0.00338373	0	0.0290747	3.01205e-06	0	0	16.8542	8.525	27.589	802.172	32.2	1.3	30.9	20.4833	8.68333	26.4167	6.71667	1471	239	37	49.3063	591	154	525	175
1	280.7	0.194223	0.748999	0.000121178	0.00931367	0	0.0442477	8.20477e-06	0	0	17.1	7.8	25.7426	823.267	32.1	1.8	30.3	20.4	9	26.9167	6.78333	1378	208	44	45.6328	506	158	501	173
1	450.599	0.41152	0.45841	4.11585e-06	0.0414165	8.91768e-06	0.0833076	6.85976e-07	0	0	17.475	8.78333	27.6205	830.579	33.2	1.4	31.8	25.2333	8.93333	27.3667	6.95	1483	252	36	49.8005	606	159	511	191
1	404.093	0.299895	0.635678	4.27613e-05	0.0103246	2.0123e-06	0.0493959	0	0	0	16.8583	8.08333	25.4995	861.359	32.6	0.9	31.7	24.75	8.3	27.2	6.03333	1235	187	42	44.787	459	145	443	168
1	280.7	0.194223	0.748999	0.000121178	0.00931367	0	0.0442477	8.20477e-06	0	0	17.1	7.8	25.7426	823.267	32.1	1.8	30.3	20.4	9	26.9167	6.78333	1378	208	44	45.6328	506	158	501	173
1	188.832	0.0925891	0.869327	0.00032612	0.00494366	0	0.0283834	9.01729e-05	0	0	16.2583	8.11667	25.5241	867.415	32	0.2	31.8	24.3333	7.43333	26.65	5.31667	1377	212	41	46.4002	536	152	514	180
1	478.928	0.227988	0.66733	2.52433e-05	0.00941523	0	0.100198	1.54551e-06	0	0	17.1792	8.625	27.0376	841.731	33.1	1.2	31.9	24.9833	8.65	27.2333	6.56667	1405	221	41	46.1059	542	156	500	180
1	1013.38	0.240734	0.524061	1.09756e-05	0.0538523	6.75422e-06	0.184761	0	0	0	16.4167	8.05	25.3943	862.845	32.2	0.5	31.7	20.2667	7.73333	26.7667	5.53333	1316	187	42	43.0373	473	151	446	177
1	450.599	0.41152	0.45841	4.11585e-06	0.0414165	8.91768e-06	0.0833076	6.85976e-07	0	0	17.475	8.78333	27.6205	830.579	33.2	1.4	31.8	25.2333	8.93333	27.3667	6.95	1483	252	36	49.8005	606	159	511	191
1	774.664	0.413675	0.351952	1.72831e-05	0.101585	5.76102e-06	0.130654	0	0	0	15.9458	7.94167	25.4541	842.84	31.5	0.3	31.2	23.6667	7.55	26.0667	5.35	1276	193	40	45.1513	476	142	455	164
1	280.7	0.194223	0.748999	0.000121178	0.00931367	0	0.0442477	8.20477e-06	0	0	17.1	7.8	25.7426	823.267	32.1	1.8	30.3	20.4	9	26.9167	6.78333	1378	208	44	45.6328	506	158	501	173
1	624.877	0.267865	0.328021	9.13846e-05	0.0490542	0.000783692	0.166231	0	0	0	16.4333	5.91667	21.8327	785.925	30.1	3	27.1	18.6	9.5	26.0167	6.86667	1140	152	41	38.4096	383	154	362	160
1	180.012	0.123222	0.839228	8.58434e-05	0.00553645	0	0.0357583	3.11747e-05	0	0	17.1208	7.825	26.0833	808.443	32	2	30	20.4333	9.18333	26.75	7.01667	1400	216	39	47.9143	532	149	506	163
1	551.011	0.417781	0.321267	6.71642e-06	0.119208	1.91898e-06	0.143341	0	0	0	16.25	7.96667	25.0524	877.421	32	0.2	31.8	24.4	7.38333	26.7833	5.21667	1302	204	40	49.883	516	140	516	170
1	382.627	0.268944	0.458739	2.14906e-05	0.0401399	4.55861e-05	0.089507	0	0	0	16.9875	7.14167	24.6264	806.283	31.2	2.2	29	19.6833	9.43333	26.6833	7.01667	1270	176	42	42.3693	437	155	419	167
1	450.599	0.41152	0.45841	4.11585e-06	0.0414165	8.91768e-06	0.0833076	6.85976e-07	0	0	17.475	8.78333	27.6205	830.579	33.2	1.4	31.8	25.2333	8.93333	27.3667	6.95	1483	252	36	49.8005	606	159	511	191
1	280.7	0.194223	0.748999	0.000121178	0.00931367	0	0.0442477	8.20477e-06	0	0	17.1	7.8	25.7426	823.267	32.1	1.8	30.3	20.4	9	26.9167	6.78333	1378	208	44	45.6328	506	158	501	173
1	512.257	0.229453	0.67132	7.04744e-05	0.0233415	9.12022e-06	0.0698252	1.1193e-05	0	0	17.1833	6.93333	24.3275	796.827	31.2	2.7	28.5	26.6167	9.55	26.65	7.25	1422	211	41	47.3263	523	157	481	166
1	360.39	0.214078	0.579737	1.41617e-05	0.0392245	1.3185e-05	0.0657073	2.44167e-06	0	0	16.8458	7.525	25.4223	816.382	31.3	1.7	29.6	19.9	9	26.5167	6.63333	1306	192	39	45.5365	472	147	463	159
1	555.023	0.476653	0.365494	1.36778e-06	0.025546	2.05167e-05	0.141973	0	0	0	17.5292	8.95833	27.8209	838.932	33.6	1.4	32.2	21.4167	8.95	27.5333	6.93333	1443	240	37	48.7824	581	154	503	183
1	360.39	0.214078	0.579737	1.41617e-05	0.0392245	1.3185e-05	0.0657073	2.44167e-06	0	0	16.8458	7.525	25.4223	816.382	31.3	1.7	29.6	19.9	9	26.5167	6.63333	1306	192	39	45.5365	472	147	463	159
1	338.137	0.229555	0.56744	2.68657e-05	0.0561073	1.09142e-05	0.0718019	5.03731e-06	0	0	16.8792	7.125	24.569	804.808	31.1	2.1	29	19.8	9.21667	26.4667	6.85	1318	194	39	46.1216	480	147	434	158
1	280.7	0.194223	0.748999	0.000121178	0.00931367	0	0.0442477	8.20477e-06	0	0	17.1	7.8	25.7426	823.267	32.1	1.8	30.3	20.4	9	26.9167	6.78333	1378	208	44	45.6328	506	158	501	173
1	180.012	0.123222	0.839228	8.58434e-05	0.00553645	0	0.0357583	3.11747e-05	0	0	17.1208	7.825	26.0833	808.443	32	2	30	20.4333	9.18333	26.75	7.01667	1400	216	39	47.9143	532	149	506	163
1	478.928	0.227988	0.66733	2.52433e-05	0.00941523	0	0.100198	1.54551e-06	0	0	17.1792	8.625	27.0376	841.731	33.1	1.2	31.9	24.9833	8.65	27.2333	6.56667	1405	221	41	46.1059	542	156	500	180
1	1184.13	0.30924	0.487907	8.95928e-06	0.0159996	1.62896e-06	0.188711	0	0	0	16.9458	8.35833	26.4504	834.997	32.7	1.1	31.6	20.7333	8.46667	26.9167	6.38333	1394	221	38	46.8178	548	151	481	175
1	450.599	0.41152	0.45841	4.11585e-06	0.0414165	8.91768e-06	0.0833076	6.85976e-07	0	0	17.475	8.78333	27.6205	830.579	33.2	1.4	31.8	25.2333	8.93333	27.3667	6.95	1483	252	36	49.8005	606	159	511	191
1	280.7	0.194223	0.748999	0.000121178	0.00931367	0	0.0442477	8.20477e-06	0	0	17.1	7.8	25.7426	823.267	32.1	1.8	30.3	20.4	9	26.9167	6.78333	1378	208	44	45.6328	506	158	501	173
1	1184.13	0.30924	0.487907	8.95928e-06	0.0159996	1.62896e-06	0.188711	0	0	0	16.9458	8.35833	26.4504	834.997	32.7	1.1	31.6	20.7333	8.46667	26.9167	6.38333	1394	221	38	46.8178	548	151	481	175
1	624.877	0.267865	0.328021	9.13846e-05	0.0490542	0.000783692	0.166231	0	0	0	16.4333	5.91667	21.8327	785.925	30.1	3	27.1	18.6	9.5	26.0167	6.86667	1140	152	41	38.4096	383	154	362	160
1	180.012	0.123222	0.839228	8.58434e-05	0.00553645	0	0.0357583	3.11747e-05	0	0	17.1208	7.825	26.0833	808.443	32	2	30	20.4333	9.18333	26.75	7.01667	1400	216	39	47.9143	532	149	506	163
1	450.599	0.41152	0.45841	4.11585e-06	0.0414165	8.91768e-06	0.0833076	6.85976e-07	0	0	17.475	8.78333	27.6205	830.579	33.2	1.4	31.8	25.2333	8.93333	27.3667	6.95	1483	252	36	49.8005	606	159	511	191
1	280.7	0.194223	0.748999	0.000121178	0.00931367	0	0.0442477	8.20477e-06	0	0	17.1	7.8	25.7426	823.267	32.1	1.8	30.3	20.4	9	26.9167	6.78333	1378	208	44	45.6328	506	158	501	173
1	1184.13	0.30924	0.487907	8.95928e-06	0.0159996	1.62896e-06	0.188711	0	0	0	16.9458	8.35833	26.4504	834.997	32.7	1.1	31.6	20.7333	8.46667	26.9167	6.38333	1394	221	38	46.8178	548	151	481	175
1	450.599	0.41152	0.45841	4.11585e-06	0.0414165	8.91768e-06	0.0833076	6.85976e-07	0	0	17.475	8.78333	27.6205	830.579	33.2	1.4	31.8	25.2333	8.93333	27.3667	6.95	1483	252	36	49.8005	606	159	511	191
1	404.546	0.235101	0.666014	2.55521e-05	0.0127924	7.09779e-06	0.0720923	0	0	0	16.825	7.65	25.3311	829.423	31.7	1.5	30.2	24.2	8.76667	26.7167	6.45	1264	187	40	44.9238	455	144	453	160
1	180.012	0.123222	0.839228	8.58434e-05	0.00553645	0	0.0357583	3.11747e-05	0	0	17.1208	7.825	26.0833	808.443	32	2	30	20.4333	9.18333	26.75	7.01667	1400	216	39	47.9143	532	149	506	163
1	382.627	0.268944	0.458739	2.14906e-05	0.0401399	4.55861e-05	0.089507	0	0	0	16.9875	7.14167	24.6264	806.283	31.2	2.2	29	19.6833	9.43333	26.6833	7.01667	1270	176	42	42.3693	437	155	419	167
1	382.627	0.268944	0.458739	2.14906e-05	0.0401399	4.55861e-05	0.089507	0	0	0	16.9875	7.14167	24.6264	806.283	31.2	2.2	29	19.6833	9.43333	26.6833	7.01667	1270	176	42	42.3693	437	155	419	167
1	1184.13	0.30924	0.487907	8.95928e-06	0.0159996	1.62896e-06	0.188711	0	0	0	16.9458	8.35833	26.4504	834.997	32.7	1.1	31.6	20.7333	8.46667	26.9167	6.38333	1394	221	38	46.8178	548	151	481	175
1	624.877	0.267865	0.328021	9.13846e-05	0.0490542	0.000783692	0.166231	0	0	0	16.4333	5.91667	21.8327	785.925	30.1	3	27.1	18.6	9.5	26.0167	6.86667	1140	152	41	38.4096	383	154	362	160
1	1184.13	0.30924	0.487907	8.95928e-06	0.0159996	1.62896e-06	0.188711	0	0	0	16.9458	8.35833	26.4504	834.997	32.7	1.1	31.6	20.7333	8.46667	26.9167	6.38333	1394	221	38	46.8178	548	151	481	175
1	450.599	0.41152	0.45841	4.11585e-06	0.0414165	8.91768e-06	0.0833076	6.85976e-07	0	0	17.475	8.78333	27.6205	830.579	33.2	1.4	31.8	25.2333	8.93333	27.3667	6.95	1483	252	36	49.8005	606	159	511	191
1	478.928	0.227988	0.66733	2.52433e-05	0.00941523	0	0.100198	1.54551e-06	0	0	17.1792	8.625	27.0376	841.731	33.1	1.2	31.9	24.9833	8.65	27.2333	6.56667	1405	221	41	46.1059	542	156	500	180
1	649.366	0.198215	0.688003	2.73279e-05	0.0341198	6.37652e-06	0.080039	7.28745e-06	0	0	17.3333	6.75	24.1935	784.664	31	3.1	27.9	26.5667	9.98333	26.7167	7.56667	1472	216	42	48.0303	545	164	509	167
1	555.023	0.476653	0.365494	1.36778e-06	0.025546	2.05167e-05	0.141973	0	0	0	17.5292	8.95833	27.8209	838.932	33.6	1.4	32.2	21.4167	8.95	27.5333	6.93333	1443	240	37	48.7824	581	154	503	183
1	382.627	0.268944	0.458739	2.14906e-05	0.0401399	4.55861e-05	0.089507	0	0	0	16.9875	7.14167	24.6264	806.283	31.2	2.2	29	19.6833	9.43333	26.6833	7.01667	1270	176	42	42.3693	437	155	419	167
1	478.928	0.227988	0.66733	2.52433e-05	0.00941523	0	0.100198	1.54551e-06	0	0	17.1792	8.625	27.0376	841.731	33.1	1.2	31.9	24.9833	8.65	27.2333	6.56667	1405	221	41	46.1059	542	156	500	180
1	231.758	0.124583	0.821961	3.54292e-05	0.0178494	0	0.0403027	8.36523e-06	0	0	16.8625	8.00833	25.4233	859.305	32.6	1.1	31.5	20.8333	8.16667	27.1333	6.01667	1379	215	39	45.7875	534	152	476	180
1	404.093	0.299895	0.635678	4.27613e-05	0.0103246	2.0123e-06	0.0493959	0	0	0	16.3292	7.74167	24.4217	882.894	31.9	0.2	31.7	26.9333	12.3333	26.9333	5.23333	1180	177	43	46.9692	459	133	459	181
1	1013.38	0.240734	0.524061	1.09756e-05	0.0538523	6.75422e-06	0.184761	0	0	0	17.2833	5.8	22.0532	765.338	30.1	3.8	26.3	26.25	7.81667	26.5167	7.81667	1528	214	50	44.4365	552	185	524	185
1	1013.38	0.240734	0.524061	1.09756e-05	0.0538523	6.75422e-06	0.184761	0	0	0	16.4167	8.05	25.3943	862.845	32.2	0.5	31.7	20.2667	7.73333	26.7667	5.53333	1316	187	42	43.0373	473	151	446	177
1	360.39	0.214078	0.579737	1.41617e-05	0.0392245	1.3185e-05	0.0657073	2.44167e-06	0	0	16.8458	7.525	25.4223	816.382	31.3	1.7	29.6	19.9	9	26.5167	6.63333	1306	192	39	45.5365	472	147	463	159
1	280.7	0.194223	0.748999	0.000121178	0.00931367	0	0.0442477	8.20477e-06	0	0	17.1	7.8	25.7426	823.267	32.1	1.8	30.3	20.4	9	26.9167	6.78333	1378	208	44	45.6328	506	158	501	173
1	478.928	0.227988	0.66733	2.52433e-05	0.00941523	0	0.100198	1.54551e-06	0	0	17.1792	8.625	27.0376	841.731	33.1	1.2	31.9	24.9833	8.65	27.2333	6.56667	1405	221	41	46.1059	542	156	500	180
1	478.928	0.227988	0.66733	2.52433e-05	0.00941523	0	0.100198	1.54551e-06	0	0	17.1792	8.625	27.0376	841.731	33.1	1.2	31.9	24.9833	8.65	27.2333	6.56667	1405	221	41	46.1059	542	156	500	180
1	280.7	0.194223	0.748999	0.000121178	0.00931367	0	0.0442477	8.20477e-06	0	0	17.1	7.8	25.7426	823.267	32.1	1.8	30.3	20.4	9	26.9167	6.78333	1378	208	44	45.6328	506	158	501	173
1	649.366	0.198215	0.688003	2.73279e-05	0.0341198	6.37652e-06	0.080039	7.28745e-06	0	0	17.3333	6.75	24.1935	784.664	31	3.1	27.9	26.5667	9.98333	26.7167	7.56667	1472	216	42	48.0303	545	164	509	167
1	280.7	0.194223	0.748999	0.000121178	0.00931367	0	0.0442477	8.20477e-06	0	0	17.1	7.8	25.7426	823.267	32.1	1.8	30.3	20.4	9	26.9167	6.78333	1378	208	44	45.6328	506	158	501	173
1	1184.13	0.30924	0.487907	8.95928e-06	0.0159996	1.62896e-06	0.188711	0	0	0	16.9458	8.35833	26.4504	834.997	32.7	1.1	31.6	20.7333	8.46667	26.9167	6.38333	1394	221	38	46.8178	548	151	481	175
1	79.2949	0.0493397	0.839812	7.58086e-05	0.0929299	0	0.0107422	2.04178e-05	0	0	16.5708	6.94167	23.7728	817.714	31.3	2.1	29.2	20.1667	8.68333	26.35	6.4	1511	252	39	50.3971	629	156	519	193
1	478.928	0.227988	0.66733	2.52433e-05	0.00941523	0	0.100198	1.54551e-06	0	0	17.1792	8.625	27.0376	841.731	33.1	1.2	31.9	24.9833	8.65	27.2333	6.56667	1405	221	41	46.1059	542	156	500	180
1	624.877	0.267865	0.328021	9.13846e-05	0.0490542	0.000783692	0.166231	0	0	0	16.4333	5.91667	21.8327	785.925	30.1	3	27.1	18.6	9.5	26.0167	6.86667	1140	152	41	38.4096	383	154	362	160
1	1184.13	0.30924	0.487907	8.95928e-06	0.0159996	1.62896e-06	0.188711	0	0	0	16.9458	8.35833	26.4504	834.997	32.7	1.1	31.6	20.7333	8.46667	26.9167	6.38333	1394	221	38	46.8178	548	151	481	175
1	280.7	0.194223	0.748999	0.000121178	0.00931367	0	0.0442477	8.20477e-06	0	0	17.1	7.8	25.7426	823.267	32.1	1.8	30.3	20.4	9	26.9167	6.78333	1378	208	44	45.6328	506	158	501	173
1	338.137	0.229555	0.56744	2.68657e-05	0.0561073	1.09142e-05	0.0718019	5.03731e-06	0	0	16.8792	7.125	24.569	804.808	31.1	2.1	29	19.8	9.21667	26.4667	6.85	1318	194	39	46.1216	480	147	434	158
1	258.325	0.254213	0.68701	3.579e-05	0.0138799	4.772e-07	0.0452687	2.8632e-06	0	0	16.2375	8.275	25.6192	888.382	32.2	-0.1	32.3	24.5667	7.16667	26.9167	5.03333	1301	211	39	51.0951	532	141	528	166
1	512.257	0.229453	0.67132	7.04744e-05	0.0233415	9.12022e-06	0.0698252	1.1193e-05	0	0	17.1833	6.93333	24.3275	796.827	31.2	2.7	28.5	26.6167	9.55	26.65	7.25	1422	211	41	47.3263	523	157	481	166
1	79.2949	0.0493397	0.839812	7.58086e-05	0.0929299	0	0.0107422	2.04178e-05	0	0	16.5708	6.94167	23.7728	817.714	31.3	2.1	29.2	20.1667	8.68333	26.35	6.4	1511	252	39	50.3971	629	156	519	193
1	180.012	0.123222	0.839228	8.58434e-05	0.00553645	0	0.0357583	3.11747e-05	0	0	17.1208	7.825	26.0833	808.443	32	2	30	20.4333	9.18333	26.75	7.01667	1400	216	39	47.9143	532	149	506	163
1	280.7	0.194223	0.748999	0.000121178	0.00931367	0	0.0442477	8.20477e-06	0	0	17.1	7.8	25.7426	823.267	32.1	1.8	30.3	20.4	9	26.9167	6.78333	1378	208	44	45.6328	506	158	501	173
1	280.7	0.194223	0.748999	0.000121178	0.00931367	0	0.0442477	8.20477e-06	0	0	17.1	7.8	25.7426	823.267	32.1	1.8	30.3	20.4	9	26.9167	6.78333	1378	208	44	45.6328	506	158	501	173
1	360.39	0.214078	0.579737	1.41617e-05	0.0392245	1.3185e-05	0.0657073	2.44167e-06	0	0	16.8458	7.525	25.4223	816.382	31.3	1.7	29.6	19.9	9	26.5167	6.63333	1306	192	39	45.5365	472	147	463	159
1	179.512	0.123344	0.839217	9.66867e-05	0.00547184	0	0.0356928	3.9759e-05	0	0	17.1208	7.825	26.0833	808.443	32	2	30	20.4333	9.18333	26.75	7.01667	1400	216	39	47.9143	532	149	506	163
1	179.512	0.123344	0.839217	9.66867e-05	0.00547184	0	0.0356928	3.9759e-05	0	0	17.1208	7.825	26.0833	808.443	32	2	30	20.4333	9.18333	26.75	7.01667	1400	216	39	47.9143	532	149	506	163
1	141.816	0.069967	0.898427	0.00013913	0.012758	0	0.0150804	1.37681e-05	0	0	17.8542	7.95833	27.3482	769.299	32.4	3.3	29.1	20.9833	10.35	27	8.21667	1458	226	37	49.6229	568	151	521	165
1	279.921	0.194266	0.749147	0.000131907	0.00937616	0	0.0439813	9.46704e-06	0	0	17.1	7.8	25.7426	823.267	32.1	1.8	30.3	20.4	9	26.9167	6.78333	1378	208	44	45.6328	506	158	501	173
1	179.512	0.123344	0.839217	9.66867e-05	0.00547184	0	0.0356928	3.9759e-05	0	0	17.1208	7.825	26.0833	808.443	32	2	30	20.4333	9.18333	26.75	7.01667	1400	216	39	47.9143	532	149	506	163
1	79.0752	0.0493512	0.839814	8.02561e-05	0.0929278	0	0.0107212	2.54717e-05	0	0	16.5708	6.94167	23.7728	817.714	31.3	2.1	29.2	20.1667	8.68333	26.35	6.4	1511	252	39	50.3971	629	156	519	193
1	179.512	0.123344	0.839217	9.66867e-05	0.00547184	0	0.0356928	3.9759e-05	0	0	17.1208	7.825	26.0833	808.443	32	2	30	20.4333	9.18333	26.75	7.01667	1400	216	39	47.9143	532	149	506	163
1	546.538	0.289468	0.590125	2.84687e-05	0.0194681	5.82315e-06	0.0999938	6.47017e-07	0	0	14.2667	7.73333	25.2723	823.168	29.3	-1.3	30.6	21.9667	5.86667	24.1	3.83333	1565	248	40	48.0181	613	159	565	187
1	449.345	0.411338	0.458324	4.11585e-06	0.0417958	8.91768e-06	0.0831972	6.85976e-07	0	0	17.475	8.78333	27.6205	830.579	33.2	1.4	31.8	25.2333	8.93333	27.3667	6.95	1483	252	36	49.8005	606	159	511	191
1	772.511	0.41243	0.352351	1.98435e-05	0.102715	5.76102e-06	0.130368	0	0	0	15.9458	7.94167	25.4541	842.84	31.5	0.3	31.2	23.6667	7.55	26.0667	5.35	1276	193	40	45.1513	476	142	455	164
1	403.422	0.233625	0.667635	2.98107e-05	0.012869	7.09779e-06	0.0718673	0	0	0	16.825	7.65	25.3311	829.423	31.7	1.5	30.2	24.2	8.76667	26.7167	6.45	1264	187	40	44.9238	455	144	453	160
1	337.192	0.229049	0.568033	3.52612e-05	0.0562382	1.09142e-05	0.0715743	5.87687e-06	0	0	16.8792	7.125	24.569	804.808	31.1	2.1	29	19.8	9.21667	26.4667	6.85	1318	194	39	46.1216	480	147	434	158
1	188.308	0.0924283	0.869574	0.000339085	0.00494856	0	0.0282665	0.000103713	0	0	16.2583	8.11667	25.5241	867.415	32	0.2	31.8	24.3333	7.43333	26.65	5.31667	1377	212	41	46.4002	536	152	514	180
1	279.921	0.194266	0.749147	0.000131907	0.00937616	0	0.0439813	9.46704e-06	0	0	17.1	7.8	25.7426	823.267	32.1	1.8	30.3	20.4	9	26.9167	6.78333	1378	208	44	45.6328	506	158	501	173
1	359.391	0.214098	0.579902	1.465e-05	0.0393558	1.3185e-05	0.0653914	2.44167e-06	0	0	16.8458	7.525	25.4223	816.382	31.3	1.7	29.6	19.9	9	26.5167	6.63333	1306	192	39	45.5365	472	147	463	159
1	772.511	0.41243	0.352351	1.98435e-05	0.102715	5.76102e-06	0.130368	0	0	0	15.9458	7.94167	25.4541	842.84	31.5	0.3	31.2	23.6667	7.55	26.0667	5.35	1276	193	40	45.1513	476	142	455	164
1	510.838	0.22883	0.672019	8.04238e-05	0.0234062	9.94933e-06	0.0696727	1.20221e-05	0	0	17.1833	6.93333	24.3275	796.827	31.2	2.7	28.5	26.6167	9.55	26.65	7.25	1422	211	41	47.3263	523	157	481	166
1	279.921	0.194266	0.749147	0.000131907	0.00937616	0	0.0439813	9.46704e-06	0	0	17.1	7.8	25.7426	823.267	32.1	1.8	30.3	20.4	9	26.9167	6.78333	1378	208	44	45.6328	506	158	501	173
1	910.834	0.469389	0.272368	1.25145e-05	0.0744873	3.12862e-06	0.182498	0	0	0	16.1583	7.51667	23.7869	886.615	31.7	0.1	31.6	26.8333	12.05	26.8333	5.01667	1220	197	41	54.2193	520	128	520	166
1	402.971	0.298791	0.636811	5.18167e-05	0.0103945	2.0123e-06	0.0492882	0	0	0	16.8583	8.08333	25.4995	861.359	32.6	0.9	31.7	24.75	8.3	27.2	6.03333	1235	187	42	44.787	459	145	443	168
1	796.885	0.242455	0.39989	0.000145098	0.0688725	0.000213725	0.14919	0	0	0	NA	NA	NA	NA	NA	NA	NA	NA	NA	NA	NA	NA	NA	NA	NA	NA	NA	NA	NA
1	553.477	0.475899	0.36636	1.36778e-06	0.0257061	2.05167e-05	0.141701	0	0	0	17.5292	8.95833	27.8209	838.932	33.6	1.4	32.2	21.4167	8.95	27.5333	6.93333	1443	240	37	48.7824	581	154	503	183
1	910.834	0.469389	0.272368	1.25145e-05	0.0744873	3.12862e-06	0.182498	0	0	0	16.1583	7.51667	23.7869	886.615	31.7	0.1	31.6	26.8333	12.05	26.8333	5.01667	1220	197	41	54.2193	520	128	520	166
1	510.838	0.22883	0.672019	8.04238e-05	0.0234062	9.94933e-06	0.0696727	1.20221e-05	0	0	17.1833	6.93333	24.3275	796.827	31.2	2.7	28.5	26.6167	9.55	26.65	7.25	1422	211	41	47.3263	523	157	481	166
1	279.921	0.194266	0.749147	0.000131907	0.00937616	0	0.0439813	9.46704e-06	0	0	17.1	7.8	25.7426	823.267	32.1	1.8	30.3	20.4	9	26.9167	6.78333	1378	208	44	45.6328	506	158	501	173
1	477.599	0.227756	0.66768	2.57584e-05	0.00944201	0	0.100053	1.54551e-06	0	0	17.1792	8.625	27.0376	841.731	33.1	1.2	31.9	24.9833	8.65	27.2333	6.56667	1405	221	41	46.1059	542	156	500	180
1	477.599	0.227756	0.66768	2.57584e-05	0.00944201	0	0.100053	1.54551e-06	0	0	17.1792	8.625	27.0376	841.731	33.1	1.2	31.9	24.9833	8.65	27.2333	6.56667	1405	221	41	46.1059	542	156	500	180
1	477.599	0.227756	0.66768	2.57584e-05	0.00944201	0	0.100053	1.54551e-06	0	0	17.1792	8.625	27.0376	841.731	33.1	1.2	31.9	24.9833	8.65	27.2333	6.56667	1405	221	41	46.1059	542	156	500	180
1	402.971	0.298791	0.636811	5.18167e-05	0.0103945	2.0123e-06	0.0492882	0	0	0	16.8583	8.08333	25.4995	861.359	32.6	0.9	31.7	24.75	8.3	27.2	6.03333	1235	187	42	44.787	459	145	443	168
1	510.838	0.22883	0.672019	8.04238e-05	0.0234062	9.94933e-06	0.0696727	1.20221e-05	0	0	17.1833	6.93333	24.3275	796.827	31.2	2.7	28.5	26.6167	9.55	26.65	7.25	1422	211	41	47.3263	523	157	481	166
1	402.971	0.298791	0.636811	5.18167e-05	0.0103945	2.0123e-06	0.0492882	0	0	0	16.8583	8.08333	25.4995	861.359	32.6	0.9	31.7	24.75	8.3	27.2	6.03333	1235	187	42	44.787	459	145	443	168
1	381.564	0.26877	0.458936	1.95369e-05	0.0403372	4.75398e-05	0.0892863	0	0	0	16.9875	7.14167	24.6264	806.283	31.2	2.2	29	19.6833	9.43333	26.6833	7.01667	1270	176	42	42.3693	437	155	419	167
1	188.308	0.0924283	0.869574	0.000339085	0.00494856	0	0.0282665	0.000103713	0	0	16.2583	8.11667	25.5241	867.415	32	0.2	31.8	24.3333	7.43333	26.65	5.31667	1377	212	41	46.4002	536	152	514	180
1	141.816	0.069967	0.898427	0.00013913	0.012758	0	0.0150804	1.37681e-05	0	0	17.8542	7.95833	27.3482	769.299	32.4	3.3	29.1	20.9833	10.35	27	8.21667	1458	226	37	49.6229	568	151	521	165
1	141.816	0.069967	0.898427	0.00013913	0.012758	0	0.0150804	1.37681e-05	0	0	17.8542	7.95833	27.3482	769.299	32.4	3.3	29.1	20.9833	10.35	27	8.21667	1458	226	37	49.6229	568	151	521	165
1	468.941	0.566481	0.316609	0.00010566	0.0229547	4.77987e-05	0.0955862	0	0	0	16.1375	7.84167	24.4289	897.659	32	-0.1	32.1	26.9333	11.9	26.9333	4.85	1153	195	33	57.4503	509	118	509	141
1	1180.85	0.308853	0.488448	7.33032e-06	0.0161365	1.62896e-06	0.188422	0	0	0	16.9458	8.35833	26.4504	834.997	32.7	1.1	31.6	20.7333	8.46667	26.9167	6.38333	1394	221	38	46.8178	548	151	481	175
1	623.135	0.268419	0.327002	9.69231e-05	0.0499154	0.000697846	0.16539	0	0	0	16.4333	5.91667	21.8327	785.925	30.1	3	27.1	18.6	9.5	26.0167	6.86667	1140	152	41	38.4096	383	154	362	160
1	510.838	0.22883	0.672019	8.04238e-05	0.0234062	9.94933e-06	0.0696727	1.20221e-05	0	0	17.1833	6.93333	24.3275	796.827	31.2	2.7	28.5	26.6167	9.55	26.65	7.25	1422	211	41	47.3263	523	157	481	166
1	279.921	0.194266	0.749147	0.000131907	0.00937616	0	0.0439813	9.46704e-06	0	0	17.1	7.8	25.7426	823.267	32.1	1.8	30.3	20.4	9	26.9167	6.78333	1378	208	44	45.6328	506	158	501	173
1	1180.85	0.308853	0.488448	7.33032e-06	0.0161365	1.62896e-06	0.188422	0	0	0	16.9458	8.35833	26.4504	834.997	32.7	1.1	31.6	20.7333	8.46667	26.9167	6.38333	1394	221	38	46.8178	548	151	481	175
1	510.838	0.22883	0.672019	8.04238e-05	0.0234062	9.94933e-06	0.0696727	1.20221e-05	0	0	17.1833	6.93333	24.3275	796.827	31.2	2.7	28.5	26.6167	9.55	26.65	7.25	1422	211	41	47.3263	523	157	481	166
1	623.135	0.268419	0.327002	9.69231e-05	0.0499154	0.000697846	0.16539	0	0	0	16.4333	5.91667	21.8327	785.925	30.1	3	27.1	18.6	9.5	26.0167	6.86667	1140	152	41	38.4096	383	154	362	160
1	257.605	0.254649	0.68665	3.8176e-05	0.0140201	4.772e-07	0.0450492	3.3404e-06	0	0	16.2375	8.275	25.6192	888.382	32.2	-0.1	32.3	24.5667	7.16667	26.9167	5.03333	1301	211	39	51.0951	532	141	528	166
1	337.192	0.229049	0.568033	3.52612e-05	0.0562382	1.09142e-05	0.0715743	5.87687e-06	0	0	16.8792	7.125	24.569	804.808	31.1	2.1	29	19.8	9.21667	26.4667	6.85	1318	194	39	46.1216	480	147	434	158
1	623.135	0.268419	0.327002	9.69231e-05	0.0499154	0.000697846	0.16539	0	0	0	16.4333	5.91667	21.8327	785.925	30.1	3	27.1	18.6	9.5	26.0167	6.86667	1140	152	41	38.4096	383	154	362	160
1	477.599	0.227756	0.66768	2.57584e-05	0.00944201	0	0.100053	1.54551e-06	0	0	17.1792	8.625	27.0376	841.731	33.1	1.2	31.9	24.9833	8.65	27.2333	6.56667	1405	221	41	46.1059	542	156	500	180
1	56.49	0.0269307	0.956704	0.00034864	0.00521945	0	0.00550575	6.00308e-05	0	0	17.6083	8.53333	28.5396	763.16	32.5	2.6	29.9	21.1167	9.8	26.7	7.93333	1569	266	33	52.5532	642	148	559	178
1	1134.87	0.406124	0.103891	6.61278e-07	0.138792	4.09993e-05	0.289375	0	0	0	16.7167	7.76667	24.8136	859.533	32.3	1	31.3	27.0333	8.28333	27.0333	5.95	1228	183	50	43.0031	451	162	451	179
1	510.838	0.22883	0.672019	8.04238e-05	0.0234062	9.94933e-06	0.0696727	1.20221e-05	0	0	17.1833	6.93333	24.3275	796.827	31.2	2.7	28.5	26.6167	9.55	26.65	7.25	1422	211	41	47.3263	523	157	481	166
1	279.921	0.194266	0.749147	0.000131907	0.00937616	0	0.0439813	9.46704e-06	0	0	17.1	7.8	25.7426	823.267	32.1	1.8	30.3	20.4	9	26.9167	6.78333	1378	208	44	45.6328	506	158	501	173
1	279.921	0.194266	0.749147	0.000131907	0.00937616	0	0.0439813	9.46704e-06	0	0	17.1	7.8	25.7426	823.267	32.1	1.8	30.3	20.4	9	26.9167	6.78333	1378	208	44	45.6328	506	158	501	173
1	402.971	0.298791	0.636811	5.18167e-05	0.0103945	2.0123e-06	0.0492882	0	0	0	16.8583	8.08333	25.4995	861.359	32.6	0.9	31.7	24.75	8.3	27.2	6.03333	1235	187	42	44.787	459	145	443	168
1	449.345	0.411338	0.458324	4.11585e-06	0.0417958	8.91768e-06	0.0831972	6.85976e-07	0	0	17.475	8.78333	27.6205	830.579	33.2	1.4	31.8	25.2333	8.93333	27.3667	6.95	1483	252	36	49.8005	606	159	511	191
1	623.135	0.268419	0.327002	9.69231e-05	0.0499154	0.000697846	0.16539	0	0	0	16.4333	5.91667	21.8327	785.925	30.1	3	27.1	18.6	9.5	26.0167	6.86667	1140	152	41	38.4096	383	154	362	160
1	495.589	0.183691	0.718928	8.82353e-06	0.00625784	0	0.0623549	1.66667e-05	0	0	17.275	8.75	27.6025	825.366	33.1	1.4	31.7	21.1167	8.81667	27.1167	6.81667	1430	235	37	48.5587	578	154	492	180
1	495.589	0.183691	0.718928	8.82353e-06	0.00625784	0	0.0623549	1.66667e-05	0	0	17.275	8.75	27.6025	825.366	33.1	1.4	31.7	21.1167	8.81667	27.1167	6.81667	1430	235	37	48.5587	578	154	492	180
1	495.589	0.183691	0.718928	8.82353e-06	0.00625784	0	0.0623549	1.66667e-05	0	0	17.275	8.75	27.6025	825.366	33.1	1.4	31.7	21.1167	8.81667	27.1167	6.81667	1430	235	37	48.5587	578	154	492	180
1	279.921	0.194266	0.749147	0.000131907	0.00937616	0	0.0439813	9.46704e-06	0	0	17.1	7.8	25.7426	823.267	32.1	1.8	30.3	20.4	9	26.9167	6.78333	1378	208	44	45.6328	506	158	501	173
1	381.564	0.26877	0.458936	1.95369e-05	0.0403372	4.75398e-05	0.0892863	0	0	0	16.9875	7.14167	24.6264	806.283	31.2	2.2	29	19.6833	9.43333	26.6833	7.01667	1270	176	42	42.3693	437	155	419	167
1	1010.57	0.240259	0.524219	1.26642e-05	0.0544382	7.5985e-06	0.184489	0	0	0	16.4167	8.05	25.3943	862.845	32.2	0.5	31.7	20.2667	7.73333	26.7667	5.53333	1316	187	42	43.0373	473	151	446	177
1	1010.57	0.240259	0.524219	1.26642e-05	0.0544382	7.5985e-06	0.184489	0	0	0	16.4167	8.05	25.3943	862.845	32.2	0.5	31.7	20.2667	7.73333	26.7667	5.53333	1316	187	42	43.0373	473	151	446	177
1	1010.57	0.240259	0.524219	1.26642e-05	0.0544382	7.5985e-06	0.184489	0	0	0	16.4167	8.05	25.3943	862.845	32.2	0.5	31.7	20.2667	7.73333	26.7667	5.53333	1316	187	42	43.0373	473	151	446	177
1	2501.42	0.51274	0.138552	1.28571e-05	0.118684	0.000196071	0.346719	0	0	0	17.2583	6.2	22.7941	778.638	30.6	3.4	27.2	26.3667	10.1167	26.6167	7.63333	1449	211	41	47.6401	529	162	498	164
1	477.599	0.227756	0.66768	2.57584e-05	0.00944201	0	0.100053	1.54551e-06	0	0	17.1792	8.625	27.0376	841.731	33.1	1.2	31.9	24.9833	8.65	27.2333	6.56667	1405	221	41	46.1059	542	156	500	180
1	79.0752	0.0493512	0.839814	8.02561e-05	0.0929278	0	0.0107212	2.54717e-05	0	0	16.5708	6.94167	23.7728	817.714	31.3	2.1	29.2	20.1667	8.68333	26.35	6.4	1511	252	39	50.3971	629	156	519	193
1	279.921	0.194266	0.749147	0.000131907	0.00937616	0	0.0439813	9.46704e-06	0	0	17.1	7.8	25.7426	823.267	32.1	1.8	30.3	20.4	9	26.9167	6.78333	1378	208	44	45.6328	506	158	501	173
1	553.477	0.475899	0.36636	1.36778e-06	0.0257061	2.05167e-05	0.141701	0	0	0	17.5292	8.95833	27.8209	838.932	33.6	1.4	32.2	21.4167	8.95	27.5333	6.93333	1443	240	37	48.7824	581	154	503	183
1	1010.57	0.240259	0.524219	1.26642e-05	0.0544382	7.5985e-06	0.184489	0	0	0	16.4167	8.05	25.3943	862.845	32.2	0.5	31.7	20.2667	7.73333	26.7667	5.53333	1316	187	42	43.0373	473	151	446	177
1	279.921	0.194266	0.749147	0.000131907	0.00937616	0	0.0439813	9.46704e-06	0	0	17.1	7.8	25.7426	823.267	32.1	1.8	30.3	20.4	9	26.9167	6.78333	1378	208	44	45.6328	506	158	501	173
1	796.885	0.242455	0.39989	0.000145098	0.0688725	0.000213725	0.14919	0	0	0	NA	NA	NA	NA	NA	NA	NA	NA	NA	NA	NA	NA	NA	NA	NA	NA	NA	NA	NA
1	510.838	0.22883	0.672019	8.04238e-05	0.0234062	9.94933e-06	0.0696727	1.20221e-05	0	0	17.1833	6.93333	24.3275	796.827	31.2	2.7	28.5	26.6167	9.55	26.65	7.25	1422	211	41	47.3263	523	157	481	166
1	279.921	0.194266	0.749147	0.000131907	0.00937616	0	0.0439813	9.46704e-06	0	0	17.1	7.8	25.7426	823.267	32.1	1.8	30.3	20.4	9	26.9167	6.78333	1378	208	44	45.6328	506	158	501	173
1	79.0752	0.0493512	0.839814	8.02561e-05	0.0929278	0	0.0107212	2.54717e-05	0	0	16.5708	6.94167	23.7728	817.714	31.3	2.1	29.2	20.1667	8.68333	26.35	6.4	1511	252	39	50.3971	629	156	519	193
1	359.391	0.214098	0.579902	1.465e-05	0.0393558	1.3185e-05	0.0653914	2.44167e-06	0	0	16.8458	7.525	25.4223	816.382	31.3	1.7	29.6	19.9	9	26.5167	6.63333	1306	192	39	45.5365	472	147	463	159
1	449.345	0.411338	0.458324	4.11585e-06	0.0417958	8.91768e-06	0.0831972	6.85976e-07	0	0	17.475	8.78333	27.6205	830.579	33.2	1.4	31.8	25.2333	8.93333	27.3667	6.95	1483	252	36	49.8005	606	159	511	191
1	449.345	0.411338	0.458324	4.11585e-06	0.0417958	8.91768e-06	0.0831972	6.85976e-07	0	0	17.475	8.78333	27.6205	830.579	33.2	1.4	31.8	25.2333	8.93333	27.3667	6.95	1483	252	36	49.8005	606	159	511	191
1	623.135	0.268419	0.327002	9.69231e-05	0.0499154	0.000697846	0.16539	0	0	0	16.4333	5.91667	21.8327	785.925	30.1	3	27.1	18.6	9.5	26.0167	6.86667	1140	152	41	38.4096	383	154	362	160
1	623.135	0.268419	0.327002	9.69231e-05	0.0499154	0.000697846	0.16539	0	0	0	16.4333	5.91667	21.8327	785.925	30.1	3	27.1	18.6	9.5	26.0167	6.86667	1140	152	41	38.4096	383	154	362	160
1	279.921	0.194266	0.749147	0.000131907	0.00937616	0	0.0439813	9.46704e-06	0	0	17.1	7.8	25.7426	823.267	32.1	1.8	30.3	20.4	9	26.9167	6.78333	1378	208	44	45.6328	506	158	501	173
1	510.838	0.22883	0.672019	8.04238e-05	0.0234062	9.94933e-06	0.0696727	1.20221e-05	0	0	17.1833	6.93333	24.3275	796.827	31.2	2.7	28.5	26.6167	9.55	26.65	7.25	1422	211	41	47.3263	523	157	481	166
1	279.921	0.194266	0.749147	0.000131907	0.00937616	0	0.0439813	9.46704e-06	0	0	17.1	7.8	25.7426	823.267	32.1	1.8	30.3	20.4	9	26.9167	6.78333	1378	208	44	45.6328	506	158	501	173
1	510.838	0.22883	0.672019	8.04238e-05	0.0234062	9.94933e-06	0.0696727	1.20221e-05	0	0	17.1833	6.93333	24.3275	796.827	31.2	2.7	28.5	26.6167	9.55	26.65	7.25	1422	211	41	47.3263	523	157	481	166
1	78.4588	0.0469492	0.936538	0.000228633	0.00538653	2.12682e-06	0.00795644	7.58566e-05	0	0	17.1875	8.825	28.2853	802.85	32.7	1.5	31.2	24.7	8.86667	26.7333	6.98333	1575	277	33	52.1855	661	160	548	195
1	279.921	0.194266	0.749147	0.000131907	0.00937616	0	0.0439813	9.46704e-06	0	0	17.1	7.8	25.7426	823.267	32.1	1.8	30.3	20.4	9	26.9167	6.78333	1378	208	44	45.6328	506	158	501	173
1	79.0752	0.0493512	0.839814	8.02561e-05	0.0929278	0	0.0107212	2.54717e-05	0	0	16.5708	6.94167	23.7728	817.714	31.3	2.1	29.2	20.1667	8.68333	26.35	6.4	1511	252	39	50.3971	629	156	519	193
1	78.7907	0.0484595	0.840842	8.75337e-05	0.092886	0	0.0106199	2.52695e-05	0	0	16.5708	6.94167	23.7728	817.714	31.3	2.1	29.2	20.1667	8.68333	26.35	6.4	1511	252	39	50.3971	629	156	519	193
1	576.248	0.476767	0.36944	1.36778e-06	0.0261657	2.05167e-05	0.137292	0	0	0	17.5292	8.95833	27.8209	838.932	33.6	1.4	32.2	21.4167	8.95	27.5333	6.93333	1443	240	37	48.7824	581	154	503	183
1	188.375	0.0908012	0.871947	0.000366165	0.00498688	0	0.0274463	0.000112644	0	0	16.2583	8.11667	25.5241	867.415	32	0.2	31.8	24.3333	7.43333	26.65	5.31667	1377	212	41	46.4002	536	152	514	180
1	279.322	0.189169	0.75493	0.000145792	0.00945694	0	0.0431994	1.13604e-05	0	0	17.1	7.8	25.7426	823.267	32.1	1.8	30.3	20.4	9	26.9167	6.78333	1378	208	44	45.6328	506	158	501	173
1	628.298	0.265334	0.330937	0.000130154	0.0536123	0.000324	0.161183	0	0	0	16.4333	5.91667	21.8327	785.925	30.1	3	27.1	18.6	9.5	26.0167	6.86667	1140	152	41	38.4096	383	154	362	160
1	188.375	0.0908012	0.871947	0.000366165	0.00498688	0	0.0274463	0.000112644	0	0	16.2583	8.11667	25.5241	867.415	32	0.2	31.8	24.3333	7.43333	26.65	5.31667	1377	212	41	46.4002	536	152	514	180
1	495.186	0.182247	0.72101	8.82353e-06	0.00632353	0	0.061651	1.76471e-05	0	0	17.275	8.75	27.6025	825.366	33.1	1.4	31.7	21.1167	8.81667	27.1167	6.81667	1430	235	37	48.5587	578	154	492	180
1	78.7907	0.0484595	0.840842	8.75337e-05	0.092886	0	0.0106199	2.52695e-05	0	0	16.5708	6.94167	23.7728	817.714	31.3	2.1	29.2	20.1667	8.68333	26.35	6.4	1511	252	39	50.3971	629	156	519	193
1	628.298	0.265334	0.330937	0.000130154	0.0536123	0.000324	0.161183	0	0	0	16.4333	5.91667	21.8327	785.925	30.1	3	27.1	18.6	9.5	26.0167	6.86667	1140	152	41	38.4096	383	154	362	160
1	357.371	0.208225	0.586373	2.00217e-05	0.0399702	1.12317e-05	0.0641759	2.44167e-06	0	0	16.8458	7.525	25.4223	816.382	31.3	1.7	29.6	19.9	9	26.5167	6.63333	1306	192	39	45.5365	472	147	463	159
1	357.371	0.208225	0.586373	2.00217e-05	0.0399702	1.12317e-05	0.0641759	2.44167e-06	0	0	16.8458	7.525	25.4223	816.382	31.3	1.7	29.6	19.9	9	26.5167	6.63333	1306	192	39	45.5365	472	147	463	159
1	179.183	0.119324	0.843684	0.000119277	0.00551295	0	0.0351741	4.74398e-05	0	0	17.1208	7.825	26.0833	808.443	32	2	30	20.4333	9.18333	26.75	7.01667	1400	216	39	47.9143	532	149	506	163
1	476.438	0.22525	0.671625	3.14253e-05	0.00952805	0	0.0985245	0	0	0	17.1792	8.625	27.0376	841.731	33.1	1.2	31.9	24.9833	8.65	27.2333	6.56667	1405	221	41	46.1059	542	156	500	180
1	1175.22	0.309626	0.492478	5.70136e-06	0.0164753	1.62896e-06	0.183282	0	0	0	16.9458	8.35833	26.4504	834.997	32.7	1.1	31.6	20.7333	8.46667	26.9167	6.38333	1394	221	38	46.8178	548	151	481	175
1	510.496	0.223578	0.677923	9.7006e-05	0.0236595	1.03639e-05	0.0687503	1.32658e-05	0	0	17.1833	6.93333	24.3275	796.827	31.2	2.7	28.5	26.6167	9.55	26.65	7.25	1422	211	41	47.3263	523	157	481	166
1	78.7907	0.0484595	0.840842	8.75337e-05	0.092886	0	0.0106199	2.52695e-05	0	0	16.5708	6.94167	23.7728	817.714	31.3	2.1	29.2	20.1667	8.68333	26.35	6.4	1511	252	39	50.3971	629	156	519	193
1	1175.22	0.309626	0.492478	5.70136e-06	0.0164753	1.62896e-06	0.183282	0	0	0	16.9458	8.35833	26.4504	834.997	32.7	1.1	31.6	20.7333	8.46667	26.9167	6.38333	1394	221	38	46.8178	548	151	481	175
1	510.496	0.223578	0.677923	9.7006e-05	0.0236595	1.03639e-05	0.0687503	1.32658e-05	0	0	17.1833	6.93333	24.3275	796.827	31.2	2.7	28.5	26.6167	9.55	26.65	7.25	1422	211	41	47.3263	523	157	481	166
1	522.555	0.258629	0.627652	1.44093e-05	0.0222866	3.89442e-06	0.0931027	3.89442e-07	0	0	14.8667	7.58333	24.8634	824.95	30	-0.5	30.5	22.5333	6.51667	24.7333	4.43333	1463	226	40	46.7913	553	154	524	176
1	279.322	0.189169	0.75493	0.000145792	0.00945694	0	0.0431994	1.13604e-05	0	0	17.1	7.8	25.7426	823.267	32.1	1.8	30.3	20.4	9	26.9167	6.78333	1378	208	44	45.6328	506	158	501	173
1	78.7907	0.0484595	0.840842	8.75337e-05	0.092886	0	0.0106199	2.52695e-05	0	0	16.5708	6.94167	23.7728	817.714	31.3	2.1	29.2	20.1667	8.68333	26.35	6.4	1511	252	39	50.3971	629	156	519	193
1	628.298	0.265334	0.330937	0.000130154	0.0536123	0.000324	0.161183	0	0	0	16.4333	5.91667	21.8327	785.925	30.1	3	27.1	18.6	9.5	26.0167	6.86667	1140	152	41	38.4096	383	154	362	160
1	380.848	0.264623	0.463387	2.08394e-05	0.0415889	5.34009e-05	0.087724	0	0	0	16.9875	7.14167	24.6264	806.283	31.2	2.2	29	19.6833	9.43333	26.6833	7.01667	1270	176	42	42.3693	437	155	419	167
1	692.549	0.328537	0.428138	3.11792e-05	0.104966	8.75416e-05	0.161845	0	0	0	16.8417	8	25.3968	860.28	32.6	1.1	31.5	24.65	8.38333	27.1833	6.08333	1250	186	48	42.9987	457	160	456	179
1	510.496	0.223578	0.677923	9.7006e-05	0.0236595	1.03639e-05	0.0687503	1.32658e-05	0	0	17.1833	6.93333	24.3275	796.827	31.2	2.7	28.5	26.6167	9.55	26.65	7.25	1422	211	41	47.3263	523	157	481	166
1	510.496	0.223578	0.677923	9.7006e-05	0.0236595	1.03639e-05	0.0687503	1.32658e-05	0	0	17.1833	6.93333	24.3275	796.827	31.2	2.7	28.5	26.6167	9.55	26.65	7.25	1422	211	41	47.3263	523	157	481	166
1	495.186	0.182247	0.72101	8.82353e-06	0.00632353	0	0.061651	1.76471e-05	0	0	17.275	8.75	27.6025	825.366	33.1	1.4	31.7	21.1167	8.81667	27.1167	6.81667	1430	235	37	48.5587	578	154	492	180
1	510.496	0.223578	0.677923	9.7006e-05	0.0236595	1.03639e-05	0.0687503	1.32658e-05	0	0	17.1833	6.93333	24.3275	796.827	31.2	2.7	28.5	26.6167	9.55	26.65	7.25	1422	211	41	47.3263	523	157	481	166
1	510.496	0.223578	0.677923	9.7006e-05	0.0236595	1.03639e-05	0.0687503	1.32658e-05	0	0	17.1833	6.93333	24.3275	796.827	31.2	2.7	28.5	26.6167	9.55	26.65	7.25	1422	211	41	47.3263	523	157	481	166
1	357.371	0.208225	0.586373	2.00217e-05	0.0399702	1.12317e-05	0.0641759	2.44167e-06	0	0	16.8458	7.525	25.4223	816.382	31.3	1.7	29.6	19.9	9	26.5167	6.63333	1306	192	39	45.5365	472	147	463	159
1	1175.22	0.309626	0.492478	5.70136e-06	0.0164753	1.62896e-06	0.183282	0	0	0	16.9458	8.35833	26.4504	834.997	32.7	1.1	31.6	20.7333	8.46667	26.9167	6.38333	1394	221	38	46.8178	548	151	481	175
1	56.4084	0.0246172	0.959107	0.000356952	0.00528179	4.61775e-07	0.0053589	4.61775e-05	0	0	17.6083	8.53333	28.5396	763.16	32.5	2.6	29.9	21.1167	9.8	26.7	7.93333	1569	266	33	52.5532	642	148	559	178
1	510.496	0.223578	0.677923	9.7006e-05	0.0236595	1.03639e-05	0.0687503	1.32658e-05	0	0	17.1833	6.93333	24.3275	796.827	31.2	2.7	28.5	26.6167	9.55	26.65	7.25	1422	211	41	47.3263	523	157	481	166
1	279.322	0.189169	0.75493	0.000145792	0.00945694	0	0.0431994	1.13604e-05	0	0	17.1	7.8	25.7426	823.267	32.1	1.8	30.3	20.4	9	26.9167	6.78333	1378	208	44	45.6328	506	158	501	173
1	279.322	0.189169	0.75493	0.000145792	0.00945694	0	0.0431994	1.13604e-05	0	0	17.1	7.8	25.7426	823.267	32.1	1.8	30.3	20.4	9	26.9167	6.78333	1378	208	44	45.6328	506	158	501	173
1	476.438	0.22525	0.671625	3.14253e-05	0.00952805	0	0.0985245	0	0	0	17.1792	8.625	27.0376	841.731	33.1	1.2	31.9	24.9833	8.65	27.2333	6.56667	1405	221	41	46.1059	542	156	500	180
1	2452.87	0.515237	0.143299	1.28571e-05	0.119488	0.000196071	0.33867	0	0	0	17.2583	6.2	22.7941	778.638	30.6	3.4	27.2	26.3667	10.1167	26.6167	7.63333	1449	211	41	47.6401	529	162	498	164
1	337.093	0.221099	0.576059	3.9459e-05	0.0567227	1.09142e-05	0.0710068	8.39552e-06	0	0	16.8792	7.125	24.569	804.808	31.1	2.1	29	19.8	9.21667	26.4667	6.85	1318	194	39	46.1216	480	147	434	158
1	510.496	0.223578	0.677923	9.7006e-05	0.0236595	1.03639e-05	0.0687503	1.32658e-05	0	0	17.1833	6.93333	24.3275	796.827	31.2	2.7	28.5	26.6167	9.55	26.65	7.25	1422	211	41	47.3263	523	157	481	166
1	139.258	0.0807618	0.906997	0.000191403	0.00356997	3.66516e-05	0.00872511	1.62896e-05	0	0	16.2125	8.25833	29.0786	724.293	30.3	1.9	28.4	19.35	8.98333	24.85	7.06667	1722	277	37	54.0522	687	152	634	184
1	307.391	0.0886468	0.868433	7.02652e-05	0.0125627	0	0.03036	5.14382e-05	0	0	17.4042	7.14167	25.7822	758.619	31.1	3.4	27.7	20.1333	10.2833	26.45	7.98333	1469	216	41	47.773	542	164	486	167
1	1175.22	0.309626	0.492478	5.70136e-06	0.0164753	1.62896e-06	0.183282	0	0	0	16.9458	8.35833	26.4504	834.997	32.7	1.1	31.6	20.7333	8.46667	26.9167	6.38333	1394	221	38	46.8178	548	151	481	175
1	510.496	0.223578	0.677923	9.7006e-05	0.0236595	1.03639e-05	0.0687503	1.32658e-05	0	0	17.1833	6.93333	24.3275	796.827	31.2	2.7	28.5	26.6167	9.55	26.65	7.25	1422	211	41	47.3263	523	157	481	166
1	279.322	0.189169	0.75493	0.000145792	0.00945694	0	0.0431994	1.13604e-05	0	0	17.1	7.8	25.7426	823.267	32.1	1.8	30.3	20.4	9	26.9167	6.78333	1378	208	44	45.6328	506	158	501	173
1	188.375	0.0908012	0.871947	0.000366165	0.00498688	0	0.0274463	0.000112644	0	0	16.2583	8.11667	25.5241	867.415	32	0.2	31.8	24.3333	7.43333	26.65	5.31667	1377	212	41	46.4002	536	152	514	180
1	357.371	0.208225	0.586373	2.00217e-05	0.0399702	1.12317e-05	0.0641759	2.44167e-06	0	0	16.8458	7.525	25.4223	816.382	31.3	1.7	29.6	19.9	9	26.5167	6.63333	1306	192	39	45.5365	472	147	463	159
1	279.322	0.189169	0.75493	0.000145792	0.00945694	0	0.0431994	1.13604e-05	0	0	17.1	7.8	25.7426	823.267	32.1	1.8	30.3	20.4	9	26.9167	6.78333	1378	208	44	45.6328	506	158	501	173
1	279.322	0.189169	0.75493	0.000145792	0.00945694	0	0.0431994	1.13604e-05	0	0	17.1	7.8	25.7426	823.267	32.1	1.8	30.3	20.4	9	26.9167	6.78333	1378	208	44	45.6328	506	158	501	173
1	278.333	0.186406	0.758699	0.000173562	0.00943485	0	0.0421864	1.19916e-05	0	0	17.1	7.8	25.7426	823.267	32.1	1.8	30.3	20.4	9	26.9167	6.78333	1378	208	44	45.6328	506	158	501	173
1	508.789	0.220301	0.682282	0.000121879	0.0236977	5.80378e-06	0.0676082	1.40949e-05	0	0	17.1833	6.93333	24.3275	796.827	31.2	2.7	28.5	26.6167	9.55	26.65	7.25	1422	211	41	47.3263	523	157	481	166
1	356.104	0.203964	0.591609	2.73467e-05	0.0403867	5.37168e-06	0.0627827	2.44167e-06	0	0	16.8458	7.525	25.4223	816.382	31.3	1.7	29.6	19.9	9	26.5167	6.63333	1306	192	39	45.5365	472	147	463	159
1	645.76	0.194927	0.695256	3.82591e-05	0.0342802	6.37652e-06	0.075897	1.18421e-05	0	0	17.3333	6.75	24.1935	784.664	31	3.1	27.9	26.5667	9.98333	26.7167	7.56667	1472	216	42	48.0303	545	164	509	167
1	335.735	0.214316	0.583176	7.22015e-05	0.0573146	1.76306e-05	0.070038	1.25933e-05	0	0	16.8792	7.125	24.569	804.808	31.1	2.1	29	19.8	9.21667	26.4667	6.85	1318	194	39	46.1216	480	147	434	158
1	626.098	0.264293	0.331923	0.000138462	0.0581871	0.000216	0.156763	0	0	0	16.4333	5.91667	21.8327	785.925	30.1	3	27.1	18.6	9.5	26.0167	6.86667	1140	152	41	38.4096	383	154	362	160
1	278.333	0.186406	0.758699	0.000173562	0.00943485	0	0.0421864	1.19916e-05	0	0	17.1	7.8	25.7426	823.267	32.1	1.8	30.3	20.4	9	26.9167	6.78333	1378	208	44	45.6328	506	158	501	173
1	1171.05	0.311229	0.493921	5.70136e-06	0.0165543	8.1448e-07	0.180157	0	0	0	16.9458	8.35833	26.4504	834.997	32.7	1.1	31.6	20.7333	8.46667	26.9167	6.38333	1394	221	38	46.8178	548	151	481	175
1	645.76	0.194927	0.695256	3.82591e-05	0.0342802	6.37652e-06	0.075897	1.18421e-05	0	0	17.3333	6.75	24.1935	784.664	31	3.1	27.9	26.5667	9.98333	26.7167	7.56667	1472	216	42	48.0303	545	164	509	167
1	278.333	0.186406	0.758699	0.000173562	0.00943485	0	0.0421864	1.19916e-05	0	0	17.1	7.8	25.7426	823.267	32.1	1.8	30.3	20.4	9	26.9167	6.78333	1378	208	44	45.6328	506	158	501	173
1	759.862	0.404759	0.359538	2.8165e-05	0.108097	6.40114e-07	0.125467	0	0	0	15.9458	7.94167	25.4541	842.84	31.5	0.3	31.2	23.6667	7.55	26.0667	5.35	1276	193	40	45.1513	476	142	455	164
1	78.5092	0.0477817	0.841769	8.73315e-05	0.0928581	0	0.0103975	2.60782e-05	0	0	16.5708	6.94167	23.7728	817.714	31.3	2.1	29.2	20.1667	8.68333	26.35	6.4	1511	252	39	50.3971	629	156	519	193
1	487.103	0.340347	0.306173	2.9316e-06	0.0175265	0	0.108321	0	0	0	16.6542	8.19167	25.5192	878.642	32.6	0.5	32.1	27.2167	12.5667	27.2167	5.61667	1298	189	47	44.478	483	156	483	191
1	626.098	0.264293	0.331923	0.000138462	0.0581871	0.000216	0.156763	0	0	0	16.4333	5.91667	21.8327	785.925	30.1	3	27.1	18.6	9.5	26.0167	6.86667	1140	152	41	38.4096	383	154	362	160
1	1796.38	0.300565	0.50266	3.17647e-05	0.0173466	1.36134e-05	0.175992	0	0	0	17.2292	7.725	25.2451	838.612	32.5	1.9	30.6	27.25	9.16667	27.25	6.76667	1289	183	51	40.4801	456	173	456	188
1	324.09	0.177942	0.778954	4.74465e-05	0.011594	7.41351e-07	0.0360445	7.41351e-06	0	0	16.6583	7.83333	25.0266	857.801	32.2	0.9	31.3	24.5	8.18333	26.9667	5.9	1210	182	42	44.615	449	144	433	166
1	254.997	0.258116	0.68527	7.34889e-05	0.0147665	0	0.0421812	3.3404e-06	0	0	16.2375	8.275	25.6192	888.382	32.2	-0.1	32.3	24.5667	7.16667	26.9167	5.03333	1301	211	39	51.0951	532	141	528	166
1	1338.43	0.298426	0.399284	1.76904e-05	0.0442349	8.84521e-06	0.227853	0	0	0	17.225	7.81667	25.4615	839.479	32.5	1.8	30.7	27.25	9.13333	27.25	6.75	1277	185	48	42.4941	457	162	457	177
1	78.5092	0.0477817	0.841769	8.73315e-05	0.0928581	0	0.0103975	2.60782e-05	0	0	16.5708	6.94167	23.7728	817.714	31.3	2.1	29.2	20.1667	8.68333	26.35	6.4	1511	252	39	50.3971	629	156	519	193
1	324.09	0.177942	0.778954	4.74465e-05	0.011594	7.41351e-07	0.0360445	7.41351e-06	0	0	16.6583	7.83333	25.0266	857.801	32.2	0.9	31.3	24.5	8.18333	26.9667	5.9	1210	182	42	44.615	449	144	433	166
1	78.5092	0.0477817	0.841769	8.73315e-05	0.0928581	0	0.0103975	2.60782e-05	0	0	16.5708	6.94167	23.7728	817.714	31.3	2.1	29.2	20.1667	8.68333	26.35	6.4	1511	252	39	50.3971	629	156	519	193
1	403.802	0.28731	0.649906	0.000117216	0.010553	5.03074e-07	0.047451	0	0	0	16.8583	8.08333	25.4995	861.359	32.6	0.9	31.7	24.75	8.3	27.2	6.03333	1235	187	42	44.787	459	145	443	168
1	278.333	0.186406	0.758699	0.000173562	0.00943485	0	0.0421864	1.19916e-05	0	0	17.1	7.8	25.7426	823.267	32.1	1.8	30.3	20.4	9	26.9167	6.78333	1378	208	44	45.6328	506	158	501	173
1	403.802	0.28731	0.649906	0.000117216	0.010553	5.03074e-07	0.047451	0	0	0	16.8583	8.08333	25.4995	861.359	32.6	0.9	31.7	24.75	8.3	27.2	6.03333	1235	187	42	44.787	459	145	443	168
1	2441.33	0.520981	0.146893	3.21429e-05	0.119816	0.000199286	0.328982	0	0	0	17.2583	6.2	22.7941	778.638	30.6	3.4	27.2	26.3667	10.1167	26.6167	7.63333	1449	211	41	47.6401	529	162	498	164
1	508.789	0.220301	0.682282	0.000121879	0.0236977	5.80378e-06	0.0676082	1.40949e-05	0	0	17.1833	6.93333	24.3275	796.827	31.2	2.7	28.5	26.6167	9.55	26.65	7.25	1422	211	41	47.3263	523	157	481	166
1	645.76	0.194927	0.695256	3.82591e-05	0.0342802	6.37652e-06	0.075897	1.18421e-05	0	0	17.3333	6.75	24.1935	784.664	31	3.1	27.9	26.5667	9.98333	26.7167	7.56667	1472	216	42	48.0303	545	164	509	167
1	1006.49	0.240581	0.526723	2.02627e-05	0.0572311	9.28705e-06	0.178861	0	0	0	16.4167	8.05	25.3943	862.845	32.2	0.5	31.7	20.2667	7.73333	26.7667	5.53333	1316	187	42	43.0373	473	151	446	177
1	921.788	0.47556	0.26925	2.19003e-05	0.0848972	3.12862e-06	0.169026	0	0	0	16.1583	7.51667	23.7869	886.615	31.7	0.1	31.6	26.8333	12.05	26.8333	5.01667	1220	197	41	54.2193	520	128	520	166
1	335.735	0.214316	0.583176	7.22015e-05	0.0573146	1.76306e-05	0.070038	1.25933e-05	0	0	16.8792	7.125	24.569	804.808	31.1	2.1	29	19.8	9.21667	26.4667	6.85	1318	194	39	46.1216	480	147	434	158
1	626.098	0.264293	0.331923	0.000138462	0.0581871	0.000216	0.156763	0	0	0	16.4333	5.91667	21.8327	785.925	30.1	3	27.1	18.6	9.5	26.0167	6.86667	1140	152	41	38.4096	383	154	362	160
1	508.789	0.220301	0.682282	0.000121879	0.0236977	5.80378e-06	0.0676082	1.40949e-05	0	0	17.1833	6.93333	24.3275	796.827	31.2	2.7	28.5	26.6167	9.55	26.65	7.25	1422	211	41	47.3263	523	157	481	166
1	78.5092	0.0477817	0.841769	8.73315e-05	0.0928581	0	0.0103975	2.60782e-05	0	0	16.5708	6.94167	23.7728	817.714	31.3	2.1	29.2	20.1667	8.68333	26.35	6.4	1511	252	39	50.3971	629	156	519	193
1	759.862	0.404759	0.359538	2.8165e-05	0.108097	6.40114e-07	0.125467	0	0	0	15.9458	7.94167	25.4541	842.84	31.5	0.3	31.2	23.6667	7.55	26.0667	5.35	1276	193	40	45.1513	476	142	455	164
1	759.862	0.404759	0.359538	2.8165e-05	0.108097	6.40114e-07	0.125467	0	0	0	15.9458	7.94167	25.4541	842.84	31.5	0.3	31.2	23.6667	7.55	26.0667	5.35	1276	193	40	45.1513	476	142	455	164
1	508.789	0.220301	0.682282	0.000121879	0.0236977	5.80378e-06	0.0676082	1.40949e-05	0	0	17.1833	6.93333	24.3275	796.827	31.2	2.7	28.5	26.6167	9.55	26.65	7.25	1422	211	41	47.3263	523	157	481	166
1	759.862	0.404759	0.359538	2.8165e-05	0.108097	6.40114e-07	0.125467	0	0	0	15.9458	7.94167	25.4541	842.84	31.5	0.3	31.2	23.6667	7.55	26.0667	5.35	1276	193	40	45.1513	476	142	455	164
1	278.333	0.186406	0.758699	0.000173562	0.00943485	0	0.0421864	1.19916e-05	0	0	17.1	7.8	25.7426	823.267	32.1	1.8	30.3	20.4	9	26.9167	6.78333	1378	208	44	45.6328	506	158	501	173
1	626.098	0.264293	0.331923	0.000138462	0.0581871	0.000216	0.156763	0	0	0	16.4333	5.91667	21.8327	785.925	30.1	3	27.1	18.6	9.5	26.0167	6.86667	1140	152	41	38.4096	383	154	362	160
1	508.789	0.220301	0.682282	0.000121879	0.0236977	5.80378e-06	0.0676082	1.40949e-05	0	0	17.1833	6.93333	24.3275	796.827	31.2	2.7	28.5	26.6167	9.55	26.65	7.25	1422	211	41	47.3263	523	157	481	166
1	356.104	0.203964	0.591609	2.73467e-05	0.0403867	5.37168e-06	0.0627827	2.44167e-06	0	0	16.8458	7.525	25.4223	816.382	31.3	1.7	29.6	19.9	9	26.5167	6.63333	1306	192	39	45.5365	472	147	463	159
1	493.431	0.18192	0.721962	1.17647e-05	0.00634706	0	0.061	1.76471e-05	0	0	17.275	8.75	27.6025	825.366	33.1	1.4	31.7	21.1167	8.81667	27.1167	6.81667	1430	235	37	48.5587	578	154	492	180
1	508.789	0.220301	0.682282	0.000121879	0.0236977	5.80378e-06	0.0676082	1.40949e-05	0	0	17.1833	6.93333	24.3275	796.827	31.2	2.7	28.5	26.6167	9.55	26.65	7.25	1422	211	41	47.3263	523	157	481	166
1	508.789	0.220301	0.682282	0.000121879	0.0236977	5.80378e-06	0.0676082	1.40949e-05	0	0	17.1833	6.93333	24.3275	796.827	31.2	2.7	28.5	26.6167	9.55	26.65	7.25	1422	211	41	47.3263	523	157	481	166
1	324.09	0.177942	0.778954	4.74465e-05	0.011594	7.41351e-07	0.0360445	7.41351e-06	0	0	16.6583	7.83333	25.0266	857.801	32.2	0.9	31.3	24.5	8.18333	26.9667	5.9	1210	182	42	44.615	449	144	433	166
1	508.789	0.220301	0.682282	0.000121879	0.0236977	5.80378e-06	0.0676082	1.40949e-05	0	0	17.1833	6.93333	24.3275	796.827	31.2	2.7	28.5	26.6167	9.55	26.65	7.25	1422	211	41	47.3263	523	157	481	166
1	626.098	0.264293	0.331923	0.000138462	0.0581871	0.000216	0.156763	0	0	0	16.4333	5.91667	21.8327	785.925	30.1	3	27.1	18.6	9.5	26.0167	6.86667	1140	152	41	38.4096	383	154	362	160
1	78.5092	0.0477817	0.841769	8.73315e-05	0.0928581	0	0.0103975	2.60782e-05	0	0	16.5708	6.94167	23.7728	817.714	31.3	2.1	29.2	20.1667	8.68333	26.35	6.4	1511	252	39	50.3971	629	156	519	193
1	178.549	0.117783	0.845875	0.000135994	0.00549352	0	0.0345122	6.23494e-05	0	0	17.1208	7.825	26.0833	808.443	32	2	30	20.4333	9.18333	26.75	7.01667	1400	216	39	47.9143	532	149	506	163
1	233.043	0.171672	0.786563	9.70026e-05	0.0060331	1.72194e-06	0.0441293	2.29592e-06	0	0	16.975	8.46667	26.9639	826.761	32.6	1.2	31.4	20.8	8.51667	26.85	6.51667	1435	235	37	48.3413	576	153	495	180
1	626.098	0.264293	0.331923	0.000138462	0.0581871	0.000216	0.156763	0	0	0	16.4333	5.91667	21.8327	785.925	30.1	3	27.1	18.6	9.5	26.0167	6.86667	1140	152	41	38.4096	383	154	362	160
1	78.5092	0.0477817	0.841769	8.73315e-05	0.0928581	0	0.0103975	2.60782e-05	0	0	16.5708	6.94167	23.7728	817.714	31.3	2.1	29.2	20.1667	8.68333	26.35	6.4	1511	252	39	50.3971	629	156	519	193
1	78.5092	0.0477817	0.841769	8.73315e-05	0.0928581	0	0.0103975	2.60782e-05	0	0	16.5708	6.94167	23.7728	817.714	31.3	2.1	29.2	20.1667	8.68333	26.35	6.4	1511	252	39	50.3971	629	156	519	193
1	278.333	0.186406	0.758699	0.000173562	0.00943485	0	0.0421864	1.19916e-05	0	0	17.1	7.8	25.7426	823.267	32.1	1.8	30.3	20.4	9	26.9167	6.78333	1378	208	44	45.6328	506	158	501	173
1	508.789	0.220301	0.682282	0.000121879	0.0236977	5.80378e-06	0.0676082	1.40949e-05	0	0	17.1833	6.93333	24.3275	796.827	31.2	2.7	28.5	26.6167	9.55	26.65	7.25	1422	211	41	47.3263	523	157	481	166
1	78.5092	0.0477817	0.841769	8.73315e-05	0.0928581	0	0.0103975	2.60782e-05	0	0	16.5708	6.94167	23.7728	817.714	31.3	2.1	29.2	20.1667	8.68333	26.35	6.4	1511	252	39	50.3971	629	156	519	193
1	626.098	0.264293	0.331923	0.000138462	0.0581871	0.000216	0.156763	0	0	0	16.4333	5.91667	21.8327	785.925	30.1	3	27.1	18.6	9.5	26.0167	6.86667	1140	152	41	38.4096	383	154	362	160
1	278.333	0.186406	0.758699	0.000173562	0.00943485	0	0.0421864	1.19916e-05	0	0	17.1	7.8	25.7426	823.267	32.1	1.8	30.3	20.4	9	26.9167	6.78333	1378	208	44	45.6328	506	158	501	173
1	278.333	0.186406	0.758699	0.000173562	0.00943485	0	0.0421864	1.19916e-05	0	0	17.1	7.8	25.7426	823.267	32.1	1.8	30.3	20.4	9	26.9167	6.78333	1378	208	44	45.6328	506	158	501	173
1	508.789	0.220301	0.682282	0.000121879	0.0236977	5.80378e-06	0.0676082	1.40949e-05	0	0	17.1833	6.93333	24.3275	796.827	31.2	2.7	28.5	26.6167	9.55	26.65	7.25	1422	211	41	47.3263	523	157	481	166
1	335.735	0.214316	0.583176	7.22015e-05	0.0573146	1.76306e-05	0.070038	1.25933e-05	0	0	16.8792	7.125	24.569	804.808	31.1	2.1	29	19.8	9.21667	26.4667	6.85	1318	194	39	46.1216	480	147	434	158
1	278.333	0.186406	0.758699	0.000173562	0.00943485	0	0.0421864	1.19916e-05	0	0	17.1	7.8	25.7426	823.267	32.1	1.8	30.3	20.4	9	26.9167	6.78333	1378	208	44	45.6328	506	158	501	173
1	356.104	0.203964	0.591609	2.73467e-05	0.0403867	5.37168e-06	0.0627827	2.44167e-06	0	0	16.8458	7.525	25.4223	816.382	31.3	1.7	29.6	19.9	9	26.5167	6.63333	1306	192	39	45.5365	472	147	463	159
1	78.5092	0.0477817	0.841769	8.73315e-05	0.0928581	0	0.0103975	2.60782e-05	0	0	16.5708	6.94167	23.7728	817.714	31.3	2.1	29.2	20.1667	8.68333	26.35	6.4	1511	252	39	50.3971	629	156	519	193
1	78.5092	0.0477817	0.841769	8.73315e-05	0.0928581	0	0.0103975	2.60782e-05	0	0	16.5708	6.94167	23.7728	817.714	31.3	2.1	29.2	20.1667	8.68333	26.35	6.4	1511	252	39	50.3971	629	156	519	193
1	356.104	0.203964	0.591609	2.73467e-05	0.0403867	5.37168e-06	0.0627827	2.44167e-06	0	0	16.8458	7.525	25.4223	816.382	31.3	1.7	29.6	19.9	9	26.5167	6.63333	1306	192	39	45.5365	472	147	463	159
1	278.333	0.186406	0.758699	0.000173562	0.00943485	0	0.0421864	1.19916e-05	0	0	17.1	7.8	25.7426	823.267	32.1	1.8	30.3	20.4	9	26.9167	6.78333	1378	208	44	45.6328	506	158	501	173
1	508.789	0.220301	0.682282	0.000121879	0.0236977	5.80378e-06	0.0676082	1.40949e-05	0	0	17.1833	6.93333	24.3275	796.827	31.2	2.7	28.5	26.6167	9.55	26.65	7.25	1422	211	41	47.3263	523	157	481	166
1	801.564	0.240349	0.404849	0.000164706	0.0710843	0.000198039	0.144122	0	0	0	NA	NA	NA	NA	NA	NA	NA	NA	NA	NA	NA	NA	NA	NA	NA	NA	NA	NA	NA
1	474.747	0.224065	0.674156	5.51231e-05	0.00960944	0	0.0970722	0	0	0	17.1792	8.625	27.0376	841.731	33.1	1.2	31.9	24.9833	8.65	27.2333	6.56667	1405	221	41	46.1059	542	156	500	180
1	626.098	0.264293	0.331923	0.000138462	0.0581871	0.000216	0.156763	0	0	0	16.4333	5.91667	21.8327	785.925	30.1	3	27.1	18.6	9.5	26.0167	6.86667	1140	152	41	38.4096	383	154	362	160
1	278.333	0.186406	0.758699	0.000173562	0.00943485	0	0.0421864	1.19916e-05	0	0	17.1	7.8	25.7426	823.267	32.1	1.8	30.3	20.4	9	26.9167	6.78333	1378	208	44	45.6328	506	158	501	173
1	356.104	0.203964	0.591609	2.73467e-05	0.0403867	5.37168e-06	0.0627827	2.44167e-06	0	0	16.8458	7.525	25.4223	816.382	31.3	1.7	29.6	19.9	9	26.5167	6.63333	1306	192	39	45.5365	472	147	463	159
1	78.5092	0.0477817	0.841769	8.73315e-05	0.0928581	0	0.0103975	2.60782e-05	0	0	16.5708	6.94167	23.7728	817.714	31.3	2.1	29.2	20.1667	8.68333	26.35	6.4	1511	252	39	50.3971	629	156	519	193
1	356.104	0.203964	0.591609	2.73467e-05	0.0403867	5.37168e-06	0.0627827	2.44167e-06	0	0	16.8458	7.525	25.4223	816.382	31.3	1.7	29.6	19.9	9	26.5167	6.63333	1306	192	39	45.5365	472	147	463	159
1	474.747	0.224065	0.674156	5.51231e-05	0.00960944	0	0.0970722	0	0	0	17.1792	8.625	27.0376	841.731	33.1	1.2	31.9	24.9833	8.65	27.2333	6.56667	1405	221	41	46.1059	542	156	500	180
1	278.333	0.186406	0.758699	0.000173562	0.00943485	0	0.0421864	1.19916e-05	0	0	17.1	7.8	25.7426	823.267	32.1	1.8	30.3	20.4	9	26.9167	6.78333	1378	208	44	45.6328	506	158	501	173
1	56.2073	0.0237015	0.960203	0.000344484	0.00530441	4.61775e-07	0.00516957	4.47922e-05	0	0	17.6083	8.53333	28.5396	763.16	32.5	2.6	29.9	21.1167	9.8	26.7	7.93333	1569	266	33	52.5532	642	148	559	178
1	356.104	0.203964	0.591609	2.73467e-05	0.0403867	5.37168e-06	0.0627827	2.44167e-06	0	0	16.8458	7.525	25.4223	816.382	31.3	1.7	29.6	19.9	9	26.5167	6.63333	1306	192	39	45.5365	472	147	463	159
1	78.5092	0.0477817	0.841769	8.73315e-05	0.0928581	0	0.0103975	2.60782e-05	0	0	16.5708	6.94167	23.7728	817.714	31.3	2.1	29.2	20.1667	8.68333	26.35	6.4	1511	252	39	50.3971	629	156	519	193
1	78.5092	0.0477817	0.841769	8.73315e-05	0.0928581	0	0.0103975	2.60782e-05	0	0	16.5708	6.94167	23.7728	817.714	31.3	2.1	29.2	20.1667	8.68333	26.35	6.4	1511	252	39	50.3971	629	156	519	193
1	508.789	0.220301	0.682282	0.000121879	0.0236977	5.80378e-06	0.0676082	1.40949e-05	0	0	17.1833	6.93333	24.3275	796.827	31.2	2.7	28.5	26.6167	9.55	26.65	7.25	1422	211	41	47.3263	523	157	481	166
1	278.333	0.186406	0.758699	0.000173562	0.00943485	0	0.0421864	1.19916e-05	0	0	17.1	7.8	25.7426	823.267	32.1	1.8	30.3	20.4	9	26.9167	6.78333	1378	208	44	45.6328	506	158	501	173
1	278.333	0.186406	0.758699	0.000173562	0.00943485	0	0.0421864	1.19916e-05	0	0	17.1	7.8	25.7426	823.267	32.1	1.8	30.3	20.4	9	26.9167	6.78333	1378	208	44	45.6328	506	158	501	173
1	472.899	0.221925	0.67735	6.02748e-05	0.00974957	0	0.0958734	5.15169e-07	0	0	17.1792	8.625	27.0376	841.731	33.1	1.2	31.9	24.9833	8.65	27.2333	6.56667	1405	221	41	46.1059	542	156	500	180
1	305.112	0.0836617	0.873906	8.13597e-05	0.0130007	0	0.0294078	6.62309e-05	0	0	17.4042	7.14167	25.7822	758.619	31.1	3.4	27.7	20.1333	10.2833	26.45	7.98333	1469	216	41	47.773	542	164	486	167
1	305.112	0.0836617	0.873906	8.13597e-05	0.0130007	0	0.0294078	6.62309e-05	0	0	17.4042	7.14167	25.7822	758.619	31.1	3.4	27.7	20.1333	10.2833	26.45	7.98333	1469	216	41	47.773	542	164	486	167
1	623.643	0.260094	0.334329	0.000144	0.0689788	0.000207692	0.147766	0	0	0	16.4333	5.91667	21.8327	785.925	30.1	3	27.1	18.6	9.5	26.0167	6.86667	1140	152	41	38.4096	383	154	362	160
1	277.25	0.184606	0.761425	0.000189972	0.00953899	0	0.0411368	1.51473e-05	0	0	17.1	7.8	25.7426	823.267	32.1	1.8	30.3	20.4	9	26.9167	6.78333	1378	208	44	45.6328	506	158	501	173
1	277.25	0.184606	0.761425	0.000189972	0.00953899	0	0.0411368	1.51473e-05	0	0	17.1	7.8	25.7426	823.267	32.1	1.8	30.3	20.4	9	26.9167	6.78333	1378	208	44	45.6328	506	158	501	173
1	277.25	0.184606	0.761425	0.000189972	0.00953899	0	0.0411368	1.51473e-05	0	0	17.1	7.8	25.7426	823.267	32.1	1.8	30.3	20.4	9	26.9167	6.78333	1378	208	44	45.6328	506	158	501	173
1	506.808	0.219372	0.68441	0.000136389	0.0240405	5.80378e-06	0.0660511	1.4924e-05	0	0	17.1833	6.93333	24.3275	796.827	31.2	2.7	28.5	26.6167	9.55	26.65	7.25	1422	211	41	47.3263	523	157	481	166
1	78.2296	0.0479731	0.841712	9.27898e-05	0.0928534	0	0.0102602	2.80997e-05	0	0	16.5708	6.94167	23.7728	817.714	31.3	2.1	29.2	20.1667	8.68333	26.35	6.4	1511	252	39	50.3971	629	156	519	193
1	1789.38	0.301849	0.50362	3.47899e-05	0.017758	1.36134e-05	0.173332	0	0	0	17.2292	7.725	25.2451	838.612	32.5	1.9	30.6	27.25	9.16667	27.25	6.76667	1289	183	51	40.4801	456	173	456	188
1	354.717	0.201888	0.594403	3.22301e-05	0.0413731	1.6115e-05	0.0610613	3.41834e-06	0	0	16.8458	7.525	25.4223	816.382	31.3	1.7	29.6	19.9	9	26.5167	6.63333	1306	192	39	45.5365	472	147	463	159
1	472.899	0.221925	0.67735	6.02748e-05	0.00974957	0	0.0958734	5.15169e-07	0	0	17.1792	8.625	27.0376	841.731	33.1	1.2	31.9	24.9833	8.65	27.2333	6.56667	1405	221	41	46.1059	542	156	500	180
1	334.431	0.210437	0.587137	9.90672e-05	0.0584429	3.27425e-05	0.0687795	1.84701e-05	0	0	16.8792	7.125	24.569	804.808	31.1	2.1	29	19.8	9.21667	26.4667	6.85	1318	194	39	46.1216	480	147	434	158
1	623.643	0.260094	0.334329	0.000144	0.0689788	0.000207692	0.147766	0	0	0	16.4333	5.91667	21.8327	785.925	30.1	3	27.1	18.6	9.5	26.0167	6.86667	1140	152	41	38.4096	383	154	362	160
1	277.25	0.184606	0.761425	0.000189972	0.00953899	0	0.0411368	1.51473e-05	0	0	17.1	7.8	25.7426	823.267	32.1	1.8	30.3	20.4	9	26.9167	6.78333	1378	208	44	45.6328	506	158	501	173
1	1002.58	0.242038	0.526729	2.44841e-05	0.0593949	9.28705e-06	0.17523	0	0	0	16.4167	8.05	25.3943	862.845	32.2	0.5	31.7	20.2667	7.73333	26.7667	5.53333	1316	187	42	43.0373	473	151	446	177
1	572.017	0.479725	0.370621	1.36778e-06	0.0273926	1.91489e-05	0.131929	0	0	0	17.5292	8.95833	27.8209	838.932	33.6	1.4	32.2	21.4167	8.95	27.5333	6.93333	1443	240	37	48.7824	581	154	503	183
1	1166.5	0.31319	0.495021	1.05882e-05	0.016986	8.1448e-07	0.176659	0	0	0	16.9458	8.35833	26.4504	834.997	32.7	1.1	31.6	20.7333	8.46667	26.9167	6.38333	1394	221	38	46.8178	548	151	481	175
1	277.25	0.184606	0.761425	0.000189972	0.00953899	0	0.0411368	1.51473e-05	0	0	17.1	7.8	25.7426	823.267	32.1	1.8	30.3	20.4	9	26.9167	6.78333	1378	208	44	45.6328	506	158	501	173
1	472.899	0.221925	0.67735	6.02748e-05	0.00974957	0	0.0958734	5.15169e-07	0	0	17.1792	8.625	27.0376	841.731	33.1	1.2	31.9	24.9833	8.65	27.2333	6.56667	1405	221	41	46.1059	542	156	500	180
1	714.687	0.283639	0.581043	3.61032e-05	0.0140734	2.5788e-06	0.116026	8.59599e-07	0	0	17.2875	8.75833	27.1998	844.856	33.4	1.2	32.2	25.15	8.7	27.3833	6.63333	1435	229	41	46.6162	562	159	511	185
1	354.717	0.201888	0.594403	3.22301e-05	0.0413731	1.6115e-05	0.0610613	3.41834e-06	0	0	16.8458	7.525	25.4223	816.382	31.3	1.7	29.6	19.9	9	26.5167	6.63333	1306	192	39	45.5365	472	147	463	159
1	506.808	0.219372	0.68441	0.000136389	0.0240405	5.80378e-06	0.0660511	1.4924e-05	0	0	17.1833	6.93333	24.3275	796.827	31.2	2.7	28.5	26.6167	9.55	26.65	7.25	1422	211	41	47.3263	523	157	481	166
1	354.717	0.201888	0.594403	3.22301e-05	0.0413731	1.6115e-05	0.0610613	3.41834e-06	0	0	16.8458	7.525	25.4223	816.382	31.3	1.7	29.6	19.9	9	26.5167	6.63333	1306	192	39	45.5365	472	147	463	159
1	177.856	0.118073	0.846084	0.000146837	0.00549443	0	0.0339989	6.46084e-05	0	0	17.1208	7.825	26.0833	808.443	32	2	30	20.4333	9.18333	26.75	7.01667	1400	216	39	47.9143	532	149	506	163
1	378.065	0.258781	0.469641	2.14906e-05	0.0451895	6.18669e-05	0.083702	6.5123e-07			16.9875	7.14167	24.6264	806.283	31.2	2.2	29	19.6833	9.43333	26.6833	7.01667	1270	176	42	42.3693	437	155	419	167
1	623.643	0.260094	0.334329	0.000144	0.0689788	0.000207692	0.147766	0	0	0	16.4333	5.91667	21.8327	785.925	30.1	3	27.1	18.6	9.5	26.0167	6.86667	1140	152	41	38.4096	383	154	362	160
1	623.643	0.260094	0.334329	0.000144	0.0689788	0.000207692	0.147766	0	0	0	16.4333	5.91667	21.8327	785.925	30.1	3	27.1	18.6	9.5	26.0167	6.86667	1140	152	41	38.4096	383	154	362	160
1	506.808	0.219372	0.68441	0.000136389	0.0240405	5.80378e-06	0.0660511	1.4924e-05	0	0	17.1833	6.93333	24.3275	796.827	31.2	2.7	28.5	26.6167	9.55	26.65	7.25	1422	211	41	47.3263	523	157	481	166
1	506.808	0.219372	0.68441	0.000136389	0.0240405	5.80378e-06	0.0660511	1.4924e-05	0	0	17.1833	6.93333	24.3275	796.827	31.2	2.7	28.5	26.6167	9.55	26.65	7.25	1422	211	41	47.3263	523	157	481	166
1	506.808	0.219372	0.68441	0.000136389	0.0240405	5.80378e-06	0.0660511	1.4924e-05	0	0	17.1833	6.93333	24.3275	796.827	31.2	2.7	28.5	26.6167	9.55	26.65	7.25	1422	211	41	47.3263	523	157	481	166
1	623.643	0.260094	0.334329	0.000144	0.0689788	0.000207692	0.147766	0	0	0	16.4333	5.91667	21.8327	785.925	30.1	3	27.1	18.6	9.5	26.0167	6.86667	1140	152	41	38.4096	383	154	362	160
1	2431.84	0.525234	0.150965	3.21429e-05	0.120169	0.000122143	0.320381	0	0	0	17.2583	6.2	22.7941	778.638	30.6	3.4	27.2	26.3667	10.1167	26.6167	7.63333	1449	211	41	47.6401	529	162	498	164
1	177.856	0.118073	0.846084	0.000146837	0.00549443	0	0.0339989	6.46084e-05	0	0	17.1208	7.825	26.0833	808.443	32	2	30	20.4333	9.18333	26.75	7.01667	1400	216	39	47.9143	532	149	506	163
1	177.856	0.118073	0.846084	0.000146837	0.00549443	0	0.0339989	6.46084e-05	0	0	17.1208	7.825	26.0833	808.443	32	2	30	20.4333	9.18333	26.75	7.01667	1400	216	39	47.9143	532	149	506	163
1	177.856	0.118073	0.846084	0.000146837	0.00549443	0	0.0339989	6.46084e-05	0	0	17.1208	7.825	26.0833	808.443	32	2	30	20.4333	9.18333	26.75	7.01667	1400	216	39	47.9143	532	149	506	163
1	623.643	0.260094	0.334329	0.000144	0.0689788	0.000207692	0.147766	0	0	0	16.4333	5.91667	21.8327	785.925	30.1	3	27.1	18.6	9.5	26.0167	6.86667	1140	152	41	38.4096	383	154	362	160
1	334.431	0.210437	0.587137	9.90672e-05	0.0584429	3.27425e-05	0.0687795	1.84701e-05	0	0	16.8792	7.125	24.569	804.808	31.1	2.1	29	19.8	9.21667	26.4667	6.85	1318	194	39	46.1216	480	147	434	158
1	506.808	0.219372	0.68441	0.000136389	0.0240405	5.80378e-06	0.0660511	1.4924e-05	0	0	17.1833	6.93333	24.3275	796.827	31.2	2.7	28.5	26.6167	9.55	26.65	7.25	1422	211	41	47.3263	523	157	481	166
1	277.25	0.184606	0.761425	0.000189972	0.00953899	0	0.0411368	1.51473e-05	0	0	17.1	7.8	25.7426	823.267	32.1	1.8	30.3	20.4	9	26.9167	6.78333	1378	208	44	45.6328	506	158	501	173
1	491.514	0.181104	0.723368	1.37255e-05	0.00647647	0	0.0602784	1.76471e-05	0	0	17.275	8.75	27.6025	825.366	33.1	1.4	31.7	21.1167	8.81667	27.1167	6.81667	1430	235	37	48.5587	578	154	492	180
1	491.514	0.181104	0.723368	1.37255e-05	0.00647647	0	0.0602784	1.76471e-05	0	0	17.275	8.75	27.6025	825.366	33.1	1.4	31.7	21.1167	8.81667	27.1167	6.81667	1430	235	37	48.5587	578	154	492	180
1	623.643	0.260094	0.334329	0.000144	0.0689788	0.000207692	0.147766	0	0	0	16.4333	5.91667	21.8327	785.925	30.1	3	27.1	18.6	9.5	26.0167	6.86667	1140	152	41	38.4096	383	154	362	160
1	1166.5	0.31319	0.495021	1.05882e-05	0.016986	8.1448e-07	0.176659	0	0	0	16.9458	8.35833	26.4504	834.997	32.7	1.1	31.6	20.7333	8.46667	26.9167	6.38333	1394	221	38	46.8178	548	151	481	175
1	623.643	0.260094	0.334329	0.000144	0.0689788	0.000207692	0.147766	0	0	0	16.4333	5.91667	21.8327	785.925	30.1	3	27.1	18.6	9.5	26.0167	6.86667	1140	152	41	38.4096	383	154	362	160
1	506.808	0.219372	0.68441	0.000136389	0.0240405	5.80378e-06	0.0660511	1.4924e-05	0	0	17.1833	6.93333	24.3275	796.827	31.2	2.7	28.5	26.6167	9.55	26.65	7.25	1422	211	41	47.3263	523	157	481	166
1	506.808	0.219372	0.68441	0.000136389	0.0240405	5.80378e-06	0.0660511	1.4924e-05	0	0	17.1833	6.93333	24.3275	796.827	31.2	2.7	28.5	26.6167	9.55	26.65	7.25	1422	211	41	47.3263	523	157	481	166
1	55.9892	0.0234337	0.960611	0.000356029	0.00532335	4.61775e-07	0.00499918	4.5254e-05	0	0	17.6083	8.53333	28.5396	763.16	32.5	2.6	29.9	21.1167	9.8	26.7	7.93333	1569	266	33	52.5532	642	148	559	178
1	623.643	0.260094	0.334329	0.000144	0.0689788	0.000207692	0.147766	0	0	0	16.4333	5.91667	21.8327	785.925	30.1	3	27.1	18.6	9.5	26.0167	6.86667	1140	152	41	38.4096	383	154	362	160
1	835.359	0.279599	0.465563	0	0.0265049	9.17399e-05	0.16147	0	0	0	16.6917	6.56667	23.4524	795.375	30.6	2.6	28	26.3167	9.43333	26.3167	6.91667	1251	169	45	39.3982	418	167	418	173
1	334.431	0.210437	0.587137	9.90672e-05	0.0584429	3.27425e-05	0.0687795	1.84701e-05	0	0	16.8792	7.125	24.569	804.808	31.1	2.1	29	19.8	9.21667	26.4667	6.85	1318	194	39	46.1216	480	147	434	158
1	354.717	0.201888	0.594403	3.22301e-05	0.0413731	1.6115e-05	0.0610613	3.41834e-06	0	0	16.8458	7.525	25.4223	816.382	31.3	1.7	29.6	19.9	9	26.5167	6.63333	1306	192	39	45.5365	472	147	463	159
1	506.808	0.219372	0.68441	0.000136389	0.0240405	5.80378e-06	0.0660511	1.4924e-05	0	0	17.1833	6.93333	24.3275	796.827	31.2	2.7	28.5	26.6167	9.55	26.65	7.25	1422	211	41	47.3263	523	157	481	166
1	378.065	0.258781	0.469641	2.14906e-05	0.0451895	6.18669e-05	0.083702	6.5123e-07	0	0	16.9875	7.14167	24.6264	806.283	31.2	2.2	29	19.6833	9.43333	26.6833	7.01667	1270	176	42	42.3693	437	155	419	167
1	623.643	0.260094	0.334329	0.000144	0.0689788	0.000207692	0.147766	0	0	0	16.4333	5.91667	21.8327	785.925	30.1	3	27.1	18.6	9.5	26.0167	6.86667	1140	152	41	38.4096	383	154	362	160
1	5559.75	0.369149	0.20789	5.01859e-06	0.0732814	1.33829e-05	0.262288	0	0	0	16.9792	8.24167	25.675	866.263	33	0.9	32.1	24.9833	8.31667	27.3667	6.05	1334	194	52	41.1385	487	174	473	201
1	277.25	0.184606	0.761425	0.000189972	0.00953899	0	0.0411368	1.51473e-05	0	0	17.1	7.8	25.7426	823.267	32.1	1.8	30.3	20.4	9	26.9167	6.78333	1378	208	44	45.6328	506	158	501	173
1	277.25	0.184606	0.761425	0.000189972	0.00953899	0	0.0411368	1.51473e-05	0	0	17.1	7.8	25.7426	823.267	32.1	1.8	30.3	20.4	9	26.9167	6.78333	1378	208	44	45.6328	506	158	501	173
1	835.359	0.279599	0.465563	0	0.0265049	9.17399e-05	0.16147	0	0	0	16.6917	6.56667	23.4524	795.375	30.6	2.6	28	26.3167	9.43333	26.3167	6.91667	1251	169	45	39.3982	418	167	418	173
1	623.643	0.260094	0.334329	0.000144	0.0689788	0.000207692	0.147766	0	0	0	16.4333	5.91667	21.8327	785.925	30.1	3	27.1	18.6	9.5	26.0167	6.86667	1140	152	41	38.4096	383	154	362	160
1	506.808	0.219372	0.68441	0.000136389	0.0240405	5.80378e-06	0.0660511	1.4924e-05	0	0	17.1833	6.93333	24.3275	796.827	31.2	2.7	28.5	26.6167	9.55	26.65	7.25	1422	211	41	47.3263	523	157	481	166
1	378.065	0.258781	0.469641	2.14906e-05	0.0451895	6.18669e-05	0.083702	6.5123e-07	0	0	16.9875	7.14167	24.6264	806.283	31.2	2.2	29	19.6833	9.43333	26.6833	7.01667	1270	176	42	42.3693	437	155	419	167
1	334.431	0.210437	0.587137	9.90672e-05	0.0584429	3.27425e-05	0.0687795	1.84701e-05	0	0	16.8792	7.125	24.569	804.808	31.1	2.1	29	19.8	9.21667	26.4667	6.85	1318	194	39	46.1216	480	147	434	158
1	506.808	0.219372	0.68441	0.000136389	0.0240405	5.80378e-06	0.0660511	1.4924e-05	0	0	17.1833	6.93333	24.3275	796.827	31.2	2.7	28.5	26.6167	9.55	26.65	7.25	1422	211	41	47.3263	523	157	481	166
1	506.808	0.219372	0.68441	0.000136389	0.0240405	5.80378e-06	0.0660511	1.4924e-05	0	0	17.1833	6.93333	24.3275	796.827	31.2	2.7	28.5	26.6167	9.55	26.65	7.25	1422	211	41	47.3263	523	157	481	166
1	177.856	0.118073	0.846084	0.000146837	0.00549443	0	0.0339989	6.46084e-05	0	0	17.1208	7.825	26.0833	808.443	32	2	30	20.4333	9.18333	26.75	7.01667	1400	216	39	47.9143	532	149	506	163
1	506.808	0.219372	0.68441	0.000136389	0.0240405	5.80378e-06	0.0660511	1.4924e-05	0	0	17.1833	6.93333	24.3275	796.827	31.2	2.7	28.5	26.6167	9.55	26.65	7.25	1422	211	41	47.3263	523	157	481	166
1	623.643	0.260094	0.334329	0.000144	0.0689788	0.000207692	0.147766	0	0	0	16.4333	5.91667	21.8327	785.925	30.1	3	27.1	18.6	9.5	26.0167	6.86667	1140	152	41	38.4096	383	154	362	160
1	277.25	0.184606	0.761425	0.000189972	0.00953899	0	0.0411368	1.51473e-05	0	0	17.1	7.8	25.7426	823.267	32.1	1.8	30.3	20.4	9	26.9167	6.78333	1378	208	44	45.6328	506	158	501	173
1	506.808	0.219372	0.68441	0.000136389	0.0240405	5.80378e-06	0.0660511	1.4924e-05	0	0	17.1833	6.93333	24.3275	796.827	31.2	2.7	28.5	26.6167	9.55	26.65	7.25	1422	211	41	47.3263	523	157	481	166
1	714.687	0.283639	0.581043	3.61032e-05	0.0140734	2.5788e-06	0.116026	8.59599e-07	0	0	17.2875	8.75833	27.1998	844.856	33.4	1.2	32.2	25.15	8.7	27.3833	6.63333	1435	229	41	46.6162	562	159	511	185
1	680.142	0.26131	0.329948	0.000163385	0.0839243	6.92308e-05	0.136105	0	0	0	16.4333	5.91667	21.8327	785.925	30.1	3	27.1	18.6	9.5	26.0167	6.86667	1140	152	41	38.4096	383	154	362	160
1	738.262	0.403903	0.358527	4.16074e-05	0.113785	1.92034e-06	0.121631	0	0	0	15.9458	7.94167	25.4541	842.84	31.5	0.3	31.2	23.6667	7.55	26.0667	5.35	1276	193	40	45.1513	476	142	455	164
1	278.01	0.188352	0.757868	0.000196283	0.00966269	0	0.0408118	2.08275e-05	0	0	17.1	7.8	25.7426	823.267	32.1	1.8	30.3	20.4	9	26.9167	6.78333	1378	208	44	45.6328	506	158	501	173
1	1138.61	0.314063	0.496609	1.30317e-05	0.0172979	8.1448e-07	0.173883	0	0	0	16.9458	8.35833	26.4504	834.997	32.7	1.1	31.6	20.7333	8.46667	26.9167	6.38333	1394	221	38	46.8178	548	151	481	175
1	680.142	0.26131	0.329948	0.000163385	0.0839243	6.92308e-05	0.136105	0	0	0	16.4333	5.91667	21.8327	785.925	30.1	3	27.1	18.6	9.5	26.0167	6.86667	1140	152	41	38.4096	383	154	362	160
1	1114.87	0.264568	0.170755	2.66197e-05	0.0350975	2.97887e-05	0.231764	0	0	0	16.7542	8.25833	25.7269	873.352	32.8	0.7	32.1	24.85	7.96667	27.2167	5.76667	1365	190	49	41.205	483	170	476	198
1	680.142	0.26131	0.329948	0.000163385	0.0839243	6.92308e-05	0.136105	0	0	0	16.4333	5.91667	21.8327	785.925	30.1	3	27.1	18.6	9.5	26.0167	6.86667	1140	152	41	38.4096	383	154	362	160
1	680.142	0.26131	0.329948	0.000163385	0.0839243	6.92308e-05	0.136105	0	0	0	16.4333	5.91667	21.8327	785.925	30.1	3	27.1	18.6	9.5	26.0167	6.86667	1140	152	41	38.4096	383	154	362	160
1	680.142	0.26131	0.329948	0.000163385	0.0839243	6.92308e-05	0.136105	0	0	0	16.4333	5.91667	21.8327	785.925	30.1	3	27.1	18.6	9.5	26.0167	6.86667	1140	152	41	38.4096	383	154	362	160
1	353.551	0.204339	0.592271	3.56484e-05	0.0418458	1.758e-05	0.0602644	3.41834e-06	0	0	16.8458	7.525	25.4223	816.382	31.3	1.7	29.6	19.9	9	26.5167	6.63333	1306	192	39	45.5365	472	147	463	159
1	278.01	0.188352	0.757868	0.000196283	0.00966269	0	0.0408118	2.08275e-05	0	0	17.1	7.8	25.7426	823.267	32.1	1.8	30.3	20.4	9	26.9167	6.78333	1378	208	44	45.6328	506	158	501	173
1	680.142	0.26131	0.329948	0.000163385	0.0839243	6.92308e-05	0.136105	0	0	0	16.4333	5.91667	21.8327	785.925	30.1	3	27.1	18.6	9.5	26.0167	6.86667	1140	152	41	38.4096	383	154	362	160
1	492.422	0.223006	0.681366	0.000148825	0.0243427	5.80378e-06	0.0651453	1.69968e-05	0	0	17.1833	6.93333	24.3275	796.827	31.2	2.7	28.5	26.6167	9.55	26.65	7.25	1422	211	41	47.3263	523	157	481	166
1	327.196	0.21273	0.584782	0.000170429	0.0595125	3.9459e-05	0.0676923	2.01493e-05	0	0	16.8792	7.125	24.569	804.808	31.1	2.1	29	19.8	9.21667	26.4667	6.85	1318	194	39	46.1216	480	147	434	158
1	376.115	0.259739	0.468623	2.99566e-05	0.0467518	5.20984e-05	0.0822002	6.5123e-07	0	0	16.9875	7.14167	24.6264	806.283	31.2	2.2	29	19.6833	9.43333	26.6833	7.01667	1270	176	42	42.3693	437	155	419	167
1	680.142	0.26131	0.329948	0.000163385	0.0839243	6.92308e-05	0.136105	0	0	0	16.4333	5.91667	21.8327	785.925	30.1	3	27.1	18.6	9.5	26.0167	6.86667	1140	152	41	38.4096	383	154	362	160
1	680.142	0.26131	0.329948	0.000163385	0.0839243	6.92308e-05	0.136105	0	0	0	16.4333	5.91667	21.8327	785.925	30.1	3	27.1	18.6	9.5	26.0167	6.86667	1140	152	41	38.4096	383	154	362	160
1	176.888	0.121082	0.843297	0.000145482	0.00549623	0	0.0337681	7.31928e-05	0	0	17.1208	7.825	26.0833	808.443	32	2	30	20.4333	9.18333	26.75	7.01667	1400	216	39	47.9143	532	149	506	163
1	492.422	0.223006	0.681366	0.000148825	0.0243427	5.80378e-06	0.0651453	1.69968e-05	0	0	17.1833	6.93333	24.3275	796.827	31.2	2.7	28.5	26.6167	9.55	26.65	7.25	1422	211	41	47.3263	523	157	481	166
1	278.01	0.188352	0.757868	0.000196283	0.00966269	0	0.0408118	2.08275e-05	0	0	17.1	7.8	25.7426	823.267	32.1	1.8	30.3	20.4	9	26.9167	6.78333	1378	208	44	45.6328	506	158	501	173
1	278.01	0.188352	0.757868	0.000196283	0.00966269	0	0.0408118	2.08275e-05	0	0	17.1	7.8	25.7426	823.267	32.1	1.8	30.3	20.4	9	26.9167	6.78333	1378	208	44	45.6328	506	158	501	173
1	376.115	0.259739	0.468623	2.99566e-05	0.0467518	5.20984e-05	0.0822002	6.5123e-07	0	0	16.9875	7.14167	24.6264	806.283	31.2	2.2	29	19.6833	9.43333	26.6833	7.01667	1270	176	42	42.3693	437	155	419	167
1	278.01	0.188352	0.757868	0.000196283	0.00966269	0	0.0408118	2.08275e-05	0	0	17.1	7.8	25.7426	823.267	32.1	1.8	30.3	20.4	9	26.9167	6.78333	1378	208	44	45.6328	506	158	501	173
1	278.01	0.188352	0.757868	0.000196283	0.00966269	0	0.0408118	2.08275e-05	0	0	17.1	7.8	25.7426	823.267	32.1	1.8	30.3	20.4	9	26.9167	6.78333	1378	208	44	45.6328	506	158	501	173
1	492.422	0.223006	0.681366	0.000148825	0.0243427	5.80378e-06	0.0651453	1.69968e-05	0	0	17.1833	6.93333	24.3275	796.827	31.2	2.7	28.5	26.6167	9.55	26.65	7.25	1422	211	41	47.3263	523	157	481	166
1	680.142	0.26131	0.329948	0.000163385	0.0839243	6.92308e-05	0.136105	0	0	0	16.4333	5.91667	21.8327	785.925	30.1	3	27.1	18.6	9.5	26.0167	6.86667	1140	152	41	38.4096	383	154	362	160
1	353.551	0.204339	0.592271	3.56484e-05	0.0418458	1.758e-05	0.0602644	3.41834e-06	0	0	16.8458	7.525	25.4223	816.382	31.3	1.7	29.6	19.9	9	26.5167	6.63333	1306	192	39	45.5365	472	147	463	159
1	376.115	0.259739	0.468623	2.99566e-05	0.0467518	5.20984e-05	0.0822002	6.5123e-07	0	0	16.9875	7.14167	24.6264	806.283	31.2	2.2	29	19.6833	9.43333	26.6833	7.01667	1270	176	42	42.3693	437	155	419	167
1	680.142	0.26131	0.329948	0.000163385	0.0839243	6.92308e-05	0.136105	0	0	0	16.4333	5.91667	21.8327	785.925	30.1	3	27.1	18.6	9.5	26.0167	6.86667	1140	152	41	38.4096	383	154	362	160
1	487.034	0.299331	0.584648	5.49964e-05	0.0204897	0	0.094566	6.47017e-07	0	0	14.2667	7.73333	25.2723	823.168	29.3	-1.3	30.6	21.9667	5.86667	24.1	3.83333	1565	248	40	48.0181	613	159	565	187
1	278.01	0.188352	0.757868	0.000196283	0.00966269	0	0.0408118	2.08275e-05	0	0	17.1	7.8	25.7426	823.267	32.1	1.8	30.3	20.4	9	26.9167	6.78333	1378	208	44	45.6328	506	158	501	173
1	278.01	0.188352	0.757868	0.000196283	0.00966269	0	0.0408118	2.08275e-05	0	0	17.1	7.8	25.7426	823.267	32.1	1.8	30.3	20.4	9	26.9167	6.78333	1378	208	44	45.6328	506	158	501	173
1	680.142	0.26131	0.329948	0.000163385	0.0839243	6.92308e-05	0.136105	0	0	0	16.4333	5.91667	21.8327	785.925	30.1	3	27.1	18.6	9.5	26.0167	6.86667	1140	152	41	38.4096	383	154	362	160
1	492.422	0.223006	0.681366	0.000148825	0.0243427	5.80378e-06	0.0651453	1.69968e-05	0	0	17.1833	6.93333	24.3275	796.827	31.2	2.7	28.5	26.6167	9.55	26.65	7.25	1422	211	41	47.3263	523	157	481	166
1	680.142	0.26131	0.329948	0.000163385	0.0839243	6.92308e-05	0.136105	0	0	0	16.4333	5.91667	21.8327	785.925	30.1	3	27.1	18.6	9.5	26.0167	6.86667	1140	152	41	38.4096	383	154	362	160
1	680.142	0.26131	0.329948	0.000163385	0.0839243	6.92308e-05	0.136105	0	0	0	16.4333	5.91667	21.8327	785.925	30.1	3	27.1	18.6	9.5	26.0167	6.86667	1140	152	41	38.4096	383	154	362	160
1	376.115	0.259739	0.468623	2.99566e-05	0.0467518	5.20984e-05	0.0822002	6.5123e-07	0	0	16.9875	7.14167	24.6264	806.283	31.2	2.2	29	19.6833	9.43333	26.6833	7.01667	1270	176	42	42.3693	437	155	419	167
1	803.805	0.282279	0.464729	0	0.0273258	0.000132865	0.158762	0	0	0	16.6917	6.56667	23.4524	795.375	30.6	2.6	28	26.3167	9.43333	26.3167	6.91667	1251	169	45	39.3982	418	167	418	173
1	803.805	0.282279	0.464729	0	0.0273258	0.000132865	0.158762	0	0	0	16.6917	6.56667	23.4524	795.375	30.6	2.6	28	26.3167	9.43333	26.3167	6.91667	1251	169	45	39.3982	418	167	418	173
1	680.142	0.26131	0.329948	0.000163385	0.0839243	6.92308e-05	0.136105	0	0	0	16.4333	5.91667	21.8327	785.925	30.1	3	27.1	18.6	9.5	26.0167	6.86667	1140	152	41	38.4096	383	154	362	160
1	680.142	0.26131	0.329948	0.000163385	0.0839243	6.92308e-05	0.136105	0	0	0	16.4333	5.91667	21.8327	785.925	30.1	3	27.1	18.6	9.5	26.0167	6.86667	1140	152	41	38.4096	383	154	362	160
1	2525.56	0.529075	0.150943	5.14286e-05	0.121034	6.10714e-05	0.315739	0	0	0	17.2583	6.2	22.7941	778.638	30.6	3.4	27.2	26.3667	10.1167	26.6167	7.63333	1449	211	41	47.6401	529	162	498	164
1	738.262	0.403903	0.358527	4.16074e-05	0.113785	1.92034e-06	0.121631	0	0	0	15.9458	7.94167	25.4541	842.84	31.5	0.3	31.2	23.6667	7.55	26.0667	5.35	1276	193	40	45.1513	476	142	455	164
1	464.506	0.571525	0.318033	0.000230189	0.0264333	4.40252e-05	0.0855182	6.28931e-07	0	0	16.1375	7.84167	24.4289	897.659	32	-0.1	32.1	26.9333	11.9	26.9333	4.85	1153	195	33	57.4503	509	118	509	141
1	327.196	0.21273	0.584782	0.000170429	0.0595125	3.9459e-05	0.0676923	2.01493e-05	0	0	16.8792	7.125	24.569	804.808	31.1	2.1	29	19.8	9.21667	26.4667	6.85	1318	194	39	46.1216	480	147	434	158
1	680.142	0.26131	0.329948	0.000163385	0.0839243	6.92308e-05	0.136105	0	0	0	16.4333	5.91667	21.8327	785.925	30.1	3	27.1	18.6	9.5	26.0167	6.86667	1140	152	41	38.4096	383	154	362	160
1	680.142	0.26131	0.329948	0.000163385	0.0839243	6.92308e-05	0.136105	0	0	0	16.4333	5.91667	21.8327	785.925	30.1	3	27.1	18.6	9.5	26.0167	6.86667	1140	152	41	38.4096	383	154	362	160
1	680.142	0.26131	0.329948	0.000163385	0.0839243	6.92308e-05	0.136105	0	0	0	16.4333	5.91667	21.8327	785.925	30.1	3	27.1	18.6	9.5	26.0167	6.86667	1140	152	41	38.4096	383	154	362	160
1	376.115	0.259739	0.468623	2.99566e-05	0.0467518	5.20984e-05	0.0822002	6.5123e-07	0	0	16.9875	7.14167	24.6264	806.283	31.2	2.2	29	19.6833	9.43333	26.6833	7.01667	1270	176	42	42.3693	437	155	419	167
1	492.422	0.223006	0.681366	0.000148825	0.0243427	5.80378e-06	0.0651453	1.69968e-05	0	0	17.1833	6.93333	24.3275	796.827	31.2	2.7	28.5	26.6167	9.55	26.65	7.25	1422	211	41	47.3263	523	157	481	166
1	327.196	0.21273	0.584782	0.000170429	0.0595125	3.9459e-05	0.0676923	2.01493e-05	0	0	16.8792	7.125	24.569	804.808	31.1	2.1	29	19.8	9.21667	26.4667	6.85	1318	194	39	46.1216	480	147	434	158
1	492.422	0.223006	0.681366	0.000148825	0.0243427	5.80378e-06	0.0651453	1.69968e-05	0	0	17.1833	6.93333	24.3275	796.827	31.2	2.7	28.5	26.6167	9.55	26.65	7.25	1422	211	41	47.3263	523	157	481	166
1	403.179	0.290136	0.64901	0.000194187	0.0105631	5.03074e-07	0.0454352	0	0	0	16.8583	8.08333	25.4995	861.359	32.6	0.9	31.7	24.75	8.3	27.2	6.03333	1235	187	42	44.787	459	145	443	168
1	278.01	0.188352	0.757868	0.000196283	0.00966269	0	0.0408118	2.08275e-05	0	0	17.1	7.8	25.7426	823.267	32.1	1.8	30.3	20.4	9	26.9167	6.78333	1378	208	44	45.6328	506	158	501	173
1	680.142	0.26131	0.329948	0.000163385	0.0839243	6.92308e-05	0.136105	0	0	0	16.4333	5.91667	21.8327	785.925	30.1	3	27.1	18.6	9.5	26.0167	6.86667	1140	152	41	38.4096	383	154	362	160
1	680.142	0.26131	0.329948	0.000163385	0.0839243	6.92308e-05	0.136105	0	0	0	16.4333	5.91667	21.8327	785.925	30.1	3	27.1	18.6	9.5	26.0167	6.86667	1140	152	41	38.4096	383	154	362	160
1	492.422	0.223006	0.681366	0.000148825	0.0243427	5.80378e-06	0.0651453	1.69968e-05	0	0	17.1833	6.93333	24.3275	796.827	31.2	2.7	28.5	26.6167	9.55	26.65	7.25	1422	211	41	47.3263	523	157	481	166
1	680.142	0.26131	0.329948	0.000163385	0.0839243	6.92308e-05	0.136105	0	0	0	16.4333	5.91667	21.8327	785.925	30.1	3	27.1	18.6	9.5	26.0167	6.86667	1140	152	41	38.4096	383	154	362	160
1	803.805	0.282279	0.464729	0	0.0273258	0.000132865	0.158762	0	0	0	16.6917	6.56667	23.4524	795.375	30.6	2.6	28	26.3167	9.43333	26.3167	6.91667	1251	169	45	39.3982	418	167	418	173
1	327.196	0.21273	0.584782	0.000170429	0.0595125	3.9459e-05	0.0676923	2.01493e-05	0	0	16.8792	7.125	24.569	804.808	31.1	2.1	29	19.8	9.21667	26.4667	6.85	1318	194	39	46.1216	480	147	434	158
1	1138.61	0.314063	0.496609	1.30317e-05	0.0172979	8.1448e-07	0.173883	0	0	0	16.9458	8.35833	26.4504	834.997	32.7	1.1	31.6	20.7333	8.46667	26.9167	6.38333	1394	221	38	46.8178	548	151	481	175
1	492.422	0.223006	0.681366	0.000148825	0.0243427	5.80378e-06	0.0651453	1.69968e-05	0	0	17.1833	6.93333	24.3275	796.827	31.2	2.7	28.5	26.6167	9.55	26.65	7.25	1422	211	41	47.3263	523	157	481	166
1	492.422	0.223006	0.681366	0.000148825	0.0243427	5.80378e-06	0.0651453	1.69968e-05	0	0	17.1833	6.93333	24.3275	796.827	31.2	2.7	28.5	26.6167	9.55	26.65	7.25	1422	211	41	47.3263	523	157	481	166
1	492.422	0.223006	0.681366	0.000148825	0.0243427	5.80378e-06	0.0651453	1.69968e-05	0	0	17.1833	6.93333	24.3275	796.827	31.2	2.7	28.5	26.6167	9.55	26.65	7.25	1422	211	41	47.3263	523	157	481	166
1	680.142	0.26131	0.329948	0.000163385	0.0839243	6.92308e-05	0.136105	0	0	0	16.4333	5.91667	21.8327	785.925	30.1	3	27.1	18.6	9.5	26.0167	6.86667	1140	152	41	38.4096	383	154	362	160
1	680.142	0.26131	0.329948	0.000163385	0.0839243	6.92308e-05	0.136105	0	0	0	16.4333	5.91667	21.8327	785.925	30.1	3	27.1	18.6	9.5	26.0167	6.86667	1140	152	41	38.4096	383	154	362	160
1	677.126	0.265193	0.323922	0.000168923	0.0903517	0.000110769	0.131774	0	0	0	16.4333	5.91667	21.8327	785.925	30.1	3	27.1	18.6	9.5	26.0167	6.86667	1140	152	41	38.4096	383	154	362	160
1	677.126	0.265193	0.323922	0.000168923	0.0903517	0.000110769	0.131774	0	0	0	16.4333	5.91667	21.8327	785.925	30.1	3	27.1	18.6	9.5	26.0167	6.86667	1140	152	41	38.4096	383	154	362	160
1	488.686	0.175475	0.730844	1.76471e-05	0.00672255	0	0.0581804	1.76471e-05	0	0	17.275	8.75	27.6025	825.366	33.1	1.4	31.7	21.1167	8.81667	27.1167	6.81667	1430	235	37	48.5587	578	154	492	180
1	490.253	0.224866	0.680305	0.000172455	0.0245297	5.80378e-06	0.0641342	1.8655e-05	0	0	17.1833	6.93333	24.3275	796.827	31.2	2.7	28.5	26.6167	9.55	26.65	7.25	1422	211	41	47.3263	523	157	481	166
1	677.126	0.265193	0.323922	0.000168923	0.0903517	0.000110769	0.131774	0	0	0	16.4333	5.91667	21.8327	785.925	30.1	3	27.1	18.6	9.5	26.0167	6.86667	1140	152	41	38.4096	383	154	362	160
1	677.126	0.265193	0.323922	0.000168923	0.0903517	0.000110769	0.131774	0	0	0	16.4333	5.91667	21.8327	785.925	30.1	3	27.1	18.6	9.5	26.0167	6.86667	1140	152	41	38.4096	383	154	362	160
1	490.253	0.224866	0.680305	0.000172455	0.0245297	5.80378e-06	0.0641342	1.8655e-05	0	0	17.1833	6.93333	24.3275	796.827	31.2	2.7	28.5	26.6167	9.55	26.65	7.25	1422	211	41	47.3263	523	157	481	166
1	677.126	0.265193	0.323922	0.000168923	0.0903517	0.000110769	0.131774	0	0	0	16.4333	5.91667	21.8327	785.925	30.1	3	27.1	18.6	9.5	26.0167	6.86667	1140	152	41	38.4096	383	154	362	160
1	490.253	0.224866	0.680305	0.000172455	0.0245297	5.80378e-06	0.0641342	1.8655e-05	0	0	17.1833	6.93333	24.3275	796.827	31.2	2.7	28.5	26.6167	9.55	26.65	7.25	1422	211	41	47.3263	523	157	481	166
1	677.126	0.265193	0.323922	0.000168923	0.0903517	0.000110769	0.131774	0	0	0	16.4333	5.91667	21.8327	785.925	30.1	3	27.1	18.6	9.5	26.0167	6.86667	1140	152	41	38.4096	383	154	362	160
1	677.126	0.265193	0.323922	0.000168923	0.0903517	0.000110769	0.131774	0	0	0	16.4333	5.91667	21.8327	785.925	30.1	3	27.1	18.6	9.5	26.0167	6.86667	1140	152	41	38.4096	383	154	362	160
1	677.126	0.265193	0.323922	0.000168923	0.0903517	0.000110769	0.131774	0	0	0	16.4333	5.91667	21.8327	785.925	30.1	3	27.1	18.6	9.5	26.0167	6.86667	1140	152	41	38.4096	383	154	362	160
1	677.126	0.265193	0.323922	0.000168923	0.0903517	0.000110769	0.131774	0	0	0	16.4333	5.91667	21.8327	785.925	30.1	3	27.1	18.6	9.5	26.0167	6.86667	1140	152	41	38.4096	383	154	362	160
1	677.126	0.265193	0.323922	0.000168923	0.0903517	0.000110769	0.131774	0	0	0	16.4333	5.91667	21.8327	785.925	30.1	3	27.1	18.6	9.5	26.0167	6.86667	1140	152	41	38.4096	383	154	362	160
1	677.126	0.265193	0.323922	0.000168923	0.0903517	0.000110769	0.131774	0	0	0	16.4333	5.91667	21.8327	785.925	30.1	3	27.1	18.6	9.5	26.0167	6.86667	1140	152	41	38.4096	383	154	362	160
1	490.253	0.224866	0.680305	0.000172455	0.0245297	5.80378e-06	0.0641342	1.8655e-05	0	0	17.1833	6.93333	24.3275	796.827	31.2	2.7	28.5	26.6167	9.55	26.65	7.25	1422	211	41	47.3263	523	157	481	166
1	276.788	0.189573	0.756991	0.000197546	0.00975358	0	0.040375	2.20898e-05	0	0	17.1	7.8	25.7426	823.267	32.1	1.8	30.3	20.4	9	26.9167	6.78333	1378	208	44	45.6328	506	158	501	173
1	677.126	0.265193	0.323922	0.000168923	0.0903517	0.000110769	0.131774	0	0	0	16.4333	5.91667	21.8327	785.925	30.1	3	27.1	18.6	9.5	26.0167	6.86667	1140	152	41	38.4096	383	154	362	160
1	490.253	0.224866	0.680305	0.000172455	0.0245297	5.80378e-06	0.0641342	1.8655e-05	0	0	17.1833	6.93333	24.3275	796.827	31.2	2.7	28.5	26.6167	9.55	26.65	7.25	1422	211	41	47.3263	523	157	481	166
1	490.253	0.224866	0.680305	0.000172455	0.0245297	5.80378e-06	0.0641342	1.8655e-05	0	0	17.1833	6.93333	24.3275	796.827	31.2	2.7	28.5	26.6167	9.55	26.65	7.25	1422	211	41	47.3263	523	157	481	166
1	366.386	0.346187	0.306257	2.63844e-05	0.0214739	0	0.0984269	0	0	0	16.6542	8.19167	25.5192	878.642	32.6	0.5	32.1	27.2167	12.5667	27.2167	5.61667	1298	189	47	44.478	483	156	483	191
1	677.126	0.265193	0.323922	0.000168923	0.0903517	0.000110769	0.131774	0	0	0	16.4333	5.91667	21.8327	785.925	30.1	3	27.1	18.6	9.5	26.0167	6.86667	1140	152	41	38.4096	383	154	362	160
1	490.253	0.224866	0.680305	0.000172455	0.0245297	5.80378e-06	0.0641342	1.8655e-05	0	0	17.1833	6.93333	24.3275	796.827	31.2	2.7	28.5	26.6167	9.55	26.65	7.25	1422	211	41	47.3263	523	157	481	166
1	77.4414	0.0488634	0.841301	9.68329e-05	0.0929541	0	0.00966691	3.76011e-05	0	0	16.5708	6.94167	23.7728	817.714	31.3	2.1	29.2	20.1667	8.68333	26.35	6.4	1511	252	39	50.3971	629	156	519	193
1	677.126	0.265193	0.323922	0.000168923	0.0903517	0.000110769	0.131774	0	0	0	16.4333	5.91667	21.8327	785.925	30.1	3	27.1	18.6	9.5	26.0167	6.86667	1140	152	41	38.4096	383	154	362	160
1	351.992	0.207813	0.589973	3.90667e-05	0.0415953	1.758e-05	0.0593355	3.41834e-06	0	0	16.8458	7.525	25.4223	816.382	31.3	1.7	29.6	19.9	9	26.5167	6.63333	1306	192	39	45.5365	472	147	463	159
1	582.577	0.187163	0.18039	0.000862887	0.0418361	0.000231959	0.126	0.000937113	0	0	NA	NA	NA	NA	NA	NA	NA	NA	NA	NA	NA	NA	NA	NA	NA	NA	NA	NA	NA
1	582.577	0.187163	0.18039	0.000862887	0.0418361	0.000231959	0.126	0.000937113	0	0	NA	NA	NA	NA	NA	NA	NA	NA	NA	NA	NA	NA	NA	NA	NA	NA	NA	NA	NA
1	185.376	0.130166	0.811409	5.5203e-05	0.0185261	3.80711e-06	0.0237377	1.14213e-06	0	0	16.7958	7.925	25.4823	846.65	32.3	1.2	31.1	20.7667	8.16667	26.8833	6.08333	1480	246	39	49.4114	605	156	513	190
1	325.754	0.213622	0.584636	0.000209049	0.0592825	4.36567e-05	0.0671323	2.09888e-05	0	0	16.8792	7.125	24.569	804.808	31.1	2.1	29	19.8	9.21667	26.4667	6.85	1318	194	39	46.1216	480	147	434	158
1	276.788	0.189573	0.756991	0.000197546	0.00975358	0	0.040375	2.20898e-05	0	0	17.1	7.8	25.7426	823.267	32.1	1.8	30.3	20.4	9	26.9167	6.78333	1378	208	44	45.6328	506	158	501	173
1	677.126	0.265193	0.323922	0.000168923	0.0903517	0.000110769	0.131774	0	0	0	16.4333	5.91667	21.8327	785.925	30.1	3	27.1	18.6	9.5	26.0167	6.86667	1140	152	41	38.4096	383	154	362	160
1	276.788	0.189573	0.756991	0.000197546	0.00975358	0	0.040375	2.20898e-05	0	0	17.1	7.8	25.7426	823.267	32.1	1.8	30.3	20.4	9	26.9167	6.78333	1378	208	44	45.6328	506	158	501	173
1	490.253	0.224866	0.680305	0.000172455	0.0245297	5.80378e-06	0.0641342	1.8655e-05	0	0	17.1833	6.93333	24.3275	796.827	31.2	2.7	28.5	26.6167	9.55	26.65	7.25	1422	211	41	47.3263	523	157	481	166
1	276.788	0.189573	0.756991	0.000197546	0.00975358	0	0.040375	2.20898e-05	0	0	17.1	7.8	25.7426	823.267	32.1	1.8	30.3	20.4	9	26.9167	6.78333	1378	208	44	45.6328	506	158	501	173
1	677.126	0.265193	0.323922	0.000168923	0.0903517	0.000110769	0.131774	0	0	0	16.4333	5.91667	21.8327	785.925	30.1	3	27.1	18.6	9.5	26.0167	6.86667	1140	152	41	38.4096	383	154	362	160
1	677.126	0.265193	0.323922	0.000168923	0.0903517	0.000110769	0.131774	0	0	0	16.4333	5.91667	21.8327	785.925	30.1	3	27.1	18.6	9.5	26.0167	6.86667	1140	152	41	38.4096	383	154	362	160
1	325.754	0.213622	0.584636	0.000209049	0.0592825	4.36567e-05	0.0671323	2.09888e-05	0	0	16.8792	7.125	24.569	804.808	31.1	2.1	29	19.8	9.21667	26.4667	6.85	1318	194	39	46.1216	480	147	434	158
1	677.126	0.265193	0.323922	0.000168923	0.0903517	0.000110769	0.131774	0	0	0	16.4333	5.91667	21.8327	785.925	30.1	3	27.1	18.6	9.5	26.0167	6.86667	1140	152	41	38.4096	383	154	362	160
1	677.126	0.265193	0.323922	0.000168923	0.0903517	0.000110769	0.131774	0	0	0	16.4333	5.91667	21.8327	785.925	30.1	3	27.1	18.6	9.5	26.0167	6.86667	1140	152	41	38.4096	383	154	362	160
1	677.126	0.265193	0.323922	0.000168923	0.0903517	0.000110769	0.131774	0	0	0	16.4333	5.91667	21.8327	785.925	30.1	3	27.1	18.6	9.5	26.0167	6.86667	1140	152	41	38.4096	383	154	362	160
1	176.108	0.122005	0.842703	0.00015497	0.00537063	0	0.033548	8.08735e-05	0	0	17.1208	7.825	26.0833	808.443	32	2	30	20.4333	9.18333	26.75	7.01667	1400	216	39	47.9143	532	149	506	163
1	490.253	0.224866	0.680305	0.000172455	0.0245297	5.80378e-06	0.0641342	1.8655e-05	0	0	17.1833	6.93333	24.3275	796.827	31.2	2.7	28.5	26.6167	9.55	26.65	7.25	1422	211	41	47.3263	523	157	481	166
1	677.126	0.265193	0.323922	0.000168923	0.0903517	0.000110769	0.131774	0	0	0	16.4333	5.91667	21.8327	785.925	30.1	3	27.1	18.6	9.5	26.0167	6.86667	1140	152	41	38.4096	383	154	362	160
1	677.126	0.265193	0.323922	0.000168923	0.0903517	0.000110769	0.131774	0	0	0	16.4333	5.91667	21.8327	785.925	30.1	3	27.1	18.6	9.5	26.0167	6.86667	1140	152	41	38.4096	383	154	362	160
1	490.253	0.224866	0.680305	0.000172455	0.0245297	5.80378e-06	0.0641342	1.8655e-05	0	0	17.1833	6.93333	24.3275	796.827	31.2	2.7	28.5	26.6167	9.55	26.65	7.25	1422	211	41	47.3263	523	157	481	166
1	276.788	0.189573	0.756991	0.000197546	0.00975358	0	0.040375	2.20898e-05	0	0	17.1	7.8	25.7426	823.267	32.1	1.8	30.3	20.4	9	26.9167	6.78333	1378	208	44	45.6328	506	158	501	173
1	677.126	0.265193	0.323922	0.000168923	0.0903517	0.000110769	0.131774	0	0	0	16.4333	5.91667	21.8327	785.925	30.1	3	27.1	18.6	9.5	26.0167	6.86667	1140	152	41	38.4096	383	154	362	160
1	677.126	0.265193	0.323922	0.000168923	0.0903517	0.000110769	0.131774	0	0	0	16.4333	5.91667	21.8327	785.925	30.1	3	27.1	18.6	9.5	26.0167	6.86667	1140	152	41	38.4096	383	154	362	160
1	490.253	0.224866	0.680305	0.000172455	0.0245297	5.80378e-06	0.0641342	1.8655e-05	0	0	17.1833	6.93333	24.3275	796.827	31.2	2.7	28.5	26.6167	9.55	26.65	7.25	1422	211	41	47.3263	523	157	481	166
1	490.253	0.224866	0.680305	0.000172455	0.0245297	5.80378e-06	0.0641342	1.8655e-05	0	0	17.1833	6.93333	24.3275	796.827	31.2	2.7	28.5	26.6167	9.55	26.65	7.25	1422	211	41	47.3263	523	157	481	166
1	325.754	0.213622	0.584636	0.000209049	0.0592825	4.36567e-05	0.0671323	2.09888e-05	0	0	16.8792	7.125	24.569	804.808	31.1	2.1	29	19.8	9.21667	26.4667	6.85	1318	194	39	46.1216	480	147	434	158
1	677.126	0.265193	0.323922	0.000168923	0.0903517	0.000110769	0.131774	0	0	0	16.4333	5.91667	21.8327	785.925	30.1	3	27.1	18.6	9.5	26.0167	6.86667	1140	152	41	38.4096	383	154	362	160
1	677.126	0.265193	0.323922	0.000168923	0.0903517	0.000110769	0.131774	0	0	0	16.4333	5.91667	21.8327	785.925	30.1	3	27.1	18.6	9.5	26.0167	6.86667	1140	152	41	38.4096	383	154	362	160
1	488.686	0.175475	0.730844	1.76471e-05	0.00672255	0	0.0581804	1.76471e-05	0	0	17.275	8.75	27.6025	825.366	33.1	1.4	31.7	21.1167	8.81667	27.1167	6.81667	1430	235	37	48.5587	578	154	492	180
1	490.253	0.224866	0.680305	0.000172455	0.0245297	5.80378e-06	0.0641342	1.8655e-05	0	0	17.1833	6.93333	24.3275	796.827	31.2	2.7	28.5	26.6167	9.55	26.65	7.25	1422	211	41	47.3263	523	157	481	166
1	677.126	0.265193	0.323922	0.000168923	0.0903517	0.000110769	0.131774	0	0	0	16.4333	5.91667	21.8327	785.925	30.1	3	27.1	18.6	9.5	26.0167	6.86667	1140	152	41	38.4096	383	154	362	160
1	677.126	0.265193	0.323922	0.000168923	0.0903517	0.000110769	0.131774	0	0	0	16.4333	5.91667	21.8327	785.925	30.1	3	27.1	18.6	9.5	26.0167	6.86667	1140	152	41	38.4096	383	154	362	160
1	276.788	0.189573	0.756991	0.000197546	0.00975358	0	0.040375	2.20898e-05	0	0	17.1	7.8	25.7426	823.267	32.1	1.8	30.3	20.4	9	26.9167	6.78333	1378	208	44	45.6328	506	158	501	173
1	276.788	0.189573	0.756991	0.000197546	0.00975358	0	0.040375	2.20898e-05	0	0	17.1	7.8	25.7426	823.267	32.1	1.8	30.3	20.4	9	26.9167	6.78333	1378	208	44	45.6328	506	158	501	173
1	276.788	0.189573	0.756991	0.000197546	0.00975358	0	0.040375	2.20898e-05	0	0	17.1	7.8	25.7426	823.267	32.1	1.8	30.3	20.4	9	26.9167	6.78333	1378	208	44	45.6328	506	158	501	173
1	490.253	0.224866	0.680305	0.000172455	0.0245297	5.80378e-06	0.0641342	1.8655e-05	0	0	17.1833	6.93333	24.3275	796.827	31.2	2.7	28.5	26.6167	9.55	26.65	7.25	1422	211	41	47.3263	523	157	481	166
1	276.788	0.189573	0.756991	0.000197546	0.00975358	0	0.040375	2.20898e-05	0	0	17.1	7.8	25.7426	823.267	32.1	1.8	30.3	20.4	9	26.9167	6.78333	1378	208	44	45.6328	506	158	501	173
1	351.992	0.207813	0.589973	3.90667e-05	0.0415953	1.758e-05	0.0593355	3.41834e-06	0	0	16.8458	7.525	25.4223	816.382	31.3	1.7	29.6	19.9	9	26.5167	6.63333	1306	192	39	45.5365	472	147	463	159
1	490.253	0.224866	0.680305	0.000172455	0.0245297	5.80378e-06	0.0641342	1.8655e-05	0	0	17.1833	6.93333	24.3275	796.827	31.2	2.7	28.5	26.6167	9.55	26.65	7.25	1422	211	41	47.3263	523	157	481	166
1	490.253	0.224866	0.680305	0.000172455	0.0245297	5.80378e-06	0.0641342	1.8655e-05	0	0	17.1833	6.93333	24.3275	796.827	31.2	2.7	28.5	26.6167	9.55	26.65	7.25	1422	211	41	47.3263	523	157	481	166
1	1536.38	0.306077	0.399795	3.98034e-05	0.0461499	1.10565e-05	0.217751	0	0	0	17.225	7.81667	25.4615	839.479	32.5	1.8	30.7	27.25	9.13333	27.25	6.75	1277	185	48	42.4941	457	162	457	177
1	1133.59	0.313856	0.50034	2.1991e-05	0.0181189	0	0.169531	0	0	0	16.9458	8.35833	26.4504	834.997	32.7	1.1	31.6	20.7333	8.46667	26.9167	6.38333	1394	221	38	46.8178	548	151	481	175
1	490.253	0.224866	0.680305	0.000172455	0.0245297	5.80378e-06	0.0641342	1.8655e-05	0	0	17.1833	6.93333	24.3275	796.827	31.2	2.7	28.5	26.6167	9.55	26.65	7.25	1422	211	41	47.3263	523	157	481	166
1	276.788	0.189573	0.756991	0.000197546	0.00975358	0	0.040375	2.20898e-05	0	0	17.1	7.8	25.7426	823.267	32.1	1.8	30.3	20.4	9	26.9167	6.78333	1378	208	44	45.6328	506	158	501	173
1	677.126	0.265193	0.323922	0.000168923	0.0903517	0.000110769	0.131774	0	0	0	16.4333	5.91667	21.8327	785.925	30.1	3	27.1	18.6	9.5	26.0167	6.86667	1140	152	41	38.4096	383	154	362	160
1	176.108	0.122005	0.842703	0.00015497	0.00537063	0	0.033548	8.08735e-05	0	0	17.1208	7.825	26.0833	808.443	32	2	30	20.4333	9.18333	26.75	7.01667	1400	216	39	47.9143	532	149	506	163
1	638.993	0.327682	0.42976	5.6962e-05	0.116989	1.1992e-06	0.149115	0	0	0	16.8417	8	25.3968	860.28	32.6	1.1	31.5	24.65	8.38333	27.1833	6.08333	1250	186	48	42.9987	457	160	456	179
1	486.041	0.223725	0.682338	0.000170797	0.0247021	5.38922e-06	0.0630692	2.03132e-05	0	0	17.1833	6.93333	24.3275	796.827	31.2	2.7	28.5	26.6167	9.55	26.65	7.25	1422	211	41	47.3263	523	157	481	166
1	322.841	0.211848	0.586957	0.000219963	0.0596762	4.28172e-05	0.0661811	2.09888e-05	0	0	16.8792	7.125	24.569	804.808	31.1	2.1	29	19.8	9.21667	26.4667	6.85	1318	194	39	46.1216	480	147	434	158
1	638.993	0.327682	0.42976	5.6962e-05	0.116989	1.1992e-06	0.149115	0	0	0	16.8417	8	25.3968	860.28	32.6	1.1	31.5	24.65	8.38333	27.1833	6.08333	1250	186	48	42.9987	457	160	456	179
1	671.302	0.269346	0.317805	0.000152308	0.0951231	0.000124615	0.128969	0	0	0	16.4333	5.91667	21.8327	785.925	30.1	3	27.1	18.6	9.5	26.0167	6.86667	1140	152	41	38.4096	383	154	362	160
1	486.041	0.314005	0.503094	2.44344e-05	0.0184463	0	0.166298	0	0	0	16.9458	8.35833	26.4504	834.997	32.7	1.1	31.6	20.7333	8.46667	26.9167	6.38333	1394	221	38	46.8178	548	151	481	175
1	76.772	0.0476867	0.842845	8.49057e-05	0.0929705	0	0.00928929	4.34636e-05	0	0	16.5708	6.94167	23.7728	817.714	31.3	2.1	29.2	20.1667	8.68333	26.35	6.4	1511	252	39	50.3971	629	156	519	193
1	1523.14	0.308844	0.400606	4.86486e-05	0.0464495	1.21622e-05	0.213864	0	0	0	17.225	7.81667	25.4615	839.479	32.5	1.8	30.7	27.25	9.13333	27.25	6.75	1277	185	48	42.4941	457	162	457	177
1	1153.69	0.396561	0.107199	3.76929e-05	0.187712	1.78545e-05	0.246697	0	0	0	16.7167	7.76667	24.8136	859.533	32.3	1	31.3	27.0333	8.28333	27.0333	5.95	1228	183	50	43.0031	451	162	451	179
1	486.041	0.223725	0.682338	0.000170797	0.0247021	5.38922e-06	0.0630692	2.03132e-05	0	0	17.1833	6.93333	24.3275	796.827	31.2	2.7	28.5	26.6167	9.55	26.65	7.25	1422	211	41	47.3263	523	157	481	166
1	671.302	0.269346	0.317805	0.000152308	0.0951231	0.000124615	0.128969	0	0	0	16.4333	5.91667	21.8327	785.925	30.1	3	27.1	18.6	9.5	26.0167	6.86667	1140	152	41	38.4096	383	154	362	160
1	349.014	0.208046	0.590994	3.12534e-05	0.0415358	1.70917e-05	0.0581499	2.93001e-06	0	0	16.8458	7.525	25.4223	816.382	31.3	1.7	29.6	19.9	9	26.5167	6.63333	1306	192	39	45.5365	472	147	463	159
1	671.302	0.269346	0.317805	0.000152308	0.0951231	0.000124615	0.128969	0	0	0	16.4333	5.91667	21.8327	785.925	30.1	3	27.1	18.6	9.5	26.0167	6.86667	1140	152	41	38.4096	383	154	362	160
1	638.993	0.327682	0.42976	5.6962e-05	0.116989	1.1992e-06	0.149115	0	0	0	16.8417	8	25.3968	860.28	32.6	1.1	31.5	24.65	8.38333	27.1833	6.08333	1250	186	48	42.9987	457	160	456	179
1	274.403	0.189918	0.75726	0.000188079	0.00978576	0	0.0397382	2.27209e-05	0	0	17.1	7.8	25.7426	823.267	32.1	1.8	30.3	20.4	9	26.9167	6.78333	1378	208	44	45.6328	506	158	501	173
1	671.302	0.269346	0.317805	0.000152308	0.0951231	0.000124615	0.128969	0	0	0	16.4333	5.91667	21.8327	785.925	30.1	3	27.1	18.6	9.5	26.0167	6.86667	1140	152	41	38.4096	383	154	362	160
1	486.041	0.223725	0.682338	0.000170797	0.0247021	5.38922e-06	0.0630692	2.03132e-05	0	0	17.1833	6.93333	24.3275	796.827	31.2	2.7	28.5	26.6167	9.55	26.65	7.25	1422	211	41	47.3263	523	157	481	166
1	671.302	0.269346	0.317805	0.000152308	0.0951231	0.000124615	0.128969	0	0	0	16.4333	5.91667	21.8327	785.925	30.1	3	27.1	18.6	9.5	26.0167	6.86667	1140	152	41	38.4096	383	154	362	160
1	793.35	0.291695	0.460357	3.16344e-06	0.0293931	0.000120211	0.15166	0	0	0	16.6917	6.56667	23.4524	795.375	30.6	2.6	28	26.3167	9.43333	26.3167	6.91667	1251	169	45	39.3982	418	167	418	173
1	671.302	0.269346	0.317805	0.000152308	0.0951231	0.000124615	0.128969	0	0	0	16.4333	5.91667	21.8327	785.925	30.1	3	27.1	18.6	9.5	26.0167	6.86667	1140	152	41	38.4096	383	154	362	160
1	671.302	0.269346	0.317805	0.000152308	0.0951231	0.000124615	0.128969	0	0	0	16.4333	5.91667	21.8327	785.925	30.1	3	27.1	18.6	9.5	26.0167	6.86667	1140	152	41	38.4096	383	154	362	160
1	486.041	0.314005	0.503094	2.44344e-05	0.0184463	0	0.166298	0	0	0	16.9458	8.35833	26.4504	834.997	32.7	1.1	31.6	20.7333	8.46667	26.9167	6.38333	1394	221	38	46.8178	548	151	481	175
1	638.993	0.327682	0.42976	5.6962e-05	0.116989	1.1992e-06	0.149115	0	0	0	16.8417	8	25.3968	860.28	32.6	1.1	31.5	24.65	8.38333	27.1833	6.08333	1250	186	48	42.9987	457	160	456	179
1	793.35	0.291695	0.460357	3.16344e-06	0.0293931	0.000120211	0.15166	0	0	0	16.6917	6.56667	23.4524	795.375	30.6	2.6	28	26.3167	9.43333	26.3167	6.91667	1251	169	45	39.3982	418	167	418	173
1	486.041	0.314005	0.503094	2.44344e-05	0.0184463	0	0.166298	0	0	0	16.9458	8.35833	26.4504	834.997	32.7	1.1	31.6	20.7333	8.46667	26.9167	6.38333	1394	221	38	46.8178	548	151	481	175
1	486.041	0.314005	0.503094	2.44344e-05	0.0184463	0	0.166298	0	0	0	16.9458	8.35833	26.4504	834.997	32.7	1.1	31.6	20.7333	8.46667	26.9167	6.38333	1394	221	38	46.8178	548	151	481	175
1	671.302	0.269346	0.317805	0.000152308	0.0951231	0.000124615	0.128969	0	0	0	16.4333	5.91667	21.8327	785.925	30.1	3	27.1	18.6	9.5	26.0167	6.86667	1140	152	41	38.4096	383	154	362	160
1	671.302	0.269346	0.317805	0.000152308	0.0951231	0.000124615	0.128969	0	0	0	16.4333	5.91667	21.8327	785.925	30.1	3	27.1	18.6	9.5	26.0167	6.86667	1140	152	41	38.4096	383	154	362	160
1	671.302	0.269346	0.317805	0.000152308	0.0951231	0.000124615	0.128969	0	0	0	16.4333	5.91667	21.8327	785.925	30.1	3	27.1	18.6	9.5	26.0167	6.86667	1140	152	41	38.4096	383	154	362	160
1	671.302	0.269346	0.317805	0.000152308	0.0951231	0.000124615	0.128969	0	0	0	16.4333	5.91667	21.8327	785.925	30.1	3	27.1	18.6	9.5	26.0167	6.86667	1140	152	41	38.4096	383	154	362	160
1	507.243	0.249434	0.636701	3.38814e-05	0.0297027	3.50498e-06	0.0858135	7.78884e-07	0	0	14.8667	7.58333	24.8634	824.95	30	-0.5	30.5	22.5333	6.51667	24.7333	4.43333	1463	226	40	46.7913	553	154	524	176
1	671.302	0.269346	0.317805	0.000152308	0.0951231	0.000124615	0.128969	0	0	0	16.4333	5.91667	21.8327	785.925	30.1	3	27.1	18.6	9.5	26.0167	6.86667	1140	152	41	38.4096	383	154	362	160
1	671.302	0.269346	0.317805	0.000152308	0.0951231	0.000124615	0.128969	0	0	0	16.4333	5.91667	21.8327	785.925	30.1	3	27.1	18.6	9.5	26.0167	6.86667	1140	152	41	38.4096	383	154	362	160
1	671.302	0.269346	0.317805	0.000152308	0.0951231	0.000124615	0.128969	0	0	0	16.4333	5.91667	21.8327	785.925	30.1	3	27.1	18.6	9.5	26.0167	6.86667	1140	152	41	38.4096	383	154	362	160
1	249.243	0.260535	0.687853	9.68717e-05	0.0162105	0	0.0357108	4.2948e-06	0	0	16.2375	8.275	25.6192	888.382	32.2	-0.1	32.3	24.5667	7.16667	26.9167	5.03333	1301	211	39	51.0951	532	141	528	166
1	249.243	0.260535	0.687853	9.68717e-05	0.0162105	0	0.0357108	4.2948e-06	0	0	16.2375	8.275	25.6192	888.382	32.2	-0.1	32.3	24.5667	7.16667	26.9167	5.03333	1301	211	39	51.0951	532	141	528	166
1	249.243	0.260535	0.687853	9.68717e-05	0.0162105	0	0.0357108	4.2948e-06	0	0	16.2375	8.275	25.6192	888.382	32.2	-0.1	32.3	24.5667	7.16667	26.9167	5.03333	1301	211	39	51.0951	532	141	528	166
1	249.243	0.260535	0.687853	9.68717e-05	0.0162105	0	0.0357108	4.2948e-06	0	0	16.2375	8.275	25.6192	888.382	32.2	-0.1	32.3	24.5667	7.16667	26.9167	5.03333	1301	211	39	51.0951	532	141	528	166
1	249.243	0.260535	0.687853	9.68717e-05	0.0162105	0	0.0357108	4.2948e-06	0	0	16.2375	8.275	25.6192	888.382	32.2	-0.1	32.3	24.5667	7.16667	26.9167	5.03333	1301	211	39	51.0951	532	141	528	166
1	249.243	0.260535	0.687853	9.68717e-05	0.0162105	0	0.0357108	4.2948e-06	0	0	16.2375	8.275	25.6192	888.382	32.2	-0.1	32.3	24.5667	7.16667	26.9167	5.03333	1301	211	39	51.0951	532	141	528	166
1	249.243	0.260535	0.687853	9.68717e-05	0.0162105	0	0.0357108	4.2948e-06	0	0	16.2375	8.275	25.6192	888.382	32.2	-0.1	32.3	24.5667	7.16667	26.9167	5.03333	1301	211	39	51.0951	532	141	528	166
1	249.243	0.260535	0.687853	9.68717e-05	0.0162105	0	0.0357108	4.2948e-06	0	0	16.2375	8.275	25.6192	888.382	32.2	-0.1	32.3	24.5667	7.16667	26.9167	5.03333	1301	211	39	51.0951	532	141	528	166
1	249.243	0.260535	0.687853	9.68717e-05	0.0162105	0	0.0357108	4.2948e-06	0	0	16.2375	8.275	25.6192	888.382	32.2	-0.1	32.3	24.5667	7.16667	26.9167	5.03333	1301	211	39	51.0951	532	141	528	166
1	249.243	0.260535	0.687853	9.68717e-05	0.0162105	0	0.0357108	4.2948e-06	0	0	16.2375	8.275	25.6192	888.382	32.2	-0.1	32.3	24.5667	7.16667	26.9167	5.03333	1301	211	39	51.0951	532	141	528	166
1	249.243	0.260535	0.687853	9.68717e-05	0.0162105	0	0.0357108	4.2948e-06	0	0	16.2375	8.275	25.6192	888.382	32.2	-0.1	32.3	24.5667	7.16667	26.9167	5.03333	1301	211	39	51.0951	532	141	528	166
1	486.041	0.314005	0.503094	2.44344e-05	0.0184463	0	0.166298	0	0	0	16.9458	8.35833	26.4504	834.997	32.7	1.1	31.6	20.7333	8.46667	26.9167	6.38333	1394	221	38	46.8178	548	151	481	175
1	371.233	0.262737	0.466832	4.29812e-05	0.0494505	3.77713e-05	0.0782961	6.5123e-07	0	0	16.9875	7.14167	24.6264	806.283	31.2	2.2	29	19.6833	9.43333	26.6833	7.01667	1270	176	42	42.3693	437	155	419	167
1	486.041	0.223725	0.682338	0.000170797	0.0247021	5.38922e-06	0.0630692	2.03132e-05	0	0	17.1833	6.93333	24.3275	796.827	31.2	2.7	28.5	26.6167	9.55	26.65	7.25	1422	211	41	47.3263	523	157	481	166
1	486.041	0.223725	0.682338	0.000170797	0.0247021	5.38922e-06	0.0630692	2.03132e-05	0	0	17.1833	6.93333	24.3275	796.827	31.2	2.7	28.5	26.6167	9.55	26.65	7.25	1422	211	41	47.3263	523	157	481	166
1	174.589	0.12093	0.843998	0.000155422	0.00550301	0	0.0331852	8.99096e-05	0	0	17.1208	7.825	26.0833	808.443	32	2	30	20.4333	9.18333	26.75	7.01667	1400	216	39	47.9143	532	149	506	163
1	486.041	0.223725	0.682338	0.000170797	0.0247021	5.38922e-06	0.0630692	2.03132e-05	0	0	17.1833	6.93333	24.3275	796.827	31.2	2.7	28.5	26.6167	9.55	26.65	7.25	1422	211	41	47.3263	523	157	481	166
1	486.041	0.223725	0.682338	0.000170797	0.0247021	5.38922e-06	0.0630692	2.03132e-05	0	0	17.1833	6.93333	24.3275	796.827	31.2	2.7	28.5	26.6167	9.55	26.65	7.25	1422	211	41	47.3263	523	157	481	166
1	486.041	0.223725	0.682338	0.000170797	0.0247021	5.38922e-06	0.0630692	2.03132e-05	0	0	17.1833	6.93333	24.3275	796.827	31.2	2.7	28.5	26.6167	9.55	26.65	7.25	1422	211	41	47.3263	523	157	481	166
1	671.302	0.269346	0.317805	0.000152308	0.0951231	0.000124615	0.128969	0	0	0	16.4333	5.91667	21.8327	785.925	30.1	3	27.1	18.6	9.5	26.0167	6.86667	1140	152	41	38.4096	383	154	362	160
1	371.233	0.262737	0.466832	4.29812e-05	0.0494505	3.77713e-05	0.0782961	6.5123e-07	0	0	16.9875	7.14167	24.6264	806.283	31.2	2.2	29	19.6833	9.43333	26.6833	7.01667	1270	176	42	42.3693	437	155	419	167
1	671.302	0.269346	0.317805	0.000152308	0.0951231	0.000124615	0.128969	0	0	0	16.4333	5.91667	21.8327	785.925	30.1	3	27.1	18.6	9.5	26.0167	6.86667	1140	152	41	38.4096	383	154	362	160
1	671.302	0.269346	0.317805	0.000152308	0.0951231	0.000124615	0.128969	0	0	0	16.4333	5.91667	21.8327	785.925	30.1	3	27.1	18.6	9.5	26.0167	6.86667	1140	152	41	38.4096	383	154	362	160
1	668.283	0.27604	0.311874	0.000130154	0.0983437	0.000141231	0.124992	0	0	0	16.4333	5.91667	21.8327	785.925	30.1	3	27.1	18.6	9.5	26.0167	6.86667	1140	152	41	38.4096	383	154	362	160
1	347.431	0.207218	0.593451	3.07651e-05	0.0417599	1.70917e-05	0.0562981	2.93001e-06	0	0	16.8458	7.525	25.4223	816.382	31.3	1.7	29.6	19.9	9	26.5167	6.63333	1306	192	39	45.5365	472	147	463	159
1	347.431	0.207218	0.593451	3.07651e-05	0.0417599	1.70917e-05	0.0562981	2.93001e-06	0	0	16.8458	7.525	25.4223	816.382	31.3	1.7	29.6	19.9	9	26.5167	6.63333	1306	192	39	45.5365	472	147	463	159
1	668.283	0.27604	0.311874	0.000130154	0.0983437	0.000141231	0.124992	0	0	0	16.4333	5.91667	21.8327	785.925	30.1	3	27.1	18.6	9.5	26.0167	6.86667	1140	152	41	38.4096	383	154	362	160
1	369.473	0.262584	0.468195	4.68886e-05	0.0506742	3.77713e-05	0.0758585	6.5123e-07	0	0	16.9875	7.14167	24.6264	806.283	31.2	2.2	29	19.6833	9.43333	26.6833	7.01667	1270	176	42	42.3693	437	155	419	167
1	347.431	0.207218	0.593451	3.07651e-05	0.0417599	1.70917e-05	0.0562981	2.93001e-06	0	0	16.8458	7.525	25.4223	816.382	31.3	1.7	29.6	19.9	9	26.5167	6.63333	1306	192	39	45.5365	472	147	463	159
1	668.283	0.27604	0.311874	0.000130154	0.0983437	0.000141231	0.124992	0	0	0	16.4333	5.91667	21.8327	785.925	30.1	3	27.1	18.6	9.5	26.0167	6.86667	1140	152	41	38.4096	383	154	362	160
1	668.283	0.27604	0.311874	0.000130154	0.0983437	0.000141231	0.124992	0	0	0	16.4333	5.91667	21.8327	785.925	30.1	3	27.1	18.6	9.5	26.0167	6.86667	1140	152	41	38.4096	383	154	362	160
1	773.967	0.257675	0.389484	0.000264706	0.0818255	0.000190196	0.131327	0	0	0	NA	NA	NA	NA	NA	NA	NA	NA	NA	NA	NA	NA	NA	NA	NA	NA	NA	NA	NA
1	789.793	0.292971	0.461116	6.32689e-06	0.0314272	0.000123374	0.147584	0	0	0	16.6917	6.56667	23.4524	795.375	30.6	2.6	28	26.3167	9.43333	26.3167	6.91667	1251	169	45	39.3982	418	167	418	173
1	369.473	0.262584	0.468195	4.68886e-05	0.0506742	3.77713e-05	0.0758585	6.5123e-07	0	0	16.9875	7.14167	24.6264	806.283	31.2	2.2	29	19.6833	9.43333	26.6833	7.01667	1270	176	42	42.3693	437	155	419	167
1	668.283	0.27604	0.311874	0.000130154	0.0983437	0.000141231	0.124992	0	0	0	16.4333	5.91667	21.8327	785.925	30.1	3	27.1	18.6	9.5	26.0167	6.86667	1140	152	41	38.4096	383	154	362	160
1	668.283	0.27604	0.311874	0.000130154	0.0983437	0.000141231	0.124992	0	0	0	16.4333	5.91667	21.8327	785.925	30.1	3	27.1	18.6	9.5	26.0167	6.86667	1140	152	41	38.4096	383	154	362	160
1	668.283	0.27604	0.311874	0.000130154	0.0983437	0.000141231	0.124992	0	0	0	16.4333	5.91667	21.8327	785.925	30.1	3	27.1	18.6	9.5	26.0167	6.86667	1140	152	41	38.4096	383	154	362	160
1	369.473	0.262584	0.468195	4.68886e-05	0.0506742	3.77713e-05	0.0758585	6.5123e-07	0	0	16.9875	7.14167	24.6264	806.283	31.2	2.2	29	19.6833	9.43333	26.6833	7.01667	1270	176	42	42.3693	437	155	419	167
1	773.967	0.257675	0.389484	0.000264706	0.0818255	0.000190196	0.131327	0	0	0	NA	NA	NA	NA	NA	NA	NA	NA	NA	NA	NA	NA	NA	NA	NA	NA	NA	NA	NA
1	668.283	0.27604	0.311874	0.000130154	0.0983437	0.000141231	0.124992	0	0	0	16.4333	5.91667	21.8327	785.925	30.1	3	27.1	18.6	9.5	26.0167	6.86667	1140	152	41	38.4096	383	154	362	160
1	668.283	0.27604	0.311874	0.000130154	0.0983437	0.000141231	0.124992	0	0	0	16.4333	5.91667	21.8327	785.925	30.1	3	27.1	18.6	9.5	26.0167	6.86667	1140	152	41	38.4096	383	154	362	160
1	668.283	0.27604	0.311874	0.000130154	0.0983437	0.000141231	0.124992	0	0	0	16.4333	5.91667	21.8327	785.925	30.1	3	27.1	18.6	9.5	26.0167	6.86667	1140	152	41	38.4096	383	154	362	160
1	668.283	0.27604	0.311874	0.000130154	0.0983437	0.000141231	0.124992	0	0	0	16.4333	5.91667	21.8327	785.925	30.1	3	27.1	18.6	9.5	26.0167	6.86667	1140	152	41	38.4096	383	154	362	160
1	668.283	0.27604	0.311874	0.000130154	0.0983437	0.000141231	0.124992	0	0	0	16.4333	5.91667	21.8327	785.925	30.1	3	27.1	18.6	9.5	26.0167	6.86667	1140	152	41	38.4096	383	154	362	160
1	668.283	0.27604	0.311874	0.000130154	0.0983437	0.000141231	0.124992	0	0	0	16.4333	5.91667	21.8327	785.925	30.1	3	27.1	18.6	9.5	26.0167	6.86667	1140	152	41	38.4096	383	154	362	160
1	668.283	0.27604	0.311874	0.000130154	0.0983437	0.000141231	0.124992	0	0	0	16.4333	5.91667	21.8327	785.925	30.1	3	27.1	18.6	9.5	26.0167	6.86667	1140	152	41	38.4096	383	154	362	160
1	482.304	0.172361	0.736181	2.05882e-05	0.00672451	0	0.055952	1.86275e-05	0	0	17.275	8.75	27.6025	825.366	33.1	1.4	31.7	21.1167	8.81667	27.1167	6.81667	1430	235	37	48.5587	578	154	492	180
1	248.12	0.257866	0.691331	9.87805e-05	0.0162625	0	0.0348476	4.2948e-06	0	0	16.2375	8.275	25.6192	888.382	32.2	-0.1	32.3	24.5667	7.16667	26.9167	5.03333	1301	211	39	51.0951	532	141	528	166
1	773.967	0.257675	0.389484	0.000264706	0.0818255	0.000190196	0.131327	0	0	0	NA	NA	NA	NA	NA	NA	NA	NA	NA	NA	NA	NA	NA	NA	NA	NA	NA	NA	NA
1	347.431	0.207218	0.593451	3.07651e-05	0.0417599	1.70917e-05	0.0562981	2.93001e-06	0	0	16.8458	7.525	25.4223	816.382	31.3	1.7	29.6	19.9	9	26.5167	6.63333	1306	192	39	45.5365	472	147	463	159
1	347.431	0.207218	0.593451	3.07651e-05	0.0417599	1.70917e-05	0.0562981	2.93001e-06	0	0	16.8458	7.525	25.4223	816.382	31.3	1.7	29.6	19.9	9	26.5167	6.63333	1306	192	39	45.5365	472	147	463	159
1	668.283	0.27604	0.311874	0.000130154	0.0983437	0.000141231	0.124992	0	0	0	16.4333	5.91667	21.8327	785.925	30.1	3	27.1	18.6	9.5	26.0167	6.86667	1140	152	41	38.4096	383	154	362	160
1	668.283	0.27604	0.311874	0.000130154	0.0983437	0.000141231	0.124992	0	0	0	16.4333	5.91667	21.8327	785.925	30.1	3	27.1	18.6	9.5	26.0167	6.86667	1140	152	41	38.4096	383	154	362	160
1	668.283	0.27604	0.311874	0.000130154	0.0983437	0.000141231	0.124992	0	0	0	16.4333	5.91667	21.8327	785.925	30.1	3	27.1	18.6	9.5	26.0167	6.86667	1140	152	41	38.4096	383	154	362	160
1	323.085	0.207581	0.594563	0.000109981	0.060975	2.93843e-05	0.0616643	2.35075e-05	0	0	16.8792	7.125	24.569	804.808	31.1	2.1	29	19.8	9.21667	26.4667	6.85	1318	194	39	46.1216	480	147	434	158
1	370.437	0.264506	0.46741	5.47033e-05	0.0535917	6.5123e-06	0.0718281	6.5123e-07	0	0	16.9875	7.14167	24.6264	806.283	31.2	2.2	29	19.6833	9.43333	26.6833	7.01667	1270	176	42	42.3693	437	155	419	167
1	370.437	0.264506	0.46741	5.47033e-05	0.0535917	6.5123e-06	0.0718281	6.5123e-07	0	0	16.9875	7.14167	24.6264	806.283	31.2	2.2	29	19.6833	9.43333	26.6833	7.01667	1270	176	42	42.3693	437	155	419	167
1	664.892	0.304978	0.281456	0.000124615	0.105054	0.000127385	0.11978	0	0	0	16.4333	5.91667	21.8327	785.925	30.1	3	27.1	18.6	9.5	26.0167	6.86667	1140	152	41	38.4096	383	154	362	160
1	664.892	0.304978	0.281456	0.000124615	0.105054	0.000127385	0.11978	0	0	0	16.4333	5.91667	21.8327	785.925	30.1	3	27.1	18.6	9.5	26.0167	6.86667	1140	152	41	38.4096	383	154	362	160
1	664.892	0.304978	0.281456	0.000124615	0.105054	0.000127385	0.11978	0	0	0	16.4333	5.91667	21.8327	785.925	30.1	3	27.1	18.6	9.5	26.0167	6.86667	1140	152	41	38.4096	383	154	362	160
1	664.892	0.304978	0.281456	0.000124615	0.105054	0.000127385	0.11978	0	0	0	16.4333	5.91667	21.8327	785.925	30.1	3	27.1	18.6	9.5	26.0167	6.86667	1140	152	41	38.4096	383	154	362	160
1	664.892	0.304978	0.281456	0.000124615	0.105054	0.000127385	0.11978	0	0	0	16.4333	5.91667	21.8327	785.925	30.1	3	27.1	18.6	9.5	26.0167	6.86667	1140	152	41	38.4096	383	154	362	160
1	664.892	0.304978	0.281456	0.000124615	0.105054	0.000127385	0.11978	0	0	0	16.4333	5.91667	21.8327	785.925	30.1	3	27.1	18.6	9.5	26.0167	6.86667	1140	152	41	38.4096	383	154	362	160
1	664.892	0.304978	0.281456	0.000124615	0.105054	0.000127385	0.11978	0	0	0	16.4333	5.91667	21.8327	785.925	30.1	3	27.1	18.6	9.5	26.0167	6.86667	1140	152	41	38.4096	383	154	362	160
1	481.285	0.219771	0.689338	0.000164579	0.0254695	2.90189e-06	0.059264	2.15569e-05	0	0	17.1833	6.93333	24.3275	796.827	31.2	2.7	28.5	26.6167	9.55	26.65	7.25	1422	211	41	47.3263	523	157	481	166
1	664.892	0.304978	0.281456	0.000124615	0.105054	0.000127385	0.11978	0	0	0	16.4333	5.91667	21.8327	785.925	30.1	3	27.1	18.6	9.5	26.0167	6.86667	1140	152	41	38.4096	383	154	362	160
1	664.892	0.304978	0.281456	0.000124615	0.105054	0.000127385	0.11978	0	0	0	16.4333	5.91667	21.8327	785.925	30.1	3	27.1	18.6	9.5	26.0167	6.86667	1140	152	41	38.4096	383	154	362	160
1	664.892	0.304978	0.281456	0.000124615	0.105054	0.000127385	0.11978	0	0	0	16.4333	5.91667	21.8327	785.925	30.1	3	27.1	18.6	9.5	26.0167	6.86667	1140	152	41	38.4096	383	154	362	160
1	664.892	0.304978	0.281456	0.000124615	0.105054	0.000127385	0.11978	0	0	0	16.4333	5.91667	21.8327	785.925	30.1	3	27.1	18.6	9.5	26.0167	6.86667	1140	152	41	38.4096	383	154	362	160
1	664.892	0.304978	0.281456	0.000124615	0.105054	0.000127385	0.11978	0	0	0	16.4333	5.91667	21.8327	785.925	30.1	3	27.1	18.6	9.5	26.0167	6.86667	1140	152	41	38.4096	383	154	362	160
1	664.892	0.304978	0.281456	0.000124615	0.105054	0.000127385	0.11978	0	0	0	16.4333	5.91667	21.8327	785.925	30.1	3	27.1	18.6	9.5	26.0167	6.86667	1140	152	41	38.4096	383	154	362	160
1	664.892	0.304978	0.281456	0.000124615	0.105054	0.000127385	0.11978	0	0	0	16.4333	5.91667	21.8327	785.925	30.1	3	27.1	18.6	9.5	26.0167	6.86667	1140	152	41	38.4096	383	154	362	160
1	271.897	0.188636	0.761038	0.000180505	0.00974663	0	0.03729	2.08275e-05	0	0	17.1	7.8	25.7426	823.267	32.1	1.8	30.3	20.4	9	26.9167	6.78333	1378	208	44	45.6328	506	158	501	173
1	370.437	0.264506	0.46741	5.47033e-05	0.0535917	6.5123e-06	0.0718281	6.5123e-07	0	0	16.9875	7.14167	24.6264	806.283	31.2	2.2	29	19.6833	9.43333	26.6833	7.01667	1270	176	42	42.3693	437	155	419	167
1	370.437	0.264506	0.46741	5.47033e-05	0.0535917	6.5123e-06	0.0718281	6.5123e-07	0	0	16.9875	7.14167	24.6264	806.283	31.2	2.2	29	19.6833	9.43333	26.6833	7.01667	1270	176	42	42.3693	437	155	419	167
1	664.892	0.304978	0.281456	0.000124615	0.105054	0.000127385	0.11978	0	0	0	16.4333	5.91667	21.8327	785.925	30.1	3	27.1	18.6	9.5	26.0167	6.86667	1140	152	41	38.4096	383	154	362	160
1	664.892	0.304978	0.281456	0.000124615	0.105054	0.000127385	0.11978	0	0	0	16.4333	5.91667	21.8327	785.925	30.1	3	27.1	18.6	9.5	26.0167	6.86667	1140	152	41	38.4096	383	154	362	160
1	664.892	0.304978	0.281456	0.000124615	0.105054	0.000127385	0.11978	0	0	0	16.4333	5.91667	21.8327	785.925	30.1	3	27.1	18.6	9.5	26.0167	6.86667	1140	152	41	38.4096	383	154	362	160
1	664.892	0.304978	0.281456	0.000124615	0.105054	0.000127385	0.11978	0	0	0	16.4333	5.91667	21.8327	785.925	30.1	3	27.1	18.6	9.5	26.0167	6.86667	1140	152	41	38.4096	383	154	362	160
1	378.878	0.162251	0.805507	0.000229077	0.00810222	0	0.0284827	1.77924e-05	0	0	16.6583	7.83333	25.0266	857.801	32.2	0.9	31.3	24.5	8.18333	26.9667	5.9	1210	182	42	44.615	449	144	433	166
1	688.815	0.304842	0.283292	0.000144	0.108003	8.58462e-05	0.115153	0	0	0	16.4333	5.91667	21.8327	785.925	30.1	3	27.1	18.6	9.5	26.0167	6.86667	1140	152	41	38.4096	383	154	362	160
1	688.815	0.304842	0.283292	0.000144	0.108003	8.58462e-05	0.115153	0	0	0	16.4333	5.91667	21.8327	785.925	30.1	3	27.1	18.6	9.5	26.0167	6.86667	1140	152	41	38.4096	383	154	362	160
1	688.815	0.304842	0.283292	0.000144	0.108003	8.58462e-05	0.115153	0	0	0	16.4333	5.91667	21.8327	785.925	30.1	3	27.1	18.6	9.5	26.0167	6.86667	1140	152	41	38.4096	383	154	362	160
1	888.672	0.311237	0.52041	8.79638e-05	0.0197723	0	0.15036	0	0	0	16.9458	8.35833	26.4504	834.997	32.7	1.1	31.6	20.7333	8.46667	26.9167	6.38333	1394	221	38	46.8178	548	151	481	175
1	688.815	0.304842	0.283292	0.000144	0.108003	8.58462e-05	0.115153	0	0	0	16.4333	5.91667	21.8327	785.925	30.1	3	27.1	18.6	9.5	26.0167	6.86667	1140	152	41	38.4096	383	154	362	160
1	688.815	0.304842	0.283292	0.000144	0.108003	8.58462e-05	0.115153	0	0	0	16.4333	5.91667	21.8327	785.925	30.1	3	27.1	18.6	9.5	26.0167	6.86667	1140	152	41	38.4096	383	154	362	160
1	199.089	0.114042	0.853572	0.000137801	0.00540226	0	0.0306108	9.66867e-05	0	0	17.1208	7.825	26.0833	808.443	32	2	30	20.4333	9.18333	26.75	7.01667	1400	216	39	47.9143	532	149	506	163
1	688.815	0.304842	0.283292	0.000144	0.108003	8.58462e-05	0.115153	0	0	0	16.4333	5.91667	21.8327	785.925	30.1	3	27.1	18.6	9.5	26.0167	6.86667	1140	152	41	38.4096	383	154	362	160
