# Supplementary material for: Epidemiological characteristics and risk distribution prediction of severe fever with thrombocytopenia syndrome in Zhejiang Province, China
Source: PLoS Negl Trop Dis. 2025 Apr 25;19(4):e0013066. doi: 10.1371/journal.pntd.0013066 (PMC12054904; doi:10.1371/journal.pntd.0013066)
Supplement: S3 Data — (XLSX) [file pntd.0013066.s007.xlsx]

## Sheet: Sheet1
S3 Data. The predicted SFTS incidence probability per county by the BRT model.
NAME	probability
Daishan	0.986
Linhai	0.972
Tiantai	0.971
Ninghai	0.967
Xianju	0.954
Chunan	0.944
Sanmen	0.943
Yiwu	0.941
Dongyang	0.931
Xianshan	0.928
Xinchang	0.895
Lanxi	0.879
Shangyu	0.853
Anji	0.832
Jindong	0.832
Fenghua	0.813
Linan	0.813
Pujiang	0.802
Keqiao	0.797
Shengzhou	0.793
Dinghai	0.774
Yunhe	0.69
Jiaojiang	0.685
Zhuji	0.657
Jingning	0.651
Deqing	0.645
Yuyao	0.643
Wuxing	0.636
Fuyang	0.603
Tonglu	0.591
Huangyan	0.585
Qingtian	0.576
Suichang	0.572
Yongjia	0.557
Qingyuan	0.512
Putuo	0.49
Yuhang	0.464
Haishu	0.463
Yinzhou	0.456
Jinyun	0.448
Yongkang	0.421
Wenling	0.411
Xiaoshan	0.391
Shengsi	0.386
Wucheng	0.37
Jiande	0.357
Changxing	0.348
Beilun	0.346
Cixi	0.326
Taishun	0.304
Tongxiang	0.293
Changshan	0.29
Yuecheng	0.288
Wuyi	0.269
Qujiang	0.16
Xihu	0.098
Longyou	0.075
Longquan	0.073
Yueqing	0.067
Liandu	0.058
Panan	0.058
Wencheng	0.054
Dongtou	0.052
Haiyan	0.051
Gongshu	0.048
Longwan	0.045
Songyang	0.044
Yuhuan	0.042
Lucheng	0.041
Jiangshan	0.041
Pinghu	0.039
Nanxun	0.039
Zhenhai	0.038
Jiangbei	0.036
Kaihua	0.035
Piangyang	0.032
Kecheng	0.031
Cangnan	0.03
Xiuzhou	0.03
Ruian	0.03
Nanhu	0.029
Jiashan	0.029
Shangcheng	0.028
Haining	0.027
Ouhai	0.027
Linping	0.026
Jianggan	0.025
Luqiao	0.025
Binjiang	0.021
